# Supplementary material for: Exposure to polystyrene nanoplastics impairs sperm metabolism and pre-implantation embryo development in mice
Source: Front Cell Dev Biol. 2025 Feb 28;13:1562331. doi: 10.3389/fcell.2025.1562331 (PMC11906707; doi:10.3389/fcell.2025.1562331)
Supplement: Supplementary file 1 [file Table2.xlsx]

## Sheet: PS_vs_Control postive
ID	m/z	rt(s)	diff	Name	adduct	score	HMDB	KEGG	SuperClass	Class	SubClass	T1	T2	T3	T4	T5	C1	C2	C3	C4	C5	Average(T)	Average(C)	Fold change	p-value	VIP
M335T430	335.07356	430.0460	diff	(2s,3s)-3,5,7-trihydroxy-6-methyl-2-(3,4,5-trihydroxyphenyl)-2,3-dihydrochromen-4-one	[M+H]+	0.700210876729803			Phenylpropanoids and polyketides	Flavonoids	Flavans	91392	84274.3	37708.8	94002.2	108217	40917.8	29690.8	61243.9	45614.9	13620.9	83118.8	38217.7	2.17488	0.0142926	1.50984
M480T180_2	480.34457	180.1280	diff	1-(1z-hexadecenyl)-sn-glycero-3-phosphocholine	[M+H]+	0.964359155794815	HMDB0010407		Lipids and lipid-like molecules	Glycerophospholipids	Glycerophosphocholines	1.87012e+06	3.96312e+06	2.43889e+06	3.59663e+06	3.68404e+06	743696	999221	1.31844e+06	1.02619e+06	584090	3.11056e+06	934327	3.3292	0.000897526	13.1613
M508T176	508.37420	176.3300	diff	1-(1z-octadecenyl)-sn-glycero-3-phosphocholine	[M+H]+	0.981439317811299	HMDB0013122		Lipids and lipid-like molecules	Glycerophospholipids	Glycerophosphocholines	65416.3	116005	75501.3	191395	82955	43716.6	53753.7	45096.2	35816.8	11809.6	106255	38038.6	2.79334	0.0217435	1.99065
M482T193	482.34591	193.0590	diff	1-hexadecyl-sn-glycero-3-phosphocholine	[M+H]+	0.985583244970082			Lipids and lipid-like molecules	Glycerophospholipids	Glycerophosphocholines	189694	865328	400660	536183	481262	130321	183210	198250	167240	173063	494626	170417	2.90245	0.0187944	4.43903
M522T186	522.35389	186.3340	diff	1-oleoyl-sn-glycero-3-phosphocholine	[M+H]+	0.993498018243596	HMDB0002815		Lipids and lipid-like molecules	Glycerophospholipids	Glycerophosphocholines	98918.8	216346	298792	179899	136624	61938.3	152856	74695.6	80337.5	49865.6	186116	83938.7	2.21729	0.0301922	1.58973
M454T194	454.29239	194.3650	diff	1-palmitoyl-2-hydroxy-sn-glycero-3-phosphoethanolamine	[M+H]+	0.992936147205513	HMDB0011503		Lipids and lipid-like molecules	Glycerophospholipids	Glycerophosphoethanolamines	158138	318534	255041	255794	240020	133999	161428	118333	114294	78526.8	245505	121316	2.02368	0.00269367	2.20469
M496T189_2	496.33953	189.3290	diff	1-palmitoyl-sn-glycero-3-phosphocholine	[M+H]+	0.998710606162821	HMDB0010382		Lipids and lipid-like molecules	Glycerophospholipids	Glycerophosphocholines	696076	2.20978e+06	1.81033e+06	1.74588e+06	1.0118e+06	530179	692818	549675	592334	410775	1.49477e+06	555156	2.69253	0.010296	7.0445
M546T185	546.35170	185.0530	diff	1-stearoyl-2-hydroxy-sn-glycero-3-phosphocholine	[M+Na]+	0.944433516335438	HMDB0010384	C04230	Lipids and lipid-like molecules	Glycerophospholipids	Glycerophosphocholines	231239	360525	352651	313834	239281	175283	218127	169431	177624	171197	299506	182332	1.64264	0.00364898	1.53767
M568T183	568.33822	183.3510	diff	1-Stearoyl-sn-glycerol 3-phosphocholine	(M-H+2Na)+	0.9624						111655	136802	80761.5	141057	215803	45972.8	68688	60362.2	52346.9	43441.5	137216	54162.3	2.53342	0.00667908	2.09442
M524T185_2	524.37107	185.0390	diff	1-Stearoyl-sn-glycerol 3-phosphocholine(LPC(18:0))	[M+H]+	0.99050269662559	HMDB0010384	C04230	Lipids and lipid-like molecules	Glycerophospholipids	Glycerophosphocholines	3.87017e+06	8.43878e+06	6.51813e+06	7.4491e+06	6.09354e+06	2.17282e+06	2.82417e+06	3.12874e+06	2.7626e+06	2.07721e+06	6.47395e+06	2.59311e+06	2.4966	0.00119497	15.3732
M791T135	790.57452	135.2540	diff	2-oleoyl-1-stearoyl-sn-glycero-3-phosphoserine	[M+H]+	0.77056720041289	HMDB0010163		Lipids and lipid-like molecules	Glycerophospholipids	Glycerophosphoserines	1.19453e+06	1.545e+06	1.46759e+06	1.46007e+06	2.02912e+06	827811	947069	888193	846932	1.03419e+06	1.53926e+06	908839	1.69366	0.00208984	4.74623
M367T28	367.33572	28.2250	diff	25-hydroxycholesterol	[M+H-2H2O]+	0.956845650468114		C15519	Lipids and lipid-like molecules	Steroids and steroid derivatives	Cholestane steroids	141052	215537	160872	157491	154042	71899.8	78943.2	58833.3	50492.4	27275.3	165799	57488.8	2.88401	0.000126424	2.68913
M248T316	248.14903	316.1590	diff	3-hydroxybutyrylcarnitine	[M+H]+	0.999228588048108	HMDB0062735		Lipids and lipid-like molecules	Fatty Acyls	Fatty acid esters	306451	298525	220379	264883	310457	35214.7	27272	53693.8	53071.1	14566.2	280139	36763.6	7.62002	1.08883e-06	4.62462
M101T381	101.05886	381.1550	diff	3-hydroxyisovaleric acid	[M+H-H2O]+	0.718719878639748	HMDB0000754		Lipids and lipid-like molecules	Fatty Acyls	Fatty acids and conjugates	34257.2	39872	29687.9	34893.9	36526.6	16456.4	14916.7	14603.3	17742.2	14538.8	35047.5	15651.5	2.23925	4.28877e-06	1.0448
M160T381_2	160.13294	380.9700	diff	5-aminovaleric acid betaine	[M+H]+	0.943006130265848			Lipids and lipid-like molecules	Fatty Acyls	Fatty acids and conjugates	1.58109e+06	1.59447e+06	1.24005e+06	1.10448e+06	1.41483e+06	144893	140376	156898	133124	56605.6	1.38699e+06	126379	10.9748	1.19155e-06	10.4198
M204T302	204.12313	302.3360	diff	Acetylcarnitine	[M+H]+	0.99918315075428		C02571	Lipids and lipid-like molecules	Fatty Acyls	Fatty acid esters	8.03679e+06	9.22635e+06	6.39795e+06	1.07127e+07	8.71332e+06	1.41403e+06	1.07274e+06	4.84915e+06	5.40135e+06	1.21619e+06	8.61741e+06	2.79069e+06	3.08791	0.00121097	20.2274
M136T171_2	136.06083	170.7710	diff	Adenine	(M+H)+	0.7283	HMDB0000034	C00147				542922	628583	321537	636336	774829	38430.5	15099.7	24671	25700	29212.5	580841	26622.7	21.8175	7.56369e-05	7.2219
M268T171	268.10390	170.7770	diff	Adenosine	[M+H]+	0.999681874708365	HMDB0000050	C00212	Nucleosides, nucleotides, and analogues	Purine nucleosides		6.24878e+06	7.28441e+06	3.30502e+06	7.23686e+06	9.62959e+06	256079	43333.9	72813.3	63193.9	137571	6.74093e+06	114598	58.8224	0.000193687	24.9965
M146T374	146.11704	373.5760	diff	Deoxycarnitine	[M+H]+	0.967457728115609	HMDB0006831		Lipids and lipid-like molecules	Fatty Acyls	Fatty acids and conjugates	269387	352780	250032	239194	325852	77142.5	68967	71950.7	67230.9	33794.9	287449	63817.2	4.50426	1.20139e-05	4.29446
M559T215	559.14919	214.6445	diff	Formononetin	[2M+Na]+	0.934099070219882	HMDB0005808	C00858	Phenylpropanoids and polyketides	Isoflavonoids	O-methylated isoflavonoids	21166.9	48871.6	15497.5	18389.9	38653.1	12149.5	6366.17	4098.19	5345.77	779.737	28515.8	5747.88	4.96109	0.00976368	1.29932
M265T225	265.10378	225.1690	diff	Glutamyl-s-methylcysteine	[M+H]+	0.929948115311318	HMDB0031985		Organic acids and derivatives	Carboxylic acids and derivatives	Amino acids, peptides, and analogues	62259.3	114120	63457	80402.7	69330.1	1887.75	7047.7	5311.6	6198.42	2062.38	77913.9	4501.57	17.3082	6.32334e-05	2.64725
M258T381	258.11042	381.2665	diff	Glycerophosphocholine	[M+H]+	0.994044721213894	HMDB0000086	C00670	Lipids and lipid-like molecules	Glycerophospholipids	Glycerophosphocholines	1.03182e+07	1.35953e+07	9.02754e+06	1.18333e+07	1.20642e+07	6.31491e+06	2.30334e+06	7.20242e+06	5.9898e+06	3.00118e+06	1.13677e+07	4.96233e+06	2.2908	0.000885301	19.4902
M157T73	157.07513	73.3970	diff	Indole-3-acetonitrile	[M+H]+	0.965183865911876	HMDB0006524	C02938	Organoheterocyclic compounds	Indoles and derivatives	Indoles	228298	106191	146207	120241	190499	46580.1	79812.5	118397	94298.2	123902	158287	92597.9	1.7094	0.0388707	1.44586
M407T302	407.23700	301.5180	diff	L-tryptophanamide	[2M+H]+	0.978756017146384		C00977	Organoheterocyclic compounds	Indoles and derivatives	Tryptamines and derivatives	16792	37757.1	6745.42	63493.7	23925.3	330.987	320.466	1840.6	2599.43	352.249	29742.7	1088.75	27.3183	0.019571	1.55091
M244T119	244.22645	119.4690	diff	Myristoleic acid	(M+NH4)+	0.7482	HMDB0002000	C08322	Lipids and lipid-like molecules	Fatty Acyls	Fatty acids and conjugates	1657.1	4007.02	3786.11	3272.14	21184.6	35767.7	3744.42	25274.7	29874.1	17213.5	6781.4	22374.9	0.303081	0.0466657	1.32635
M648T178	647.51066	178.1250	diff	N-lauroyl-d-erythro-sphingosylphosphorylcholine	[M+H]+	0.998787736273542	HMDB0012096		Lipids and lipid-like molecules	Sphingolipids	Phosphosphingolipids	27099.5	41724.9	26613.6	40166.1	43750.5	10172.9	17578.9	16204.5	13135	7320.7	35870.9	12882.4	2.78449	0.000570928	1.27181
M123T66_2	123.05508	66.3680	diff	Niacinamide	[M+H]+	0.993113826774278	HMDB0001406	C00153	Organoheterocyclic compounds	Pyridines and derivatives	Pyridinecarboxylic acids and derivatives	1.69599e+06	1.99562e+06	1.39937e+06	1.44514e+06	2.04372e+06	1.07072e+06	939263	922150	766023	375156	1.71597e+06	814662	2.10636	0.00104222	6.60908
M312T172	312.11006	171.6680	diff	Norcocaine	[M+Na]+	0.888491990396686			Benzenoids	Benzene and substituted derivatives	Benzoic acids and derivatives	14681.9	13818.6	8249.73	14289.9	17393.2	2523.89	1087.55	1180.85	1157.69	1221.75	13686.7	1434.35	9.54211	4.12097e-05	1.03562
M184T175	184.07252	175.2885	diff	Phosphorylcholine	[M+H]+	0.980663218141622	HMDB0001565	C00588	Organic nitrogen compounds	Organonitrogen compounds	Quaternary ammonium salts	50227.4	60435.2	77642.5	52146.4	76949.9	21042.6	32308.7	30851	27518.7	18605.3	63480.3	26065.3	2.43544	0.000418119	1.33083
M213T416	213.12239	416.1310	diff	Pro-pro	[M+H]+	0.996965343815799			Organic acids and derivatives	Carboxylic acids and derivatives	Amino acids, peptides, and analogues	12159.6	44553.2	18697.4	30348.4	15087.1	9832.66	6688.68	8514.64	6014.75	2986.73	24169.1	6807.49	3.55037	0.0211913	1.09477
M283T236	283.11417	236.3655	diff	Tyr-Thr	[M+H]+	0.988306090003591			Organic acids and derivatives	Carboxylic acids and derivatives	Amino acids, peptides, and analogues	27081.9	49427.1	18205.5	28309.5	31002.3	3315.76	1528.43	1555.99	1470.22	2226.69	30805.2	2019.42	15.2545	0.000509247	1.62824
M558T178	558.32037	178.3290	nodiff	.alpha.-ergocryptine	[M+H-H2O]+	0.823108373802193		C07545	Alkaloids and derivatives	Ergoline and derivatives	Lysergic acids and derivatives	5648.19	8504.12	7294.29	9350.22	10394	2235.35	3076.93	4139.44	3723.4	1330.22	8238.15	2901.07	2.8397	0.000561223	0.620059
M335T118	335.22084	117.8110	nodiff	.delta.12-prostaglandin d2	[M+H-H2O]+	0.814570035845952			Lipids and lipid-like molecules	Fatty Acyls	Eicosanoids	26376.3	23162.3	15907.2	4998.12	12763.6	11002.5	9146.28	7159.29	5727.46	5595.28	16641.5	7726.17	2.15391	0.0533591	0.373523
M317T441	317.18182	441.0090	nodiff	.gamma.-L-Glu-.epsilon.-L-Lys	(M+CH3CN+H)+	0.8138						1409.67	1462.4	1524.75	1339.35	5844.07	2045.87	2328.82	1554.76	1111.13	788.426	2316.05	1565.8	1.47915	0.441915	0.0301972
M122T72	122.09556	72.0260	nodiff	(-)-.alpha.-kainic acid	[M+H-C2H4O4]+	0.753570795706064	HMDB0001431	C12819	Organic acids and derivatives	Carboxylic acids and derivatives	Amino acids, peptides, and analogues	10337.4	13864	13784.1	16456.7	14029.3	14573.5	19281.9	9656.94	14291	19970	13694.3	15554.6	0.8804	0.405515	0.967995
M203T37	203.17877	36.6335	nodiff	(-)-caryophyllene oxide	[M+H-H2O]+	0.76899553966519		C16908	Lipids and lipid-like molecules	Prenol lipids	Sesquiterpenoids	3367.03	3384.58	2873.17	2881.89	4232.87	2109.13	2161.7	2244.45	1845.6	2068.3	3347.91	2085.83	1.60507	0.00116636	0.175099
M237T302	237.18026	301.7625	nodiff	(.+/-.)-dropropizine	[M+H]+	0.704597969274311			Organoheterocyclic compounds	Diazinanes	Piperazines	10031.9	12095.9	5852.26	5623.81	12183.4	6116.71	11777.6	4652.13	1264.02	3700.5	9157.44	5502.19	1.66433	0.147029	0.106206
M295T39_1	295.11586	38.9750	nodiff	(1e,4e)-1,5-bis(4-methoxyphenyl)penta-1,4-dien-3-one	[M+H]+	0.772546889591514			Benzenoids	Phenol ethers	Anisoles	3775.11	3561.11	4521.93	4561.07	4280.37	6166.03	4869.63	6597.19	4677.66	5817.76	4139.92	5625.65	0.7359	0.00779536	0.6147
M439T431	439.14061	431.1550	nodiff	(2r,3s,4s,5r,6r)-5-[(2s,3r,4r)-3,4-dihydroxy-4-(hydroxymethyl)oxolan-2-yl]oxy-2-(hydroxymethyl)-6-(2-phenylethoxy)oxane-3,4-diol	[M+Na]+	0.970191616798812			Organic oxygen compounds	Organooxygen compounds	Carbohydrates and carbohydrate conjugates	3077.32	3820.73	3675.75	3419.47	3360.73	3010.36	2662.28	3146.42	3255.9	3876.54	3470.8	3190.3	1.08792	0.270367	0.35465
M262T302	262.16418	301.8640	nodiff	(2r)-3-hydroxyisovaleroylcarnitine	[M+H]+	0.978148328230315			Lipids and lipid-like molecules	Fatty Acyls	Fatty acid esters	9560.99	12803.4	9086.08	9178.32	11156.4	8717.64	5155.1	7539.77	6795.81	4100.63	10357	6461.79	1.60281	0.00737089	0.234654
M257T201	257.09887	201.1155	nodiff	(2r)-5-methoxy-2-methyl-2,3,8,9-tetrahydrofuro[2,3-h]chromen-4-one	[M+Na]+	0.842697588407539			Organoheterocyclic compounds	Benzopyrans	1-benzopyrans	2589.56	2383.38	2836.49	2604.86	2516.13	3704.3	3083.06	2589.22	2562.54	2535.37	2586.08	2894.9	0.893324	0.23058	0.403955
M654T177	654.44726	176.5200	nodiff	(3s,6r,9s,12r,15s,18r)-3-butan-2-yl-4,10,16-trimethyl-6,9,12,15,18-penta(propan-2-yl)-1,7,13-trioxa-4,10,16-triazacyclooctadecane-2,5,8,11,14,17-hexone	[M+H]+	0.849098069745888			Organic acids and derivatives	Peptidomimetics	Depsipeptides	11333.7	21789.5	15836.7	23875.6	19617.6	6507.49	8457.3	11058.7	9094.47	5562.73	18490.6	8136.14	2.27265	0.00276783	0.765407
M329T41_1	329.24685	41.2900	nodiff	(4Z,7Z,10Z,13Z,16Z,19Z)-4,7,10,13,1 6,19-Docosahexaenoic acid	(M+H)+	0.7596						97839.5	96931.7	80973.4	34754.1	31977.6	36916.5	45772	29286.8	31713.9	33917.2	68495.2	35521.3	1.92829	0.0582621	0.730192
M401T112	401.22826	112.3140	nodiff	(e)-5-[(1s,4ar,8ar)-2-(hydroxymethyl)-5,5,8a-trimethyl-1,4,4a,6,7,8-hexahydronaphthalen-1-yl]-3-(acetyloxymethyl)pent-2-enoic acid	[M+Na]+	0.96634316925817			Lipids and lipid-like molecules	Prenol lipids	Diterpenoids	5754.93	4863.22	3596.55	1594.28	3564.18	1586.59	2203.49	2022.27	2627.02	1146.95	3874.63	1917.27	2.02092	0.03078	0.174865
M362T43	362.32529	42.5580	nodiff	(r)-(+)-arachidonyl-1'-hydroxy-2'-propylamide	[M+H]+	0.736927093000264			Lipids and lipid-like molecules	Fatty Acyls	Fatty amides	42807.2	54832.4	40532.3	45126.6	51199.3	58972.3	38717.7	43285.2	44512.8	31653.1	46899.6	43428.2	1.07993	0.524947	1.15992
M232T254	232.15363	253.9520	nodiff	(r)-butyrylcarnitine	[M+H]+	0.997810244507446	HMDB0002013		Lipids and lipid-like molecules	Fatty Acyls	Fatty acid esters	13645.5	14135.2	7326.82	15309.1	18362.4	3494.09	3133.7	5908.46	7453.99	1697.47	13755.8	4337.54	3.17133	0.00192306	0.820649
M821T186	821.21537	185.6530	nodiff	[3,4-dihydroxy-6-[5-hydroxy-2-(4-hydroxyphenyl)-4-oxo-7-[3,4,5-trihydroxy-6-(hydroxymethyl)oxan-2-yl]oxychromen-3-yl]oxy-5-[(2s,3r,4r,5r,6s)-3,4,5-trihydroxy-6-methyloxan-2-yl]oxyoxan-2-yl]methyl acetate	[M+Na]+	0.965507845546851			Phenylpropanoids and polyketides	Flavonoids	Flavonoid glycosides	1278.52	86.9629	55.8797	623.855	457.744	1959.14	1169.93	1809.17	1567.09	101.11	500.592	1321.29	0.378867	0.0746071	0.353234
M391T354	390.99285	354.0585	nodiff	1-.beta.-d-arabinofuranosyluracil 5'-monophosphate	[M-2H+3Na]+	0.746165555046361			Nucleosides, nucleotides, and analogues	Pyrimidine nucleotides	Pyrimidine ribonucleotides	8255.56	8071.74	4003.61	11024.2	17083.4	3619.31	3479.08	8819.72	6602.9	322.561	9687.7	4568.71	2.12044	0.085048	0.51581
M194T327	194.11683	326.7320	nodiff	1-(1',3'-benzodioxol-5'-yl)-2-butanamine	[M+H]+	0.874911355745137						31314.8	28948.2	36723.2	33421.3	32175.8	47789.4	31977.5	49341	37743.9	35811.8	32516.6	40532.7	0.802232	0.0592921	1.53659
M819T41	818.60354	41.4315	nodiff	1-(1z-octadecenyl)-2-(4z,7z,10z,13z,16z,19z-docosahexaenoyl)-sn-glycero-3-phosphocholine	[M+H]+	0.942801236021039	HMDB0011262		Lipids and lipid-like molecules	Glycerophospholipids	Glycerophosphocholines	34920.5	45392.5	36396.1	36755.7	58476	40838.1	28570.2	22491.8	23712.5	6021.22	42388.2	24326.8	1.74245	0.0353532	0.750368
M795T137	794.60218	137.3890	nodiff	1-(1z-octadecenyl)-2-(5z,8z,11z,14z-eicosatetraenoyl)-sn-glycero-3-phosphocholine	[M+H]+	0.993833295618487	HMDB0011253		Lipids and lipid-like molecules	Glycerophospholipids	Glycerophosphocholines	327948	546484	392709	459196	925050	331592	314906	290844	305839	284732	530277	305582	1.7353	0.0657306	1.89952
M149T37_2	149.13144	37.4150	nodiff	1-(2-methoxyethoxy)-2-methyl-2-propanol	[M+H]+	0.702395227053063			Organic oxygen compounds	Organooxygen compounds	Alcohols and polyols	5080.73	4010.45	4704.09	7303.83	5387.52	4879.67	4169.49	5899.15	3588.64	5036.4	5297.32	4714.67	1.12358	0.415006	0.350761
M552T183	552.39992	182.5020	nodiff	1-arachidoyl-2-hydroxy-sn-glycero-3-phosphocholine	[M+H]+	0.860820837302356	HMDB0010390		Lipids and lipid-like molecules	Glycerophospholipids	Glycerophosphocholines	6714.65	8465.74	8565.54	6959.66	7675.74	3079.57	4260.06	3513.95	3655.51	2136.39	7676.27	3329.1	2.30581	3.04356e-05	0.465885
M580T179	580.43164	179.2350	nodiff	1-behenoyl-2-hydroxy-sn-glycero-3-phosphocholine	[M+H]+	0.890128258355919	HMDB0010398		Lipids and lipid-like molecules	Glycerophospholipids	Glycerophosphocholines	2808.5	3270.04	5027.02	1842.63	3326.12	1238.8	2044.86	1673.75	1903.68	1104.64	3254.86	1593.15	2.04304	0.0162805	0.179198
M510T187	510.35333	186.8790	nodiff	1-heptadecanoyl-sn-glycero-3-phosphocholine	[M+H]+	0.784393413584942	HMDB0012108		Lipids and lipid-like molecules	Glycerophospholipids	Glycerophosphocholines	9577.42	17207.7	17266.2	16077	19381	5863	10291.8	6753.9	9899.55	5140.74	15901.9	7589.8	2.09516	0.00296154	0.558873
M759T42	758.56797	41.8965	nodiff	1-hexadecanoyl-2-octadecadienoyl-sn-glycero-3-phosphocholine	[M+H]+	0.996256688731883			Lipids and lipid-like molecules	Glycerophospholipids	Glycerophosphocholines	20786.1	15056.9	28545.9	10383.3	24096.7	21960.9	36975.7	16382.5	21742.3	889.352	19773.8	19590.2	1.00937	0.978588	0.738619
M397T197	397.26938	197.4330	nodiff	1-hexadecyl lysophosphatidic acid	[M+H]+	0.836732709298741	HMDB0062325		Lipids and lipid-like molecules	Glycerophospholipids	Glycerophosphates	1566.4	3569.69	3328.72	4048.82	3572.59	1441.96	2334.07	2278.01	1711.5	832.024	3217.25	1719.51	1.87102	0.0190643	0.211622
M769T138	768.58414	137.7445	nodiff	1-hexadecyl-2-(5z,8z,11z,14z-eicosatetraenoyl)-sn-glycero-3-phosphocholine	[M+H]+	0.889460831691939			Lipids and lipid-like molecules	Glycerophospholipids	Glycerophosphocholines	32206.4	37758.5	31346.4	15413.4	42141.3	9289.16	19056.9	13385.8	13089.6	8316.79	31773.2	12627.7	2.51616	0.00457581	0.882206
M242T149	242.28340	149.2770	nodiff	1-hexadecylamine	[M+H]+	0.887279721454255			Organic nitrogen compounds	Organonitrogen compounds	Amines	23499.9	25213.3	22319.1	22698.6	29108.5	30262.7	25236	24964.2	28151.7	21600.2	24567.9	26042.9	0.943361	0.466745	1.14306
M608T177	608.46213	177.1080	nodiff	1-lignoceroyl-2-hydroxy-sn-glycero-3-phosphocholine	[M+H]+	0.856199811152742	HMDB0010405		Lipids and lipid-like molecules	Glycerophospholipids	Glycerophosphocholines	3868.42	3706.44	4085.21	1206.49	3086.33	1257.53	1795.21	1850.64	1911.17	1238.11	3190.58	1610.53	1.98107	0.0197563	0.161066
M282T134	282.11827	134.2960	nodiff	1-methyladenosine	[M+H]+	0.755874506853692	HMDB0003331	C02494	Nucleosides, nucleotides, and analogues	Purine nucleosides		3347.46	9022.29	2550.45	3377.15	3304.41	2490.42	820.854	1384.97	2044.57	2235.56	4320.35	1795.27	2.40651	0.0730322	0.309958
M355T38_2	355.28304	37.8690	nodiff	1-monolinoleoyl-rac-glycerol	[M+H]+	0.839797082705647			Lipids and lipid-like molecules	Fatty Acyls	Lineolic acids and derivatives	16737.3	14128.3	18807.4	16129.1	14432.6	19810.7	15004.3	17994.4	15475.1	9009.72	16046.9	15458.8	1.03804	0.778286	0.732942
M468T192	468.30715	192.4560	nodiff	1-myristoyl-sn-glycero-3-phosphocholine	[M+H]+	0.941673706727476	HMDB0010379		Lipids and lipid-like molecules	Glycerophospholipids	Glycerophosphocholines	5562.45	15801.3	14815.4	12876.5	9931.05	7294.63	6982.58	4917.84	5197.45	3300.87	11797.3	5538.68	2.12999	0.0137568	0.470449
M767T41	766.57150	41.3005	nodiff	1-o-hexadecyl-2-o-(5z,8z,11z,14z,17z-eicosapentaenoyl)-sn-glyceryl-3-phosphorylcholine	[M+H]+	0.837043886325678			Lipids and lipid-like molecules	Glycerophospholipids	Glycerophosphocholines	149282	109770	81286.2	31000.3	44927.1	53163	46285.2	35692.3	34579	7070.14	83253.1	35357.9	2.35458	0.0700202	1.00587
M184T456	184.07228	456.3360	nodiff	1-o-hexadecyl-2-o-butanoyl-sn-glyceryl-3-phosphocholine	[M+H-C23H44O3]+	0.939467721618735			Lipids and lipid-like molecules	Glycerophospholipids	Glycerophosphocholines	6484.9	13474.6	8271.95	7987.87	11743.8	8756.95	4347.9	3180.89	4356.99	1973.75	9592.62	4523.29	2.12072	0.0190629	0.443646
M510T172	510.38850	172.0965	nodiff	1-o-octadecyl-sn-glyceryl-3-phosphorylcholine	[M+H]+	0.940999875853223	HMDB0011149		Lipids and lipid-like molecules	Glycerophospholipids	Glycerophosphocholines	14382.8	22426.6	17773.3	23925.1	18865.5	19041.9	9676.68	11934.4	8662.66	2211.94	19474.6	10305.5	1.88973	0.0210887	0.637025
M789T41_2	788.60961	41.4785	nodiff	1-octadecanoyl-2-octadecenoyl-sn-glycero-3-phosphocholine	[M+H]+	0.979758514035171			Lipids and lipid-like molecules	Glycerophospholipids	Glycerophosphocholines	9211.12	7841.22	10978.4	5524.52	38931.6	16504.3	13031.3	5520.96	5988.57	1761.38	14497.4	8561.3	1.69336	0.403851	0.218747
M493T153	493.29130	152.9530	nodiff	1-oleoyl-2-hydroxy-sn-glycero-3-phospho-(1'-rac-glycerol)	[M+H-H2O]+	0.915992931203421			Lipids and lipid-like molecules	Glycerophospholipids	Glycerophosphoglycerols	2970.98	6196.21	5295.55	5028.8	3981.7	1886.05	3862.66	2650.91	3130.36	2013.57	4694.65	2708.71	1.73317	0.0175874	0.170372
M733T41	732.55036	41.3735	nodiff	1-oleoyl-2-myristoyl-sn-glycero-3-phosphocholine	[M+H]+	0.862053165519275	HMDB0008097		Lipids and lipid-like molecules	Glycerophospholipids	Glycerophosphocholines	17480.4	16815.2	22232	11947.5	24858.1	22757.7	27086.5	17515.1	12960.2	16786.8	18666.6	19421.2	0.961145	0.826966	0.94585
M480T192_2	480.30752	191.8350	nodiff	1-oleoyl-sn-glycero-3-phosphoethanolamine	[M+H]+	0.913474307876216	HMDB0011506		Lipids and lipid-like molecules	Glycerophospholipids	Glycerophosphoethanolamines	46981.8	76866	83884.6	62502.9	58137	35802.6	60840.4	39395.3	34828.2	24621.7	65674.5	39097.7	1.67975	0.0174464	0.447208
M666T177	666.44525	176.9370	nodiff	1-palmitoyl-2-azelaoylphosphatidylcholine	[M+H]+	0.7837326250738			Lipids and lipid-like molecules	Glycerophospholipids	Glycerophosphocholines	944.83	1366.31	1835.93	1451.63	1391.13	524.714	777.956	892.931	689.798	544.206	1397.97	685.921	2.03809	0.00197529	0.151697
M807T41_1	806.56939	41.3735	nodiff	1-palmitoyl-2-docosahexaenoyl-sn-glycero-3-phosphocholine	[M+H]+	0.941099229058199	HMDB0007991		Lipids and lipid-like molecules	Glycerophospholipids	Glycerophosphocholines	619347	666817	570737	652373	944284	808842	585971	503362	436087	10633.4	690712	468979	1.4728	0.167776	3.49559
M679T148	678.50338	147.6605	nodiff	1-palmitoyl-2-lauroyl-sn-glycero-3-phosphorylcholine	[M+H]+	0.85094252637733			Lipids and lipid-like molecules	Glycerophospholipids	Glycerophosphocholines	858.952	1181.92	1443.63	588.288	1514.13	639.992	1308.37	726.687	802.133	639.862	1117.38	823.408	1.35702	0.20927	0.0805582
M707T43	706.53391	42.5580	nodiff	1-palmitoyl-2-myristoyl-sn-glycero-3-phosphocholine	[M+H]+	0.794575407226704	HMDB0007965		Lipids and lipid-like molecules	Glycerophospholipids	Glycerophosphocholines	3246.57	3077.69	3776.66	2148.39	4513.48	3399.79	4218.91	1061.45	2330.53	4675.63	3352.56	3137.26	1.06863	0.78485	0.4331
M578T40	577.51737	40.1110	nodiff	1-palmitoyl-2-oleoyl-sn-glycerol	[M+H-H2O]+	0.951686788397471	HMDB0007102		Lipids and lipid-like molecules	Glycerolipids	Diradylglycerols	14787.4	10893.9	12303.9	9550.49	78768.5	15646.1	15357	7847.04	6436.68	23778.9	25260.8	13813.1	1.82875	0.429695	0.618279
M313T38	313.27358	37.5140	nodiff	1-palmitoylglycerol	[M+H-H2O]+	0.964066871604091			Lipids and lipid-like molecules	Glycerolipids	Monoradylglycerols	548698	499590	526719	475477	645186	577083	475387	489154	454167	286916	539134	456541	1.18091	0.175747	3.36894
M538T184	538.38544	183.7115	nodiff	1-Palmitoyllysophosphatidylcholine	(M+CH3CN+H)+	0.6294						5515.32	7072.86	6118.98	6248.83	5708.59	1921.36	3583.07	3405.26	2709.85	1861.36	6132.91	2696.18	2.27467	6.06499e-05	0.4179
M813T135	812.55500	134.7520	nodiff	1-stearoyl-2-arachidonoyl-sn-glycero-3-phosphoserine	[M+H]+	0.851158988688577	HMDB0012383		Lipids and lipid-like molecules	Glycerophospholipids	Glycerophosphoserines	30155.6	38826.1	38056	38922.2	34087.2	25039	27376.9	32110.9	29508.6	25567.3	36009.4	27920.5	1.28971	0.00558068	0.617553
M628T186_1	627.53217	185.6080	nodiff	1-Stearoyl-2-arachidonoyl-sn-glycerol	(M+H-H2O)+	0.7364	HMDB0007098/HMDB0007099/HMDB0007100/HMDB0007101/HMDB0007103/HMDB0007108/HMDB0007112/HMDB0007131/HMDB0007132/HMDB0007156/HMDB0007166/HMDB0007170/HMDB0007223/HMDB0007224/HMDB0007248/HMDB0007257/HMDB0007398	C00165	Lipids and lipid-like molecules	Glycerolipids/Fatty Acyls	Diradylglycerols/Lineolic acids and derivatives	8721.03	8421.77	5463.11	2215.49	10510.8	14412.4	4159.63	3107.63	5106.32	1352.76	7066.44	5627.74	1.25565	0.609773	0.258777
M835T42	834.59969	41.7275	nodiff	1-stearoyl-2-docosahexaenoyl-sn-glycero-3-phosphocholine	[M+H]+	0.981203902137868	HMDB0008057		Lipids and lipid-like molecules	Glycerophospholipids	Glycerophosphocholines	467361	484375	397616	369757	1.13528e+06	682453	444574	316251	290470	30806	570877	352911	1.61762	0.255422	2.39933
M670T34	669.54324	34.2895	nodiff	1-stearoyl-2-docosahexaenoyl-sn-glycerol	[M+H]+	0.838016880882711	HMDB0007179		Lipids and lipid-like molecules	Glycerolipids	Diradylglycerols	3207.8	3043.31	4616.26	3278.7	23750.7	1596.95	2844.37	1491.04	4335.7	2751.91	7579.35	2603.99	2.91066	0.25798	0.340629
M505T292	505.23618	292.4465	nodiff	1-stearoyl-2-hydroxy-sn-glycero-3-phosphate	[M-2H+3Na]+	0.92775837661837			Lipids and lipid-like molecules	Glycerophospholipids	Glycerophosphates	976.359	1142.09	930.053	1313.94	822.503	848.396	1277.51	1153.61	1285.57	952.665	1036.99	1103.55	0.939685	0.603176	0.211511
M833T41	832.58356	41.4315	nodiff	1-Stearoyl-2-oleoyl-sn-glycerol 3-phosphocholine (SOPC)	(M-H+2Na)+	0.9997	HMDB0000564/HMDB0007878/HMDB0007879/HMDB0007880/HMDB0007882/HMDB0007884/HMDB0007886/HMDB0007887/HMDB0007897/HMDB0007898/HMDB0007911/HMDB0007912/HMDB0007913/HMDB0007914/HMDB0007936/HMDB0007937/HMDB0007938/HMDB0007939/HMDB0007940/HMDB0007958/HMDB0007959/HMDB0007960/HMDB0007961/HMDB0007964/HMDB0007966/HMDB0007967/HMDB0007981/HMDB0007982/HMDB0007983/HMDB0007984/HMDB0007985/HMDB0008002/HMDB0008003/HMD…	C00157	Lipids and lipid-like molecules	Glycerophospholipids	Glycerophosphocholines	79748	83420.7	80708.5	87620.9	124774	98466.7	80393.1	67006.8	58945	8868.58	91254.4	62736	1.45458	0.137261	1.11274
M341T37	341.30445	37.4610	nodiff	1-stearoyl-rac-glycerol	[M+H-H2O]+	0.983902960865685			Lipids and lipid-like molecules	Glycerolipids	Monoradylglycerols	234583	187719	221288	205031	220211	266101	208787	239515	212745	139210	213766	213271	1.00232	0.983109	3.04801
M779T41	778.53655	41.2865	nodiff	1,2-di-(9z,12z,15z-octadecatrienoyl)-sn-glycero-3-phosphocholine	[M+H]+	0.972333816287182	HMDB0008206		Lipids and lipid-like molecules	Glycerophospholipids	Glycerophosphocholines	21199.5	25086.8	18165.3	29479.8	20716.9	24328.7	24463.9	18473.9	15140.3	4875.16	22929.7	17456.4	1.31354	0.220472	0.505459
M879T134	878.56810	134.1170	nodiff	1,2-didocosahexaenoyl-sn-glycero-3-phosphocholine	[M+H]+	0.911182633277586	HMDB0008748		Lipids and lipid-like molecules	Glycerophospholipids	Glycerophosphocholines	3586.82	3556.19	3764.33	3485.13	6061.34	2994.45	3364.53	2702.75	2708.46	3636.78	4090.76	3081.39	1.32757	0.0922731	0.291559
M552T34_1	551.50133	34.4490	nodiff	1,2-dihexadecanoyl-sn-glycerol	[M+H-H2O]+	0.971817852095269			Lipids and lipid-like molecules	Glycerolipids	Diradylglycerols	22810.6	17562.7	23547.8	16089.1	25071.6	10449.4	17087.1	15554.6	16117.2	13194.7	21016.4	14480.6	1.45135	0.0154121	0.366015
M327T41	327.23078	41.2900	nodiff	1,2-dihydroxyheptadec-16-yn-4-yl acetate	[M+H]+	0.701799319527123	HMDB0031049		Lipids and lipid-like molecules	Fatty Acyls	Fatty alcohols	24426.4	31105.9	32170.4	15142.1	11821.1	14470.5	18651.1	14713.1	15743	12294.5	22933.2	15174.4	1.5113	0.104814	0.242771
M622T151	622.44142	150.9790	nodiff	1,2-dilauroyl-sn-glycero-3-phosphatidylcholine	[M+H]+	0.969196007459779			Lipids and lipid-like molecules	Glycerophospholipids	Glycerophosphocholines	1907.03	1333.19	959.699	1033.81	1493.66	1238.25	1390.42	1337.23	1154	870.5	1345.48	1198.08	1.12303	0.468589	0.176216
M741T143	740.52157	142.5420	nodiff	1,2-dilinoleoyl-sn-glycero-3-phosphoethanolamine	[M+H]+	0.9980153656332	HMDB0009093		Lipids and lipid-like molecules	Glycerophospholipids	Glycerophosphoethanolamines	95868.7	68819.3	66358.7	65556.5	283836	101961	108765	72980.3	75324.3	109644	116088	93735	1.23847	0.617932	1.3683
M600T143	599.50119	142.6630	nodiff	1,2-dilinoleoylglycerol	[M+H-H2O]+	0.810486875234262			Lipids and lipid-like molecules	Fatty Acyls	Lineolic acids and derivatives	18445.9	14045.6	13848.4	12548	51225.2	20554.8	20932.8	14772.4	14804.2	20483.1	22022.6	18309.5	1.2028	0.634182	0.621397
M809T108	808.58358	107.6360	nodiff	1,2-dioleoyl-sn-glycero-3-phosphatidylcholine	(M+Na)+	0.9978						47084.7	45990.7	40636	43976.9	105268	82145.2	53964	37124.2	37719.6	730168	56591.3	188224	0.300659	0.362385	5.89969
M789T136	788.55615	135.6340	nodiff	1,2-dioleoyl-sn-glycero-3-phospho-l-serine	[M+H]+	0.760447754199442	HMDB0012390		Lipids and lipid-like molecules	Glycerophospholipids	Glycerophosphoserines	8167.77	7568.63	6203.45	4864.28	5054.09	3316.01	4596.33	4018.65	3869.68	2869.56	6371.64	3734.05	1.70636	0.00652132	0.152459
M767T69	766.51932	68.9375	nodiff	1,2-dioleoyl-sn-glycero-3-phosphoethanolamine	[M+Na]+	0.753403086631067	HMDB0009059		Lipids and lipid-like molecules	Glycerophospholipids	Glycerophosphoethanolamines	2691.16	4622.19	3142.33	4485.85	6721.78	6240.75	3567.37	3515.39	4086.09	2849	4332.66	4051.72	1.06934	0.766271	0.286199
M604T189	603.53136	188.7160	nodiff	1,2-dioleoyl-sn-glycerol	[M+H-H2O]+	0.767729059894439	HMDB0007218		Lipids and lipid-like molecules	Glycerolipids	Diradylglycerols	1364.48	702.924	1174.75	295.818	3973.95	1747.55	782.583	445.611	652.212	235.883	1502.38	772.768	1.94416	0.325177	0.0815547
M731T143	730.53650	142.9810	nodiff	1,2-dipalmitoleoyl-sn-glycero-3-phosphocholine	[M+H]+	0.963411943878991	HMDB0008002		Lipids and lipid-like molecules	Glycerophospholipids	Glycerophosphocholines	2726.86	2650.14	4774.9	1937.95	3793.37	2471.61	5085.78	2455.85	2278.72	2155.32	3176.64	2889.46	1.09939	0.70926	0.261969
M707T146	706.53497	146.0775	nodiff	1,2-dipentadecanoyl-sn-glycero-3-phosphocholine	[M+H]+	0.973693114492207	HMDB0007934		Lipids and lipid-like molecules	Glycerophospholipids	Glycerophosphocholines	4241.73	4118.72	4439.13	2920.78	7841.49	3288.44	6995.51	3175.78	2407.33	2625.29	4712.37	3698.47	1.27414	0.414669	0.187397
M473T38_1	473.14257	37.5140	nodiff	1,2-dithiolane-3-pentanamide, n,n'-1,3-propanediylbis-	[M+Na]+	0.771264386188405			Organoheterocyclic compounds	Dithiolanes	Lipoamides	95967.1	68652.2	75868	96381.1	85872.1	80754.3	65977.2	96273.6	74383.2	312084	84548.1	125895	0.671579	0.405909	3.69735
M259T353	259.15064	353.0500	nodiff	1,3-benzenediol, 5-methyl-4-[(1r,6r)-3-methyl-6-(1-methylethenyl)-2-cyclohexen-1-yl]-	[M+H]+	0.80088932211434			Lipids and lipid-like molecules	Prenol lipids	Monoterpenoids	3897.98	4062.73	4294.59	2858.14	3919.59	3543.12	2709.39	4345.15	2129.29	4083.52	3806.61	3362.09	1.13221	0.385486	0.346501
M205T174	205.06003	174.4810	nodiff	1,4-dihydroxy-2-naphthoic acid	[M+H]+	0.79935402352995		C03657	Benzenoids	Naphthalenes	Naphthalenecarboxylic acids and derivatives	3863.86	3716	2895.07	4634.6	3916.2	2768.79	3589.13	4280.43	3502.4	2725.52	3805.15	3373.26	1.12803	0.312524	0.267408
M337T37_1	337.19990	36.8480	nodiff	1,4a-dimethyl-9-oxo-7-propan-2-yl-3,4,10,10a-tetrahydro-2h-phenanthrene-1-carboxylic acid	[M+Na]+	0.8457365068875			Lipids and lipid-like molecules	Prenol lipids	Diterpenoids	20959.2	69720.5	19639.6	18323.7	21274.1	34128.9	24415.4	34201.4	48822	13850.1	29983.4	31083.6	0.964607	0.92627	0.801742
M769T143	768.55293	143.4200	nodiff	2-arachidonoyl-1-stearoyl-sn-glycero-3-phosphoethanolamine	[M+H]+	0.97476292321008	HMDB0009003		Lipids and lipid-like molecules	Glycerophospholipids	Glycerophosphoethanolamines	30688.2	25953.2	27211.3	4470.22	98664.1	17826.8	16163.5	8121.95	8925.42	17976.4	37397.4	13802.8	2.7094	0.182021	0.768993
M626T142	625.51702	141.7170	nodiff	2-dhahma [dmed-fahfa]	[M+H]+	0.7064152628814						6439.94	5485.71	8075.89	3390.42	13737.7	7113	7800.17	5574	6270.46	11014.1	7425.94	7554.34	0.983003	0.950099	0.66863
M576T190_1	575.50034	189.8965	nodiff	2-linoleoyl-1-palmitoyl-sn-glycero-3-phosphoethanolamine	[M+H-C2H8NO4P]+	0.806663528376829	HMDB0008928		Lipids and lipid-like molecules	Glycerophospholipids	Glycerophosphoethanolamines	672.567	493.6	748.093	239.738	2524.04	1813.21	775.912	434.282	518.967	161.255	935.608	740.725	1.2631	0.705131	0.0805632
M133T36	133.09996	36.2100	nodiff	2-methylamino-1-phenylbutane	[M+H-CH5N]+	0.892162096807724			Benzenoids	Benzene and substituted derivatives	Phenethylamines	35365.9	87401.7	31652.1	29891.3	29604.8	44479.9	30915.2	42103.9	58414.3	21395.9	42783.1	39461.8	1.08417	0.80251	0.728138
M783T42	782.56687	41.7610	nodiff	2-oleoyl-1-palmitoyl-sn-glycero-3-phosphocholine	[M+Na]+	0.990053208136861	HMDB0007972		Lipids and lipid-like molecules	Glycerophospholipids	Glycerophosphocholines	124266	98811.2	66025.5	51525.4	70977.8	81608.7	96495.4	52544.6	50797.7	1555.75	82321.3	56600.4	1.45443	0.25177	0.924211
M210T221	210.10964	220.9305	nodiff	2,2-bis[hydroxymethyl]-2,2',2''-nitrilotriethanol	[M+H]+	0.823378372383038			Organic nitrogen compounds	Organonitrogen compounds	Amines	6034.51	7481.3	1191.83	1712.06	3731.07	1899.99	1847.66	1899.17	1422.83	701.004	4030.16	1554.13	2.59319	0.0799605	0.281109
M246T77	246.24296	77.2280	nodiff	2,4,6-tri-tert-butylaniline	[M+H-CH4]+	0.726744973815609			Benzenoids	Benzene and substituted derivatives	Phenylpropanes	953834	1.38294e+06	1.04218e+06	1.26677e+06	1.41538e+06	1.24351e+06	1.22662e+06	1.24304e+06	1.36658e+06	712297	1.21222e+06	1.15841e+06	1.04645	0.723289	6.23617
M222T55	222.16002	55.1765	nodiff	2,6-di-tert-butyl-4-methoxyphenol	[M+H-CH3]+	0.873950797366915			Benzenoids	Phenols	Methoxyphenols	63184.5	57943	55769.6	81494.2	56045.1	49594.7	65313.9	81063.1	56918	106669	62887.3	71911.8	0.874506	0.445208	2.08467
M303T41	303.23119	40.8705	nodiff	20-Hydroxyarachidonic acid	(M+H-H2O)+	0.8608						48332.5	50005.5	81429.4	31025.6	29572.6	43658.6	69536.2	42693	21824.1	25897.4	48073.1	40721.9	1.18052	0.575311	0.724947
M448T142	448.34134	141.9820	nodiff	3-[(cholamidopropyl)dimethylammonio]-1-propanesulfonate	[M+H-C5H13SO3N]+	0.704987349997693		C11321	Lipids and lipid-like molecules	Steroids and steroid derivatives	Bile acids, alcohols and derivatives	3645.61	2060.36	897.459	801.113	649.545	992.018	1336.68	788.59	1131.49	473.414	1610.82	944.437	1.70558	0.288391	0.0325079
M85T348	85.02757	348.1100	nodiff	3-Butynoic acid	(M+H)+	0.6372						8551.01	12181	10299.8	8485.08	6405.12	8763.68	7729.14	6502.19	5910.3	6574.31	9184.4	7095.93	1.29432	0.0933207	0.329348
M160T293	160.09582	293.1800	nodiff	3-dehydrocarnitine	[M+H]+	0.963720609727857	HMDB0012154	C02636	Organic acids and derivatives	Keto acids and derivatives	Short-chain keto acids and derivatives	39681.3	37789.1	25774.5	32527.1	38235.3	50201.2	23277.4	32834.9	39690.5	12592.1	34801.5	31719.2	1.09717	0.670526	0.918405
M427T152_2	427.38775	152.4520	nodiff	3-epilupeol	[M+H]+	0.910506976289048			Lipids and lipid-like molecules	Prenol lipids	Triterpenoids	1183.44	1203.61	783.571	861.848	1549.85	1214.7	296.546	1376.29	1497.23	1776.75	1116.46	1232.3	0.905998	0.696325	0.227541
M285T382	285.10942	381.9090	nodiff	3-Hydroxykynurenine	(M+CH3COO+2H)+	0.6571						6054.54	8395.54	4879.5	6443.51	6417.71	4092.21	1627.05	4956.68	4327.66	2180.48	6438.16	3436.82	1.87329	0.00820361	0.324798
M157T109	157.07502	109.2875	nodiff	3-Indoleacetonitrile	(M+H)+	0.6271						49678.4	48250.9	36777.7	23035.2	70267.3	26288.1	35360.1	63148.7	54124	9161.9	45601.9	37616.6	1.21228	0.538345	0.823946
M265T315	265.02971	315.1050	nodiff	3-Methoxy-4-Hydroxyphenylglycol Sulfate	[M+H]+	0.904554480201417	HMDB0003332		Benzenoids	Phenols	Methoxyphenols	908.191	896.953	678.662	1292.52	2080.5	609.745	1102.3	1616.2	1524.14	18311.1	1171.37	4632.7	0.252847	0.342879	0.931156
M135T38	135.07960	38.2390	nodiff	3,4-dimethylbenzaldehyde	[M+H]+	0.850095435754008			Benzenoids	Benzene and substituted derivatives	Benzoyl derivatives	8586.38	9208.44	11097.5	9661.44	10384.9	13362.8	11594.7	13578.3	10243.6	7732.06	9787.73	11302.3	0.865994	0.230574	0.790915
M184T42	184.07258	41.8965	nodiff	3,5,9-trioxa-4-phosphatetracosan-1-aminium, 7-(acetyloxy)-24-carboxy-4-hydroxy-n,n,n-trimethyl-, inner salt, 4-oxide, (r)-	[M+H-C21H38O5]+	0.880692387219641			Lipids and lipid-like molecules	Glycerophospholipids	Glycerophosphocholines	21387.9	22380	18935	20777.1	30321.4	24496.8	18516	16923.2	12852.1	3523.25	22760.3	15262.3	1.49128	0.0977276	0.493238
M713T381	713.17792	381.0660	nodiff	3'-.alpha.-sialyl-n-acetyllactosamine	[M+K]+	0.72586088987137			Organic oxygen compounds	Organooxygen compounds	Carbohydrates and carbohydrate conjugates	7033.36	9119.47	5346.99	7406.26	8419	2132.84	279.636	2806.6	2190	380.785	7465.02	1557.97	4.79149	9.66242e-05	0.71925
M359T441	359.12316	441.1130	nodiff	3'-hydroxy-5,6,7,4'-tetramethoxyflavone	[M+H]+	0.96602360406377			Phenylpropanoids and polyketides	Flavonoids	O-methylated flavonoids	28252.3	21823.6	31643.5	26489.5	31597.8	29379.8	33164.4	35156.1	21126.2	28391.3	27961.3	29443.5	0.94966	0.637717	1.20496
M531T155_1	531.26679	154.6305	nodiff	4-(2-oxo-1,2,3,4-tetrahydroquinolin-6-yl)oxycilostazol	[M+H]+	0.762543567481499			Organoheterocyclic compounds	Quinolines and derivatives	Quinolones and derivatives	1385.22	2991.61	2359.73	3620.96	1094.98	1049.6	1334.96	1282.42	1286.6	1358.63	2290.5	1262.44	1.81434	0.0638502	0.155667
M159T186_2	159.09079	186.2250	nodiff	4-aminoantipyrine	[M+H-CH3ON]+	0.849458068800523			Organoheterocyclic compounds	Azoles	Pyrazoles	139796	114294	81373.5	140577	188035	166384	100377	161174	121956	8665.39	132815	111711	1.18891	0.5462	1.95944
M137T262	137.06980	261.6150	nodiff	4-aminobenzamide	[M+H]+	0.956261109150013			Benzenoids	Benzene and substituted derivatives	Benzoic acids and derivatives	3576.98	3920.52	3457.11	4995.55	3447.21	3702.13	3040.61	3807.7	4467.27	4567.55	3879.47	3917.05	0.990406	0.928087	0.391867
M102T308	102.09066	308.0580	nodiff	4-hydroxy-l-isoleucine	[M+H-CH2O2]+	0.982227018561771			Organic acids and derivatives	Carboxylic acids and derivatives	Amino acids, peptides, and analogues	520925	622461	707208	235912	1.34464e+06	883990	1.74203e+06	387254	373811	287394	686230	734897	0.933777	0.885837	4.16529
M121T180	121.03876	180.0400	nodiff	4-imidazoleacrylic acid	[M+H-H2O]+	0.849238730960965	HMDB0000301	C00785	Organoheterocyclic compounds	Azoles	Imidazoles	3678.74	2949.7	1426.3	2069.77	1209.56	9173.8	4694.5	3083.96	17052.1	2339.5	2266.82	7268.78	0.311857	0.107268	0.728591
M313T215_2	313.12492	215.1880	nodiff	4-methyl-2',4',6'-trimethoxychalcone	[M+H]+	0.823640833552246						1494.81	1801.67	733.558	1454.33	2010.16	846.425	907.563	1036.21	909.734	725.72	1498.9	885.13	1.69343	0.0248116	0.0896584
M338T171	338.12590	171.1880	nodiff	5-[(e)-3-hydroxybut-1-enyl]-4-[4-[(e)-3-oxobut-1-enyl]anilino]oxolan-2-one	[M+Na]+	0.811624845514562						2256.12	1435.7	1239.5	2683.27	1824.6	1466.98	954.357	1258.37	1206.97	716.352	1887.84	1120.61	1.68466	0.0313625	0.0979259
M227T52	227.08056	51.6830	nodiff	5-acetylamino-6-formylamino-3-methyluracil	[M+H]+	0.894831975884092	HMDB0011105	C16365	Organoheterocyclic compounds	Diazines	Pyrimidines and pyrimidine derivatives	26797.8	22136.7	19434	27173.5	36154.2	12753.6	20373.8	26756.4	24815.7	21305.5	26339.2	21201	1.24236	0.205878	0.550803
M233T57	233.09138	57.0680	nodiff	5-Hydroxyindoleacetate	(M+CH3CN+H)+	0.8798	HMDB0000763	C05635	Organoheterocyclic compounds	Indoles and derivatives	Indolyl carboxylic acids and derivatives	14387.8	9302.62	10308.2	14076	11842.9	3738.39	12025.3	13479.3	8775.77	6498.98	11983.5	8903.56	1.34592	0.169771	0.149931
M267T51	267.09676	51.3780	nodiff	5-methoxy-4-methyl-3-phenylcoumarin	[M+H]+	0.768178486392194			Phenylpropanoids and polyketides	Isoflavonoids	Isoflav-3-enes	2339.71	2326.22	1928.69	2388.35	3374.23	763.051	2364.49	2181	2217.52	2446.59	2471.44	1994.53	1.23911	0.260133	0.230682
M365T28	365.31923	28.2250	nodiff	7.alpha.,24(s)-dihydroxycholesterol	[M+H-3H2O]+	0.820921184937956	HMDB0060136		Lipids and lipid-like molecules	Steroids and steroid derivatives	Bile acids, alcohols and derivatives	14756	11561.6	7429.67	10105.8	10349.4	8004.08	7347.04	6569.97	4226.86	3561.09	10840.5	5941.81	1.82444	0.0105131	0.264441
M628T168	628.34435	168.3695	nodiff	Actinomycin d	[M+2H]2+	0.734193353646641	HMDB0015105	C06770	Organic acids and derivatives	Peptidomimetics	Depsipeptides	5467.42	7217.16	10113.8	6471.4	4595.17	11005.9	7651.25	9099.03	7846.56	1995.79	6772.99	7519.71	0.900698	0.685453	0.548729
M371T171	371.08077	171.3940	nodiff	Adenosine 3',5'-cyclic phosphate (cAMP)	(M+CH3CN+H)+	0.9964						18657.3	17111.2	9842.17	19317.3	23990.8	9001.75	8363.5	7766.99	7837.34	7329.66	17783.7	8059.85	2.20646	0.00296502	0.641658
M348T427	348.06932	427.2630	nodiff	Adenosine 5'-monophosphate	[M+H]+	0.985511235579411	HMDB0000045	C00020	Nucleosides, nucleotides, and analogues	Purine nucleotides	Purine ribonucleotides	2720.7	2721.27	2577.93	3095.48	3944.6	3073.19	1913.37	3197.4	1638.46	1118.89	3012	2188.26	1.37643	0.122694	0.109754
M290T390	290.15907	389.6790	nodiff	Adipoyl-l-carnitine	[M+H]+	0.890801097973519			Lipids and lipid-like molecules	Fatty Acyls	Fatty acid esters	2573.76	3993.62	1751.72	2898.3	3196.24	1646.7	1229.28	1486.13	1634.51	701.112	2882.73	1339.55	2.15202	0.00537289	0.291722
M131T204	131.12803	203.8430	nodiff	Agmatine	[M+H]+	0.905622939099462	HMDB0001432	C00179	Organic nitrogen compounds	Organonitrogen compounds	Guanidines	11333.7	12429.3	13199.2	12436.2	16318.2	444.766	9879.83	18932.5	11490.2	4713.95	13143.3	9092.24	1.44555	0.248119	0.135164
M218T435	218.14919	435.2420	nodiff	Ala-Lys	[M+H]+	0.837161612637166			Organic acids and derivatives	Carboxylic acids and derivatives	Amino acids, peptides, and analogues	2274.29	1817.22	1530.04	1873.09	2551.49	2868.25	2395.6	1867.62	1926.59	1214.89	2009.22	2054.59	0.977919	0.894195	0.294454
M120T51	120.04334	50.7490	nodiff	Ala-Phe	[M+H-C6H15ON]+	0.781731036430241	HMDB0014859	C07375	Benzenoids	Benzene and substituted derivatives	Benzoic acids and derivatives	12937.8	8877.76	7203.48	10598.3	15264	4489.31	7295.04	11147.2	8921.19	11059.8	10976.3	8582.51	1.27891	0.243385	0.448322
M90T341	90.05434	340.6345	nodiff	Alanine	[M+H]+	0.995177237845488	HMDB0000161	C00041	Organic acids and derivatives	Carboxylic acids and derivatives	Amino acids, peptides, and analogues	15682.3	21581.2	17524.1	16592.3	17343.4	11235.5	12182.5	12280.1	17000.7	5838.5	17744.7	11707.5	1.51567	0.0184184	0.270697
M243T395	243.02533	394.7890	nodiff	alpha-D-Glucose 1-phosphate	(M+H-H2O)+	0.8009	HMDB0001586	C00103	Organic oxygen compounds	Organooxygen compounds	Carbohydrates and carbohydrate conjugates	2846.16	4138.34	2228.62	3041.5	3894.16	2021.46	1776.56	2377.77	1261.03	707.11	3229.76	1628.79	1.98292	0.0080242	0.267948
M528T392	528.19656	392.4540	nodiff	Amprenavir	[M+Na]+	0.915014561597149	HMDB0014839	C08086	Benzenoids	Benzene and substituted derivatives	Benzenesulfonamides	4716.25	7525.65	4989.11	5072.4	5422.5	7924.34	5091.15	4611.15	4876.78	4515.77	5545.18	5403.84	1.02616	0.866712	0.42097
M94T52	94.06435	51.7175	nodiff	Aniline	[M+H]+	0.82930030209917	HMDB0003012	C00292	Benzenoids	Benzene and substituted derivatives	Aniline and substituted anilines	14949.8	15178.9	15910.6	21859.3	12664.7	14221.8	15179.8	13075.1	14246.1	13394.5	16112.6	14023.5	1.14898	0.222513	0.590497
M785T141	784.58014	140.7330	nodiff	Arachidonoylthiophosphorylcholine	[M+H]+	0.990819901229261			Organic nitrogen compounds	Organonitrogen compounds	Quaternary ammonium salts	31874.5	22867.1	20890.5	14260.8	38198.6	19261.2	35446.3	17487.9	16839.9	16466.8	25618.3	21100.4	1.21411	0.439942	0.597754
M356T41	356.35175	40.6640	nodiff	Arachidoyl ethanolamide	[M+H]+	0.991164171440877			Organic nitrogen compounds	Organonitrogen compounds	Amines	135084	136070	126351	148802	122343	148497	128873	130567	133147	180648	133730	144347	0.926451	0.351994	2.8051
M246T419	246.15529	419.2605	nodiff	Arg-Ala	[M+H]+	0.883825693293506			Organic acids and derivatives	Carboxylic acids and derivatives	Amino acids, peptides, and analogues	6796.04	4824.5	5180.93	7294.46	7110.21	10474	4735.81	4544.24	6243.36	1090.85	6241.23	5417.65	1.15202	0.621662	0.371814
M290T452	290.14493	451.7360	nodiff	Arg-asp	[M+H]+	0.835090539307074			Organic acids and derivatives	Carboxylic acids and derivatives	Amino acids, peptides, and analogues	1235.37	1500.27	1340.55	1182.24	1644.81	2357.71	1699.8	1101.29	1013.2	727.924	1380.65	1379.98	1.00048	0.998298	0.202355
M304T447	304.16076	447.0090	nodiff	Arg-glu	[M+H]+	0.938936590666348			Organic acids and derivatives	Carboxylic acids and derivatives	Amino acids, peptides, and analogues	6018.23	5396.59	3763.39	5444.37	8082.18	9972.71	7365.43	5185.92	4666.55	2704.63	5740.95	5979.05	0.960177	0.871459	0.456419
M232T441	232.13953	441.4885	nodiff	Arg-gly	[M+H]+	0.924350573934647			Organic acids and derivatives	Carboxylic acids and derivatives	Amino acids, peptides, and analogues	7056.47	7209.1	5874.61	8190.16	3759.74	12567.9	6363.82	6535.51	7128.36	2524.73	6418.02	7024.05	0.91372	0.74194	0.513027
M175T408	175.11818	407.8845	nodiff	Arginine	[M+H]+	0.991178592188313	HMDB0000517	C00062	Organic acids and derivatives	Carboxylic acids and derivatives	Amino acids, peptides, and analogues	82570.9	34074.4	60589.4	78926.2	131726	77702.4	43505	90015.6	60520.2	82151.3	77577.5	70778.9	1.09605	0.716645	1.36958
M261T440	261.15463	439.8410	nodiff	Asn-Lys	[M+H]+	0.856382292074892			Organic acids and derivatives	Carboxylic acids and derivatives	Amino acids, peptides, and analogues	6564.68	6630.27	4015.06	4919.71	9531.72	12164.7	8655.36	5415.38	3521.36	4020.54	6332.29	6755.47	0.937358	0.827141	0.461784
M271T416	271.10287	415.7320	nodiff	Asp-His	[M+H]+	0.710401427500249			Organic acids and derivatives	Carboxylic acids and derivatives	Amino acids, peptides, and analogues	826.599	1520.19	1128.88	1325.61	1166.27	1457.82	702.042	531.891	1298.98	1131.45	1193.51	1024.44	1.16504	0.444743	0.138866
M235T426	235.09161	426.0760	nodiff	Asp-Thr	[M+H]+	0.851887726896823			Organic acids and derivatives	Carboxylic acids and derivatives	Amino acids, peptides, and analogues	18689	10353.4	10912.8	9715.04	11632.7	9280.08	8923.4	19005.4	9322.02	7236.17	12260.6	10753.4	1.14016	0.586747	0.369574
M415T427	415.10038	426.6920	nodiff	Asperuloside	[M+H]+	0.807740804849295		C09769	Organic oxygen compounds	Organooxygen compounds	Carbohydrates and carbohydrate conjugates	754.778	814.237	782.25	740.809	945.418	889.536	1075.46	892.857	759.878	677.283	807.498	859.002	0.940042	0.522625	0.209212
M923T186	923.49329	185.6410	nodiff	Astrasieversianin xv	[M+Na]+	0.711306398052343			Lipids and lipid-like molecules	Steroids and steroid derivatives	Steroidal glycosides	754.919	380.623	1078.38	973.267	1068.85	652.791	771.282	519.922	764.982	740.952	851.208	689.986	1.23366	0.281447	0.129212
M559T189	559.23556	189.0030	nodiff	Atorvastatin	[M+H]+	0.787871864415439	HMDB0005006	C06834	Organoheterocyclic compounds	Pyrroles	Substituted pyrroles	1351.3	1632.62	1672.74	1636.65	4288.77	5475	3477.53	2369.22	1702.83	1169.16	2116.42	2838.75	0.745547	0.463693	0.359736
M749T177	749.46581	177.0910	nodiff	Bacoside a	[M+H-H2O]+	0.845812986712814						733.814	1250.07	1361.54	776.513	983.791	705.133	915.18	730.057	947.031	655.172	1021.15	790.515	1.29175	0.133438	0.0885781
M167T135	167.09176	134.5290	nodiff	Bendiocarb	[M+H-C2H3NO]+	0.932854291747227		C14433				7313.83	9751.33	7220.7	10434.5	45192.2	17292.3	10179	6363.38	5664.7	2915.77	15982.5	8483.04	1.88406	0.361052	0.300891
M304T138	304.29885	137.8840	nodiff	Benzalkonium chloride (c12)	[M]+	0.704423116817892		C06523	Benzenoids	Benzene and substituted derivatives	Phenylmethylamines	23735.2	20699.4	21938.9	18986.6	19636.3	30455.7	16505.1	19691.1	21717.7	26356.5	20999.3	22945.2	0.915191	0.476847	1.08114
M574T173	574.31466	172.8260	nodiff	Benzoylhypaconine	[M+H]+	0.76006307776654			Lipids and lipid-like molecules	Prenol lipids	Diterpenoids	4320.39	7738.46	6903.78	7847.1	4414.93	6999.58	3910.05	4282.44	3656.47	769.619	6244.93	3923.63	1.59162	0.10333	0.277553
M118T271_2	118.08622	270.5835	nodiff	Betaine	[M+H]+	0.997639114980973	HMDB0000043	C00719	Organic acids and derivatives	Carboxylic acids and derivatives	Amino acids, peptides, and analogues	1.27432e+06	1.57367e+06	1.25971e+06	1.22978e+06	1.24148e+06	1.92041e+06	1.54337e+06	839663	844072	1.00926e+06	1.31579e+06	1.23136e+06	1.06857	0.716774	5.93087
M119T307	119.11690	307.4590	nodiff	Betaine aldehyde	(M+NH4)+	0.6775	HMDB0001252	C00576	Organic nitrogen compounds	Organonitrogen compounds	Quaternary ammonium salts	58416.8	51349.3	36824.3	22398.7	28879.2	40606.4	72727.1	31578	17556.7	15165.2	39573.6	35526.7	1.11391	0.752452	0.730185
M457T47	457.26773	47.2555	nodiff	Betamethasone 17-valerate	[M+H-HF]+	0.705238819665433			Lipids and lipid-like molecules	Steroids and steroid derivatives	Hydroxysteroids	799.596	1277.68	1794.35	1700.54	1168.47	831.881	1312.04	1170.29	567.164	2793.33	1348.13	1334.94	1.00988	0.976157	0.329731
M553T186	553.13683	185.9355	nodiff	Bilobetin	[M+H]+	0.938267424814989	HMDB0030833		Phenylpropanoids and polyketides	Flavonoids	Biflavonoids and polyflavonoids	4342.94	2194.41	1513.92	1590.95	3745.22	6605.33	3594.24	5170.11	4631.45	294.742	2677.49	4059.17	0.659614	0.285231	0.529596
M413T395	413.26439	394.9940	nodiff	Bimatoprost isopropyl ester	[M+H-H2O]+	0.860202945950238			Lipids and lipid-like molecules	Fatty Acyls	Eicosanoids	4847.19	5032.8	5462.71	7681.98	5597.68	5148.02	4673.99	6006.14	5482.17	5194.28	5724.47	5300.92	1.0799	0.465942	0.38681
M512T319	512.19512	319.0250	nodiff	Blood group a trisaccharide	[M+H-H2O]+	0.828581780381799			Organic oxygen compounds	Organooxygen compounds	Carbohydrates and carbohydrate conjugates	1129.13	1142.21	1406	1285.21	8495.33	1987.54	626.454	854.393	955.812	821.258	2691.58	1049.09	2.56563	0.296777	0.178126
M317T204	317.15572	203.7090	nodiff	Bupirimate	[M+H]+	0.769100960682462		C18776	Organoheterocyclic compounds	Diazines	Pyrimidines and pyrimidine derivatives	1635.24	1364.81	1359.75	1914.46	909.796	2277.3	2212.47	1537.52	2207.21	1491.19	1436.81	1945.14	0.738667	0.0696303	0.357124
M288T42	288.28915	41.8830	nodiff	C17-sphinganine	[M+H]+	0.774547347244156			Organic nitrogen compounds	Organonitrogen compounds	Amines	59499	74199.4	60396.1	69408.3	62021.6	71044.5	60788.3	76997.8	64067	50310.1	65104.9	64641.5	1.00717	0.933469	1.5964
M705T37	704.63129	36.9465	nodiff	Ce 20:3-d7	[M+Na]+	0.86487981814856			Lipids and lipid-like molecules	Steroids and steroid derivatives	Steroid esters	2913.09	2825.21	2812.39	2589.3	30942.4	5832.41	2579.84	1522.94	2861.97	2880.93	8416.47	3135.62	2.68415	0.379501	0.291547
M610T41_1	609.52168	41.3180	nodiff	Cer 18:1-d7 (d18:1-d7/18:1)	[M+K]+	0.716430157805227			Organic oxygen compounds	Organooxygen compounds	Alcohols and polyols	14406.1	16319.2	14989.8	11297.7	39345.3	20869.2	14776.8	15135.6	11884.3	12935.6	19271.6	15120.3	1.27455	0.457522	0.3446
M393T37	393.28495	36.8940	nodiff	Chenodeoxycholate	[M+H]+	0.770007134668165	HMDB0000518	C02528	Lipids and lipid-like molecules	Steroids and steroid derivatives	Bile acids, alcohols and derivatives	120140	133868	99789.1	133586	119029	216133	91087.4	188607	132966	106686	121283	147096	0.824514	0.327192	2.57681
M490T37	490.16869	36.9990	nodiff	Chlorhexidine	[M+H-NH3+2i]+	0.94540978334025	HMDB0015016	C06902	Benzenoids	Benzene and substituted derivatives	Halobenzenes	50664.4	49313	57390.3	62850.5	54852.5	46910.9	49565.9	75599.3	44643.5	164364	55014.1	76216.7	0.721812	0.380869	2.67362
M104T425	104.10611	425.4760	nodiff	Choline	M+	0.6172	HMDB0000097	C00114	Organic nitrogen compounds	Organonitrogen compounds	Quaternary ammonium salts	5711.2	6746.71	12402.3	13751	18100	2712.5	4459.17	4230.58	4195.89	3307.78	11342.2	3781.19	2.99965	0.0115361	0.631751
M375T254	375.09782	254.2730	nodiff	Chrysosplenetin	[M+H]+	0.999865944256738		C10030	Phenylpropanoids and polyketides	Flavonoids	O-methylated flavonoids	2755.88	3262.68	3255.63	3176.15	2708.09	3093.3	3428.14	2975.58	3082.55	2530.1	3031.69	3021.93	1.00323	0.960346	0.362258
M443T137	443.23094	137.3520	nodiff	Cinobufagin	[M+H]+	0.984392328151114		C16931	Lipids and lipid-like molecules	Steroids and steroid derivatives	Steroid lactones	3373.55	2931.82	7780.84	2833.16	1295.28	3738.17	2904.96	2884.67	2615.46	3301.66	3642.93	3088.98	1.17933	0.631121	0.265862
M183T278	183.06154	277.5020	nodiff	Cinosulfuron	[M+H-C9H13NO4S]+	0.919772915060425		C18818	Benzenoids	Benzene and substituted derivatives	Benzenesulfonamides	2907.41	3425.33	3070.51	2061.53	2471.05	2722.01	1898.26	3335.18	3884.35	1714.09	2787.17	2710.78	1.02818	0.876721	0.255667
M321T37	321.31419	36.7170	nodiff	Cis-13-docosenoic acid	[M+H-H2O]+	0.883803860176074	HMDB0002068	C08316	Lipids and lipid-like molecules	Fatty Acyls	Fatty acids and conjugates	23914.5	16814.7	31430.8	17301.5	52646.9	26341.5	28522.5	19038.4	25173.7	17580.5	28421.7	23331.3	1.21818	0.484697	0.547153
M267T37	267.26731	37.4780	nodiff	Cis,cis-9,12-octadecadien-1-ol	[M+H]+	0.82371123116778			Lipids and lipid-like molecules	Fatty Acyls	Fatty alcohols	17498.1	16517.9	17412.9	16908	14525.6	21558.8	15098	19756.4	17751	13276.8	16572.5	17488.2	0.947639	0.582475	0.897395
M343T145	343.29420	144.8540	nodiff	Cocamidoprpylbetaine	[M+H]+	0.981943283213219			Organic acids and derivatives	Carboxylic acids and derivatives	Amino acids, peptides, and analogues	7562.17	6041.96	4273.37	5598.02	3407.82	13807.6	6526.86	5042.72	6638.52	1684.78	5376.67	6740.1	0.797713	0.535726	0.557766
M515T186	515.18448	186.2225	nodiff	Columbianetin	[2M+Na]+	0.940212129279504			Phenylpropanoids and polyketides	Coumarins and derivatives	Furanocoumarins	12516.5	5971.5	4353.25	9466.21	14196.9	15522	9100.41	15755.7	11591.9	669.345	9300.88	10527.9	0.883453	0.722536	0.725727
M361T204	361.18188	203.6280	nodiff	Cortisone	[M+H]+	0.945242512056411	HMDB0002802	C00762	Lipids and lipid-like molecules	Steroids and steroid derivatives	Hydroxysteroids	1731.12	1361.54	1321.31	2067.21	1227.91	2197.76	2094.81	1722.76	2169.82	1767.25	1541.82	1990.48	0.774596	0.043188	0.355536
M132T342_2	132.07665	342.4670	nodiff	Creatine	[M+H]+	0.99910009565993	HMDB0000064	C00300	Organic acids and derivatives	Carboxylic acids and derivatives	Amino acids, peptides, and analogues	214818	302055	261825	203659	238600	152792	203170	163885	269426	83031.9	244191	174461	1.39969	0.0839423	0.826884
M257T270	257.14652	269.7990	nodiff	Curcumenol	[M+Na]+	0.711036057218632	HMDB0033960	C16942	Lipids and lipid-like molecules	Prenol lipids	Sesquiterpenoids	3175.48	6610.12	3625.74	1634.07	3044.22	8551.57	4343.87	828.881	439.496	2270.27	3617.93	3286.82	1.10074	0.849955	0.189168
M346T292	346.04747	291.6740	nodiff	Cyclic gmp	[M+H]+	0.724012178291733	HMDB0001314	C00942	Nucleosides, nucleotides, and analogues	Purine nucleotides	Cyclic purine nucleotides	1218.81	1153.25	1063.05	1221.22	3240.13	920.619	910.437	853.147	1127.71	877.172	1579.29	937.816	1.68401	0.16438	0.0719679
M100T172	100.11124	172.0070	nodiff	Cyclohexylamine	[M+H]+	0.91643926085099	HMDB0031404	C00571	Organic nitrogen compounds	Organonitrogen compounds	Cyclohexylamines	22016.1	18175.6	21941.4	16273.9	16573.8	22260.4	27389.7	20944	19723.8	30984.5	18996.2	24260.5	0.783009	0.0659396	1.34014
M167T243	167.08049	243.0280	nodiff	Cyromazine	[M+H]+	0.812389366283729	HMDB0029862	C14147	Organoheterocyclic compounds	Triazines	Aminotriazines	760.206	799.279	837.731	1002.63	654.392	1078.75	715.137	1631.68	853.107	1542.18	810.848	1164.17	0.696503	0.101936	0.270862
M500T194	500.24379	193.8140	nodiff	Cytochalasin a	[M+Na]+	0.944226798379483		C19953	Alkaloids and derivatives	Cytochalasans	Cytochalasins	1564.34	1617.42	2200.79	2113.71	1895.39	1837.74	6210.54	1301.68	1745.26	4505.64	1878.33	3120.17	0.601996	0.234277	0.519627
M147T393	147.07596	392.8300	nodiff	D-glutamine	[M+H]+	0.996669432703913	HMDB0003423	C00064	Organic acids and derivatives	Carboxylic acids and derivatives	Amino acids, peptides, and analogues	7368.14	6370.94	9616.97	10536.2	10649.5	9700.77	7499.47	13179.3	14031.7	5984.48	8908.36	10079.1	0.883841	0.530507	0.615757
M116T310	116.06973	310.0330	nodiff	D-ornithine	[M+H-NH3]+	0.998457888440103	HMDB0003374	C00515	Organic acids and derivatives	Carboxylic acids and derivatives	Amino acids, peptides, and analogues	40396.9	64434.9	47178.3	52217.4	46789	45816.6	25716.6	45696.5	46684.6	26855.5	50203.3	38153.9	1.31581	0.0922458	0.311933
M116T337	116.06965	337.1350	nodiff	D-Proline	(M+H)+	0.998	HMDB0003411	C00763	Organic acids and derivatives	Carboxylic acids and derivatives	"Amino acids, peptides, and analogues"	15291.2	15865.5	15378	13178.4	16876.2	11774.8	8346.85	13167.5	6681.44	10502.5	15317.9	10094.6	1.51743	0.0040617	0.356272
M331T278	330.93137	277.8145	nodiff	Dacthal	[M+H]+	0.78648645465568		C14744	Benzenoids	Benzene and substituted derivatives	Benzoic acids and derivatives	3231.64	2435	3699.9	3618.83	4286.15	3901.55	2053.6	1069.64	3757.75	3797.34	3454.3	2915.98	1.18461	0.432287	0.295404
M371T35	371.10002	35.1000	nodiff	Decamethylcyclopentasiloxane	[M+H]+	0.792830099392034			Organometallic compounds	Organometalloid compounds	Organosilicon compounds	7123.56	6264.77	13061.9	7819.12	7914.18	12512.8	12470.4	9302.03	7326.6	6901.64	8436.7	9702.69	0.869521	0.477376	0.690643
M400T41	400.37655	40.6980	nodiff	Demissidine	[M+H]+	0.94613865949978			Lipids and lipid-like molecules	Steroids and steroid derivatives	Steroidal alkaloids	12212.3	14049	11969.5	11844.8	12312.5	13481.2	10656.7	11792.6	11310.3	12072.8	12477.6	11862.7	1.05184	0.34932	0.688554
M252T145	252.10820	144.8215	nodiff	Deoxyadenosine	[M+H]+	0.920099617736122	HMDB0000101	C00559	Nucleosides, nucleotides, and analogues	Purine nucleosides	Purine 2'-deoxyribonucleosides	3191.78	5650.96	2124.09	2705.25	3569.88	2099.46	1362.39	1763.23	1525.52	1374.09	3448.39	1624.94	2.12217	0.0183309	0.263226
M279T35	279.15834	35.0550	nodiff	Dibutyl phthalate	[M+H]+	0.997906001643797	HMDB0033244	C14214	Benzenoids	Benzene and substituted derivatives	Benzoic acids and derivatives	41087.9	34497	34091.5	31767	21102.9	49185.7	20850.6	29050.1	32785.3	31069.5	32509.3	32588.2	0.997577	0.989195	1.03433
M384T48	384.25287	48.1475	nodiff	Didemethylmifepristone	[M+H-H2O]+	0.862329485664936			Lipids and lipid-like molecules	Steroids and steroid derivatives	Oxosteroids	3791.83	6315.38	3968.64	4946.92	4439.12	4652.21	4221.67	2630.85	6330.26	5222.54	4692.38	4611.51	1.01754	0.917699	0.395517
M106T310	106.08551	310.3620	nodiff	Diethanolamine	[M+H]+	0.964543259699127	HMDB0004437	C06772	Organic nitrogen compounds	Organonitrogen compounds	Amines	2461.14	2075.08	2264.31	3780.53	1311.14	11540.9	2045.69	3410.49	4972.84	3843.84	2378.44	5162.75	0.460692	0.142055	0.572379
M247T281_2	247.00278	281.1280	nodiff	Dimethylallyl pyrophosphate	[M+H]+	0.834057656228299	HMDB0001120	C00235	Lipids and lipid-like molecules	Prenol lipids	Isoprenoid phosphates	7583.7	5978.62	7852.23	7590.98	7893.6	7217.33	5875.23	7550.69	6390.86	5583.52	7379.83	6523.52	1.13126	0.137805	0.430533
M104T424	104.06971	423.6770	nodiff	Dimethylglycine	(M+H)+	0.7087	HMDB0000092	C01026	Organic acids and derivatives	Carboxylic acids and derivatives	"Amino acids, peptides, and analogues"	4313.38	6147.18	6720.37	9091.55	11100	3923.83	6535.72	7397.26	6652.59	5354.73	7474.5	5972.83	1.25142	0.29217	0.224475
M631T396	631.13537	395.6450	nodiff	Diosmin	[M+Na]+	0.869633996632351	HMDB0029548	C10039	Phenylpropanoids and polyketides	Flavonoids	Flavonoid glycosides	2220.81	2270.55	2115.64	2052.57	2368.47	2482.05	2427.06	2457.93	2240.54	1859.7	2205.61	2293.45	0.961696	0.515757	0.341318
M175T580	175.11838	580.4670	nodiff	DL-Arginine	(M+H)+	0.9919	HMDB0000517/HMDB0003416	C00062/C00792	Organic acids and derivatives	Carboxylic acids and derivatives	"Amino acids, peptides, and analogues"	354101	139082	69950.6	87391.1	122212	83115.9	141661	87556.7	208094	165691	154547	137224	1.12624	0.767274	1.85979
M133T426	133.06041	426.1905	nodiff	DL-asparagine	[M+H]+	0.861630949089346	HMDB0000168	C00152	Organic acids and derivatives	Carboxylic acids and derivatives	Amino acids, peptides, and analogues	1354.5	1553.3	1172.21	1364.71	2297.4	1363.23	1580.84	313.947	1494.06	943.595	1548.43	1139.13	1.3593	0.216883	0.0789355
M148T394	148.05947	394.4480	nodiff	DL-Glutamic acid	[M+H]+	0.99498380333413	HMDB0060475	C00025	Organic acids and derivatives	Carboxylic acids and derivatives	Amino acids, peptides, and analogues	22521.5	21305.2	17906.7	20030.4	30905.1	17646.9	16858.1	18788.2	17381.4	7782.06	22533.8	15691.3	1.43606	0.0517248	0.327863
M229T364	229.15390	363.9735	nodiff	Dl-tmap	[M]+	0.804067094995439			Organic acids and derivatives	Carboxylic acids and derivatives	Amino acids, peptides, and analogues	2482.42	2335.24	2097.02	1963.82	2329.17	1290.37	702.956	733.04	1281.06	926.01	2241.53	986.688	2.27177	4.62184e-05	0.234649
M205T186	205.09635	186.2250	nodiff	DL-tryptophan	[M+H]+	0.921183977888478	HMDB0030396	C00078	Organoheterocyclic compounds	Indoles and derivatives	Indolyl carboxylic acids and derivatives	296439	227638	158580	274667	388670	346872	203720	338367	252576	16390.7	269199	231585	1.16242	0.611361	2.85966
M462T35	462.14494	35.1015	nodiff	Dodecamethylcyclohexasiloxane	[M+NH4]+	0.775746933313392			Organometallic compounds	Organometalloid compounds	Organosilicon compounds	18194.6	11320.8	13197.2	16189.3	19924.9	14016.6	16365.9	16352.8	16076.4	10863.5	15765.4	14735	1.06992	0.602682	0.694211
M167T40	167.15332	40.4850	nodiff	Dodecanedioic acid	[M+H-CH4O3]+	0.721751608148161	HMDB0000623	C02678	Lipids and lipid-like molecules	Fatty Acyls	Fatty acids and conjugates	25515.4	23721.4	24268.4	29368	20162.7	20867.5	22719.3	21868.2	23975.1	18086.1	24607.2	21503.2	1.14435	0.120797	0.731456
M544T321	544.17041	320.5790	nodiff	Doxorubicin	[M+H]+	0.962986421786549	HMDB0015132	C01661				3306.08	3755.28	3835.95	3237.96	3200.38	4980.05	5362.16	3305.07	5981.92	2816.98	3467.13	4489.24	0.77232	0.140297	0.514387
M143T330	143.08057	330.4750	nodiff	Ectoine	[M+H]+	0.734591958022837		C06231	Organic acids and derivatives	Carboxylic acids and derivatives	Amino acids, peptides, and analogues	3343.75	1222.39	1473.71	1661.47	2065.15	2245.89	1381.83	1044.77	1752.73	1341.48	1953.3	1553.34	1.25748	0.376406	0.133715
M293T482	293.09789	482.3910	nodiff	EDTA	(M+H)+	0.9861	HMDB0015109	C00284	Organic acids and derivatives	Carboxylic acids and derivatives	Tetracarboxylic acids and derivatives	3293.14	3028.05	3354.25	3383.57	4515.16	3508	1407.23	3468.24	3230.2	3250.48	3514.83	2972.83	1.18232	0.284034	0.236148
M682T175	682.47853	175.4050	nodiff	Enniatin a	[M+H]+	0.804647841270846			Organic acids and derivatives	Peptidomimetics	Depsipeptides	11576.1	20816.7	15969.9	20219.6	17648.7	6955.28	9924.76	10436.8	9313.45	6219.52	17246.2	8569.96	2.0124	0.00163799	0.622133
M640T177	640.43063	177.1105	nodiff	Enniatin b	[M+H]+	0.844090461747957		C15740	Organic acids and derivatives	Peptidomimetics	Depsipeptides	3300.74	3740.47	3011.9	4344.03	3723.51	1102.42	1230.42	1675.33	2816.7	1352.5	3624.13	1635.47	2.21595	0.000841395	0.297234
M338T37_2	338.34201	36.8550	nodiff	Erucamide	[M+H]+	0.961925702766312			Lipids and lipid-like molecules	Fatty Acyls	Fatty amides	940977	721228	1.90683e+06	892680	2.53297e+06	1.11961e+06	1.2064e+06	767038	1.31355e+06	736232	1.39894e+06	1.02857e+06	1.36008	0.346659	1.86142
M461T308	461.14660	308.0145	nodiff	Ethanone, 1-[4-[[4'-[2,2,2-trifluoro-1-hydroxy-1-(trifluoromethyl) ethyl][1,1'-biphenyl]-4-yl]methyl]-1-piperazinyl]-	[M+H]+	0.911913738415586			Benzenoids	Benzene and substituted derivatives	Biphenyls and derivatives	733.289	978.468	587.266	976.119	880.837	512.965	710.554	799.933	736.617	462.22	831.196	644.458	1.28976	0.100064	0.0549362
M399T278	398.97448	278.2480	nodiff	Ethiprole	[M+H+2i]+	0.916788829850434		C18552	Organoheterocyclic compounds	Azoles	Pyrazoles	10680	11002.7	10818.9	10595.5	9825.68	10769.8	11073.6	10841.5	10244.8	11787.9	10584.6	10943.5	0.967199	0.297309	0.744102
M293T428	293.09786	428.0470	nodiff	Ethylenediaminetetraacetic acid	[M+H]+	0.994789123637322	HMDB0015109	C00284	Organic acids and derivatives	Carboxylic acids and derivatives	Tetracarboxylic acids and derivatives	105313	99835.3	78755.6	81528.7	103774	69916.2	77211.7	71567	82624.7	58659.8	93841.4	71995.9	1.30343	0.0138005	0.958102
M275T402	275.05197	402.0080	nodiff	Famotidine acid methyl ester	[M+H]+	0.900774053402133			Organoheterocyclic compounds	Azoles	Thiazoles	5501.32	10353.9	6643.74	7765.34	2426.59	2568.05	4250.09	3997.5	1848.05	1030.77	6538.17	2738.89	2.38716	0.0300722	0.393614
M375T440	375.00700	440.2350	nodiff	Fenazaflor	[M+H]+	0.846890426148465		C19029				2029.32	2236.7	2675.52	2271.74	2265.3	2538.84	2453.14	2364.02	2509.73	2382.07	2295.72	2449.56	0.937195	0.20089	0.354264
M274T43	274.27413	42.8240	nodiff	Fenpropidin	[M+H]+	0.927187889255638		C18726	Benzenoids	Benzene and substituted derivatives	Phenylpropanes	3.96869e+06	4.67684e+06	3.76199e+06	4.216e+06	5.065e+06	4.88405e+06	3.59637e+06	4.19483e+06	4.08361e+06	3.63955e+06	4.33771e+06	4.07968e+06	1.06325	0.460348	12.0623
M780T381	780.28091	381.3250	nodiff	Ferri fusarinin c [m+fe-2h]	[M+H]+	0.733156798897608						14044	25097.1	12834	16796.1	14588.9	8158.19	734.286	6971.84	9549.98	1033.64	16672	5289.59	3.15186	0.00416372	0.916471
M459T189	459.24647	189.3380	nodiff	Fumagillin	[M+H]+	0.812624780891843		C09668	Lipids and lipid-like molecules	Fatty Acyls	Fatty acids and conjugates	1317.39	1357.62	2437.37	1952.7	954.052	802.301	1474.36	858.398	942.952	850.78	1603.83	985.757	1.627	0.0661832	0.0824271
M154T52	154.12161	52.1260	nodiff	Gabapentin related compound a	[M+H]+	0.701560474657352						8664.53	9385.77	8568.2	9685.6	8966.49	7938.19	9486.15	7543.18	8419.41	8505.1	9054.12	8378.41	1.08065	0.121328	0.570435
M359T401	359.12320	401.4410	nodiff	Gardenin b	[M+H]+	0.915676900658391		C15109	Phenylpropanoids and polyketides	Flavonoids	O-methylated flavonoids	54310.4	50912.2	33697.8	40295.6	28619.6	58897.5	58456.9	54889.6	62662.3	38944.9	41567.1	54770.2	0.758937	0.0737457	1.89362
M276T411	276.11797	411.2570	nodiff	Gln-glu	[M+H]+	0.900179336003439			Organic acids and derivatives	Carboxylic acids and derivatives	Amino acids, peptides, and analogues	1187.2	980.898	1379.29	1253.64	1708.88	1379.52	971.19	948.337	613.585	348.957	1301.98	852.318	1.52758	0.067074	0.0661766
M375T119	375.21302	119.0790	nodiff	Glu-Val-Lys	[M+H]+	0.818007662887536			Organic acids and derivatives	Carboxylic acids and derivatives	Amino acids, peptides, and analogues	7126.11	6747.47	4577.31	1910.75	3334.83	2066.44	2495.92	2962.21	2392.66	1715.38	4739.29	2326.52	2.03707	0.0447583	0.195276
M148T426	148.05932	426.2680	nodiff	Glutamic acid	[M+H]+	0.950434146440367	HMDB0000148	C00025	Organic acids and derivatives	Carboxylic acids and derivatives	Amino acids, peptides, and analogues	5203.2	6642.43	4915.78	4966.64	6238.85	3476.71	3745.56	3798.72	3992.8	1532.41	5593.38	3309.24	1.69023	0.00408988	0.256425
M147T425	147.07572	425.1860	nodiff	Glutamine	[M+H]+	0.990844060424605	HMDB0000641	C00064	Organic acids and derivatives	Carboxylic acids and derivatives	Amino acids, peptides, and analogues	5474.77	4754.97	5024.53	5463.14	6808.99	3550.66	4165.27	4733.88	6200.44	508.49	5505.28	3831.75	1.43676	0.134058	0.299153
M133T260	133.06167	259.7160	nodiff	Glutaric acid	[M+H]+	0.726489482469403	HMDB0000661	C00489	Organic acids and derivatives	Carboxylic acids and derivatives	Dicarboxylic acids and derivatives	764.865	3262.14	3098.92	619.106	1340.25	1497.89	3080.8	2236.95	3424.97	2842.62	1817.06	2616.65	0.694421	0.262895	0.395597
M246T420	246.10782	420.2450	nodiff	Gly-Glu	(M+CH3CN+H)+	0.7587						2443.33	3651.96	1822.45	2664.04	8317.64	1152.69	1904.81	2316.89	1991.72	808.741	3779.88	1634.97	2.3119	0.113004	0.260928
M285T37_2	285.24148	36.9235	nodiff	Glycerol 1-myristate	(M+H-H2O)+	0.7979						12847.4	9643.79	7022.85	12421.4	9505.56	10005.3	5371.92	10673.5	10220.6	7844.46	10288.2	8823.15	1.16605	0.343957	0.341459
M149T73	149.07311	72.5610	nodiff	Glycidol	[2M+H]+	0.765831961302985		C10920				17351.7	23592.6	17005.6	17212.9	20265.3	24194.8	4213.72	5682.36	25354.6	7578.94	19085.6	13404.9	1.42378	0.274888	0.208212
M501T441	501.19697	440.9650	nodiff	Gossypol	[M+H-H2O]+	0.98869702725809	HMDB0040723	C07667	Lipids and lipid-like molecules	Prenol lipids	Sesquiterpenoids	7942.6	8846.23	8200.4	8746.52	8358.63	7712.65	10302.3	9002.3	7677.45	7346.6	8418.88	8408.26	1.00126	0.985765	0.605052
M60T270	60.08024	269.8050	nodiff	Guanidine	[M+H]+	0.96236838530016	HMDB0001842	C17349	Organic nitrogen compounds	Organonitrogen compounds	Guanidines	11495.9	13605.8	10487	12534.2	14239.3	8353.28	16322.2	14323.6	12852.4	4626.46	12472.4	11295.6	1.10419	0.611725	0.484855
M517T323	517.17072	323.1515	nodiff	Harpagoside	[M+Na]+	0.945805714131584		C09783	Lipids and lipid-like molecules	Prenol lipids	Terpene glycosides	9231.82	7429.82	7891.99	6341.77	7296.44	4979.89	9800.81	9116.43	7026.86	4716.59	7638.37	7128.11	1.07158	0.666262	0.428612
M419T147	419.23897	146.9770	nodiff	Hc toxin	[M+H-H2O]+	0.894373469274941		C15676	Organic acids and derivatives	Carboxylic acids and derivatives	Amino acids, peptides, and analogues	5353.28	6854.9	5303.51	1646.31	2000.13	1929.36	2599.08	3101.53	1848.29	1799.49	4231.63	2255.55	1.8761	0.0979801	0.152021
M257T28	257.22594	28.1480	nodiff	Hexadecanoic acid	[M+H]+	0.752452534148292	HMDB0000220	C00249	Lipids and lipid-like molecules	Fatty Acyls	Fatty acids and conjugates	1318.38	2447.04	2010.05	2273.85	2983.55	1687.89	1943.48	686.243	1780.67	923.961	2206.57	1404.45	1.57113	0.0625828	0.0444411
M223T36	223.06373	36.3790	nodiff	Hexamethylcyclotrisiloxane	[M+H]+	0.940130952912388			Organometallic compounds	Organometalloid compounds	Organosilicon compounds	1.56113e+06	1.27718e+06	1.27925e+06	1.38117e+06	1.43055e+06	951909	1.15576e+06	1.45821e+06	1.47355e+06	904552	1.38586e+06	1.1888e+06	1.16576	0.173329	4.63571
M285T408	285.11863	407.9670	nodiff	His-Glu	[M+H]+	0.841933526203097			Organic acids and derivatives	Carboxylic acids and derivatives	Amino acids, peptides, and analogues	2583.78	1966.65	1545.06	1904.92	2932.89	2501.47	1656.58	1897.85	1189.43	953.136	2186.66	1639.69	1.33358	0.177566	0.0925257
M253T338_2	253.12812	337.9255	nodiff	His-Pro	[M+H]+	0.803430187039598			Organic acids and derivatives	Carboxylic acids and derivatives	Amino acids, peptides, and analogues	747.685	821.786	1171	1103.33	858.411	1216.89	978.784	1456.36	1419.53	1174.47	940.442	1249.21	0.75283	0.0332766	0.271508
M257T340	257.12358	339.6315	nodiff	His-Thr	[M+H]+	0.771400896199397			Organic acids and derivatives	Carboxylic acids and derivatives	Amino acids, peptides, and analogues	1131.4	931.215	1007.82	1091.29	1213.4	1434.7	1151.49	1122.22	839.572	1321.97	1075.02	1173.99	0.915699	0.404262	0.254788
M158T262	158.11652	261.6150	nodiff	Homostachydrine	[M+H]+	0.723778348940352	HMDB0033433	C08283	Organic acids and derivatives	Carboxylic acids and derivatives	Amino acids, peptides, and analogues	5566.47	9989.71	6763.94	8292.42	10134.4	3822.73	3302.31	4044.16	4199.28	1308.74	8149.4	3335.44	2.44327	0.00166748	0.57351
M393T391	393.29618	391.4660	nodiff	Hyodeoxycholic acid	[M+H]+	0.840170247096713		C15517	Lipids and lipid-like molecules	Steroids and steroid derivatives	Bile acids, alcohols and derivatives	2651.11	4372.96	3637.88	3857.87	5117.1	3596.5	3951.09	3632.89	3069.86	3826.37	3927.38	3615.34	1.08631	0.493711	0.359939
M137T171_2	137.04567	170.8110	nodiff	Hypoxanthine	[M+H]+	0.983350247985971	HMDB0000157	C00262	Organoheterocyclic compounds	Imidazopyrimidines	Purines and purine derivatives	1.28842e+06	1.52382e+06	1.16784e+06	818786	1.08616e+06	542365	1.0184e+06	1.0107e+06	953667	322073	1.177e+06	769442	1.52968	0.0573441	1.90303
M284T257	284.09809	256.7370	nodiff	Ile-Asn	(M+K)+	0.6982						2461.76	3976.07	2278.31	2189	2315.17	2861.93	2307.7	1367.77	1351.52	860.938	2644.06	1749.97	1.51092	0.108473	0.0575067
M229T255	229.15372	254.8375	nodiff	Ile-Pro	[M+H]+	0.896306821704242			Organic acids and derivatives	Carboxylic acids and derivatives	Amino acids, peptides, and analogues	2727.42	6407.98	3621.85	5134.66	4085.09	4216.76	2712.14	3321.75	3425.9	1051.1	4395.4	2945.53	1.49223	0.117973	0.216984
M130T148_2	130.06428	148.0460	nodiff	Indole-3-carbinol	[M+H-H2O]+	0.980283136691054	HMDB0005785		Organoheterocyclic compounds	Indoles and derivatives	Indoles	189617	156406	153427	270559	190018	128926	154604	199831	185282	104584	192005	154645	1.24159	0.210794	1.04055
M245T52	245.09155	51.9700	nodiff	Indole-3-pyruvic acid	(M+CH3CN+H)+	0.6832	HMDB0060484	C00331	Organoheterocyclic compounds	Indoles and derivatives	Indolyl carboxylic acids and derivatives	194740	158455	124895	200729	267271	83342.7	114050	203423	139635	163710	189218	140832	1.34357	0.162687	1.37263
M158T75	158.05914	74.9440	nodiff	Indoleacetic acid	(M+H-H2O)+	0.8577	HMDB0000197	C00954	Organoheterocyclic compounds	Indoles and derivatives	Indolyl carboxylic acids and derivatives	23224	19495.4	17647.3	21764.7	36589.8	11980.4	16715.9	21713.5	19553.3	15139.9	23744.2	17020.6	1.39503	0.111081	0.259214
M187T186_1	187.06194	186.2475	nodiff	Indoleacrylic acid	M+	0.7177	HMDB0000734		Organoheterocyclic compounds	Indoles and derivatives	Indoles	14915.2	16723	13435.8	15814.6	19097.3	21131.8	14372	42840.4	15351.3	4445.47	15997.2	19628.2	0.815009	0.589626	0.851593
M170T186	170.05913	185.6600	nodiff	Indolelactic acid	[M+H-2H2O]+	0.979996579612736	HMDB0000671	C02043	Organoheterocyclic compounds	Indoles and derivatives	Indolyl carboxylic acids and derivatives	20634.1	17637.8	13451.4	21436.4	28469	26290.7	14966.6	26104	22116.6	2042.08	20325.7	18304	1.11045	0.706566	0.820297
M269T186	269.08950	186.2250	nodiff	Inosine	[M+H]+	0.801672519399702	HMDB0000195	C00294	Nucleosides, nucleotides, and analogues	Purine nucleosides		385217	164102	152897	258791	388938	503332	343590	502288	414951	30782.4	269989	358989	0.752082	0.404916	4.7116
M588T339	588.20762	339.2760	nodiff	Ipecoside	[M+Na]+	0.954800974107462		C09464	Lipids and lipid-like molecules	Prenol lipids	Terpene glycosides	874.689	1310.22	1130.74	1230.02	1539.11	1044.99	939.497	1422.75	1166.62	712.361	1216.96	1057.24	1.15107	0.349073	0.130394
M499T292	499.10517	291.6410	nodiff	Isochlorogenic acid b	[M+H-H2O]+	0.83434160982187	HMDB0030705	C10468	Organic oxygen compounds	Organooxygen compounds	Alcohols and polyols	390.209	434.531	123.375	328.776	1447.31	101.56	53.7242	180.778	93.3901	31.17	544.84	92.1244	5.91418	0.0882082	0.156254
M449T427	449.10652	426.7150	nodiff	Isoorientin	[M+H]+	0.952888893914249		C01821	Phenylpropanoids and polyketides	Flavonoids	Flavonoid glycosides	8009.15	7852.93	7048.38	6651.66	9142.79	7347.91	6508.42	7866.46	7650.34	6292.81	7740.98	7133.19	1.08521	0.286423	0.497505
M601T390	601.11462	390.4845	nodiff	Isorhoifolin	[M+Na]+	0.817969415730013			Phenylpropanoids and polyketides	Flavonoids	Flavonoid glycosides	1093.07	1093.23	1161.23	1221.16	969.393	1172.8	1090.51	1000.38	1315.54	1355.2	1107.62	1186.89	0.933213	0.344363	0.245791
M180T309	180.07697	308.6760	nodiff	Isosafrole	[M+NH4]+	0.709333686143051		C10472				907.065	1487.98	2310.5	1635.94	2467.54	1987.81	844.868	2086.18	1544	2030.8	1761.8	1698.73	1.03713	0.868391	0.227497
M246T236	246.16918	235.7860	nodiff	Isovaleryl-l-carnitine	[M+H]+	0.870438420831933			Lipids and lipid-like molecules	Fatty Acyls	Fatty acid esters	6341.23	7038.97	4656.18	7309.32	7323.08	3202.22	3746.78	4469.79	4573.55	1472.1	6533.76	3492.89	1.87059	0.0037971	0.364236
M433T427	433.11116	426.6920	nodiff	Isovitexin	[M+H]+	0.96347365794274		C01714	Phenylpropanoids and polyketides	Flavonoids	Flavonoid glycosides	5646.69	3703.14	4890.3	4734.86	6835.69	5059.7	3739.68	4944.14	5393.83	4169.09	5162.14	4661.29	1.10745	0.43076	0.358852
M565T427	565.15397	426.6920	nodiff	Isovitexin 2''-o-arabinoside	[M+H]+	0.911485983095345			Phenylpropanoids and polyketides	Flavonoids	Flavonoid glycosides	28362.4	29869.2	30848.6	24712.7	31351.1	27955.1	26413.5	25743	32711.9	29736.1	29028.8	28511.9	1.01813	0.772997	1.10931
M149T34	149.02251	34.4800	nodiff	L-Arabinono-1,4-lactone	[M+H]+	0.84382113091119		C01114				72013.6	48899.3	59850.1	45027.7	42877.5	85740.4	46315.8	46199.3	80407.5	40969.2	53733.6	59926.4	0.89666	0.587925	1.57773
M175T354	175.07032	354.4545	nodiff	L-Aspartate	(M+CH3CN+H)+	0.6461	HMDB0000191	C00049	Organic acids and derivatives	Carboxylic acids and derivatives	"Amino acids, peptides, and analogues"	5705.48	4484.85	4350.97	5272.32	1092.53	333.851	6438.37	7735.81	4918.36	7951.08	4181.23	5475.5	0.763627	0.44572	0.572448
M134T426	134.04388	426.0760	nodiff	L-aspartic acid	[M+H]+	0.904777962374083	HMDB0062186	C00049	Organic acids and derivatives	Carboxylic acids and derivatives	Amino acids, peptides, and analogues	5071.32	6139.47	3578.77	4816.71	6285.81	2426.4	3597.82	3515.82	4708.14	1067.88	5178.42	3063.21	1.69052	0.027814	0.249993
M162T348_2	162.11220	348.1100	nodiff	L-carnitine	[M+H]+	0.990848736949983	HMDB0062496	C00318	Organic nitrogen compounds	Organonitrogen compounds	Quaternary ammonium salts	1.04417e+07	1.16392e+07	1.02955e+07	7.67637e+06	6.84402e+06	9.71679e+06	8.38775e+06	6.86219e+06	7.08993e+06	6.8376e+06	9.37936e+06	7.77885e+06	1.20575	0.171669	13.0856
M227T422	227.11228	421.9730	nodiff	L-carnosine	[M+H]+	0.811853813665946	HMDB0000033	C00386	Organic acids and derivatives	Peptidomimetics	Hybrid peptides	2034.27	2659.97	1622.44	2195.12	2388.47	1430.84	2582.63	890.535	2396.94	538.535	2180.06	1567.89	1.39044	0.200999	0.0990097
M188T344	188.10184	344.2410	nodiff	L-Glutamine	(M+CH3CN+H)+	0.9843	HMDB0000641	C00064	Organic acids and derivatives	Carboxylic acids and derivatives	"Amino acids, peptides, and analogues"	2074.51	2069.4	2862.09	3702.46	10094.7	2491.43	4994.79	4512.35	7919.33	2192.31	4160.63	4422.04	0.940884	0.890042	0.300213
M276T394	276.14341	394.3550	nodiff	L-glutarylcarnitine	[M+H]+	0.995877845643389	HMDB0013130		Lipids and lipid-like molecules	Fatty Acyls	Fatty acid esters	13580.1	18848.9	11102.3	13870.4	22096.1	10170	8717.45	10614.2	7832.77	3827.18	15899.5	8232.33	1.93135	0.0110753	0.565187
M197T363	197.10239	363.4870	nodiff	L-Histidine	(M+CH3CN+H)+	0.7762	HMDB0000177	C00135	Organic acids and derivatives	Carboxylic acids and derivatives	"Amino acids, peptides, and analogues"	3721.98	4522.05	3771.45	4274.87	7928.46	3795.52	4976.74	4194.2	4226.95	1574.33	4843.76	3753.55	1.29045	0.295986	0.190209
M132T286	132.10098	286.2965	nodiff	L-Leucine	(M+H)+	0.6563	HMDB0000687	C00123	Organic acids and derivatives	Carboxylic acids and derivatives	"Amino acids, peptides, and analogues"	6031.4	11523.5	13454.3	7551.28	2937.95	6117.5	5938.46	4680.96	6450.13	4361.45	8299.7	5509.7	1.50638	0.187254	0.114026
M188T576	188.13851	576.4400	nodiff	L-Lysine	(M+CH3CN+H)+	0.9893	HMDB0000182	C00047	Organic acids and derivatives	Carboxylic acids and derivatives	"Amino acids, peptides, and analogues"	79892.4	66605.3	30010.1	63207.4	187491	36864.1	35462.4	79274	28791.7	470.332	85441.3	36172.5	2.36205	0.134885	1.41458
M173T239	173.12766	239.1970	nodiff	L-Norleucine	(M+CH3CN+H)+	0.8121	HMDB0001645	C01933	Organic acids and derivatives	Carboxylic acids and derivatives	"Amino acids, peptides, and analogues"	14835.1	26777.5	14967.2	18920.6	55887.5	10515.8	20138	13199	10931.6	3823.26	26277.6	11721.5	2.24182	0.111803	0.651106
M218T276	218.13778	276.0840	nodiff	L-propionylcarnitine	[M+H]+	0.885155955068122	HMDB0062514		Lipids and lipid-like molecules	Fatty Acyls	Fatty acid esters	3979.65	5641.63	2546.64	5801.48	2692.75	1302.47	927.175	2330.27	3054.53	1141.06	4132.43	1751.1	2.3599	0.0181978	0.338579
M147T342	147.07568	341.8400	nodiff	L-Pyroglutamic acid	(M+NH4)+	0.9936	HMDB0000267/HMDB0000805/HMDB0060262	C01879	Organic acids and derivatives	Carboxylic acids and derivatives	"Amino acids, peptides, and analogues"	6626.05	8750.75	5803.47	9952.3	30235	4867.53	8632.6	6810.7	6206.54	3234.59	12273.5	5950.39	2.06264	0.210144	0.335346
M159T262	159.11201	262.1970	nodiff	L-Valine	(M+CH3CN+H)+	0.9238	HMDB0000883	C00183	Organic acids and derivatives	Carboxylic acids and derivatives	"Amino acids, peptides, and analogues"	3101.47	5059.56	3085.35	4217.45	10904.4	2520.72	4132.8	3047.94	2956.95	785.126	5273.64	2688.71	1.96141	0.134848	0.254997
M228T146	228.26764	146.4720	nodiff	Laurylguanidine	[M+H]+	0.961646113557034			Organic nitrogen compounds	Organonitrogen compounds	Guanidines	16904.8	37058.5	10828	10857.7	10427.3	19527.7	11005.5	11870.8	12715.8	12827.1	17215.3	13589.4	1.26682	0.515242	0.283781
M132T259	132.10119	259.0145	nodiff	Leucine	[M+H]+	0.891745085616979	HMDB0000687	C00123	Organic acids and derivatives	Carboxylic acids and derivatives	Amino acids, peptides, and analogues	4976.35	8912.96	3874.72	4683.99	6456.67	7671.71	2951.02	3378.92	2590.47	1225.58	5780.94	3563.54	1.62225	0.153028	0.210845
M603T441	603.12890	440.8920	nodiff	Leucoside	[M+Na]+	0.938661469731203			Phenylpropanoids and polyketides	Flavonoids	Flavonoid glycosides	17625.1	6846.22	11436.2	16639.2	26489.6	12705	15045.8	24704.7	10783.8	12695.8	15807.3	15187	1.04084	0.884125	0.570207
M552T417	552.18968	417.0800	nodiff	Lewis a trisaccharide	[M+Na]+	0.924156816083211	HMDB0006582		Lipids and lipid-like molecules	Fatty Acyls	Fatty acyl glycosides	555.256	1566.73	428.001	930.907	571.362	678.672	664.197	463.562	631.783	599.032	810.45	607.449	1.33419	0.362707	0.055515
M343T381	343.19792	380.9280	nodiff	Loxistatin	[M+H]+	0.89349672087251			Organoheterocyclic compounds	Epoxides	Oxirane carboxylic acids and derivatives	8432.38	13711.5	5712.21	9628.31	11716.6	1095.12	338.063	1551.55	882.789	311.793	9840.21	835.863	11.7725	0.000193172	0.924481
M243T48	243.08574	48.0440	nodiff	Lumichrome	[M+H]+	0.907156770105065		C01727	Organoheterocyclic compounds	Pteridines and derivatives	Alloxazines and isoalloxazines	4119.93	4748.5	4035.83	2244.54	3823.67	13898.5	4367.48	4051.36	3661.8	1473.94	3794.5	5490.63	0.691086	0.463291	0.493704
M513T302	513.17148	302.3890	nodiff	Lyalosidic acid	[M+H]+	0.845587014959163			Lipids and lipid-like molecules	Prenol lipids	Terpene glycosides	3230.48	2219.64	2458.12	4044.79	3137.12	3050.72	3381.05	4414.54	3524.5	1387.38	3018.03	3151.64	0.957608	0.826677	0.341295
M244T422	244.16478	422.4050	nodiff	Lys-Pro	[M+H]+	0.878085381343013			Organic acids and derivatives	Carboxylic acids and derivatives	Amino acids, peptides, and analogues	824.761	1399.18	2520.25	3008.58	1997.86	1473.44	1353.12	1732.95	2141.21	1053.11	1950.13	1550.77	1.25753	0.379831	0.0624559
M331T330	331.05997	329.9750	nodiff	Malathion	[M+H]+	0.86820681830955	HMDB0014910	C07497	Lipids and lipid-like molecules	Fatty Acyls	Fatty acid esters	2166.43	3520.88	1378.11	2014.87	3244.99	3358.13	3192.53	2666.7	4602.52	3171.39	2465.06	3398.25	0.725389	0.106786	0.446214
M248T384_2	248.11236	384.4780	nodiff	Malonyl-l-carnitine	[M+H]+	0.902019831009764	HMDB0062592		Lipids and lipid-like molecules	Fatty Acyls	Fatty acid esters	6673.13	8637.62	4592.86	5242.19	7235.67	3845.72	3974.37	3557.48	3255.61	1948.52	6476.29	3316.34	1.95284	0.00442472	0.335007
M689T457	689.20877	456.6100	nodiff	Maltotetraose	[M+Na]+	0.982366326247856	HMDB0001296	C02052	Organic oxygen compounds	Organooxygen compounds	Carbohydrates and carbohydrate conjugates	885.199	1091.1	1322.52	1008.06	1102.61	881.233	1039.17	883.777	990.682	968.062	1081.9	952.584	1.13575	0.135771	0.177825
M802T381	802.28112	381.0660	nodiff	Man7 d3	[M+2Na]2+	0.709305883956199			Organic oxygen compounds	Organooxygen compounds	Carbohydrates and carbohydrate conjugates	4758.69	5790.16	3465.31	4862.95	6371.04	1377.01	197.567	2316.32	1667.79	288.455	5049.63	1169.43	4.31803	0.000309012	0.571511
M533T152	533.28368	152.4520	nodiff	Manumycin a	[M+H-H2O]+	0.867537324151743		C12111	Organic oxygen compounds	Organooxygen compounds	Carbonyl compounds	3231.2	4787.97	3782.74	4540.26	2096.74	1448.54	2792.24	2713.26	2208.99	2694.72	3687.78	2371.55	1.55501	0.0424667	0.192444
M127T235	127.09676	234.5170	nodiff	Melamine	[M+H]+	0.830706239466881	HMDB0041922	C08737	Organoheterocyclic compounds	Triazines	1,3,5-triazines	2129.29	1696.74	1648.91	2207.86	2776.69	3026.18	1263.43	2230.21	1827.17	2498.38	2091.9	2169.07	0.96442	0.836483	0.290987
M505T297	505.16966	296.7500	nodiff	Melezitose	[M+H]+	0.76055083066363	HMDB0011730	C08243	Organic oxygen compounds	Organooxygen compounds	Carbohydrates and carbohydrate conjugates	851.211	972.381	1048.26	741.654	1245.67	597.699	983.178	615.221	1046.49	773.64	971.835	803.246	1.20988	0.218246	0.132205
M599T363	599.23394	362.9090	nodiff	Methyl 5,6-diacetyloxy-10-hydroxy-2,4b,7,7,10a,12a-hexamethyl-12-methylidene-1,4,8-trioxo-4a,5,6,6a,9,10,10b,11-octahydronaphtho[1,2-h]isochromene-2-carboxylate	[M+Na]+	0.929897764558272			Lipids and lipid-like molecules	Steroids and steroid derivatives	Oxosteroids	3099.97	2654.61	2990	1634.28	453.689	3222.72	3688.16	3350.27	2717.09	3848.41	2166.51	3365.33	0.643773	0.0563498	0.522589
M203T256	203.05183	256.0010	nodiff	Methylthiouracil	(M+CH3COO+2H)+	0.7218						42131.6	30931.4	24727.9	48634	54180.7	44059.4	42528.5	69293	60211.7	5481.53	40121.1	44314.8	0.905366	0.740176	1.41904
M337T189	337.27277	189.2900	nodiff	MG(18:2(9Z,12Z)/0:0/0:0)[rac]	(M+H-H2O)+	0.7106						10141.5	21704.9	16307.6	14731.3	13388	14974.8	7244.02	7777.8	6023.08	7269.75	15254.7	8657.9	1.76194	0.0293656	0.329752
M457T192	457.15981	192.3720	nodiff	Mundulone	[M+Na]+	0.729957570824041			Phenylpropanoids and polyketides	Isoflavonoids	Isoflavans	1503.57	1149.23	1091.02	1056.44	1143.02	1004.48	1137.99	1140.88	878.185	1743.74	1188.65	1181.06	1.00643	0.965293	0.262783
M239T38_2	239.23599	38.2170	nodiff	Muscone	[M+H]+	0.869663081672746	HMDB0034181		Organic oxygen compounds	Organooxygen compounds	Carbonyl compounds	31220.7	27645.8	31373.7	29891.1	27505.2	40532.8	26505.6	33894.2	27988.3	22379.1	29527.3	30260	0.975786	0.82843	1.13426
M289T236	289.12491	236.1925	nodiff	Myclobutanil	[M+H]+	0.762420656649161		C18477	Benzenoids	Benzene and substituted derivatives	Halobenzenes	2511.05	1877.53	1723.76	2821.08	1112.31	2548.55	3105.91	1803.51	3086.58	1597.87	2009.15	2428.48	0.827325	0.364276	0.344796
M434T254	434.19888	253.9740	nodiff	Mycophenolate mofetil	[M+H]+	0.950680163249179	HMDB0014826	C07908	Organoheterocyclic compounds	Isocoumarans	Isobenzofuranones	750.521	740.375	855.957	558.13	628.147	853.822	1057.81	565.247	538.853	522.341	706.626	707.614	0.998604	0.993551	0.163931
M258T147	258.27870	147.4260	nodiff	Myristamine oxide	[M+H]+	0.720107672381729			Organic nitrogen compounds	Organonitrogen compounds	Aminoxides	170418	152670	164168	158084	220057	286874	172386	169786	152565	121382	173079	180598	0.958366	0.811982	2.68453
M157T292	157.09611	291.7260	nodiff	N-.alpha.-acetyl-l-ornithine	[M+H-H2O]+	0.924665496329662	HMDB0003357	C00437	Organic acids and derivatives	Carboxylic acids and derivatives	Amino acids, peptides, and analogues	8211.88	7043.65	4532	3502.45	5891.69	6814	5747.56	4049.82	9131.11	2161.54	5836.33	5580.81	1.04579	0.865114	0.379454
M249T50	249.08611	50.1090	nodiff	N-(4-aminobenzoyl)-l-glutamic acid	[M+H-H2O]+	0.903687784890399			Organic acids and derivatives	Carboxylic acids and derivatives	Amino acids, peptides, and analogues	18476.6	16162.9	13981.5	17610.8	24593.7	5521.56	13309.7	17027.4	16097.9	15053.8	18165.1	13402.1	1.3554	0.118588	0.432115
M406T365	406.13059	364.8790	nodiff	N-acetyl-d-lactosamine	[M+Na]+	0.995092153308386	HMDB0006583	C00611	Lipids and lipid-like molecules	Fatty Acyls	Fatty acyl glycosides	16350.7	14753.2	14219.8	22514.6	17763.9	11567.7	9149.21	9155.77	8722.74	5246.49	17120.4	8768.37	1.95252	0.00165513	0.55592
M198T400	198.08423	400.1250	nodiff	N-Acetyl-L-Histidine	(M+H)+	0.9745						3108.63	3296.31	2960.53	3259.97	3462.85	2970.09	2278.45	2539.42	4788.39	1971.78	3217.66	2909.63	1.10587	0.558581	0.216291
M189T382	189.08619	381.6960	nodiff	N-acetylglutamine	[M+H]+	0.956943835449727	HMDB0006029		Organic acids and derivatives	Carboxylic acids and derivatives	"Amino acids, peptides, and analogues"	10237.1	11076.1	8180.24	11332.2	31308.4	9859.1	22814.8	16903.1	14701.7	5261.23	14426.8	13908	1.0373	0.923095	0.512692
M198T310	198.08618	310.3620	nodiff	N-acetylhistidine	[M+H]+	0.978511428821169	HMDB0014748	C02997	Organic acids and derivatives	Carboxylic acids and derivatives	Amino acids, peptides, and analogues	5323.8	7912.04	6438.5	9288.85	16454	8258.65	6239.7	7236.9	7944.01	2949.07	9083.44	6525.66	1.39196	0.274932	0.214899
M171T262	171.11179	261.6150	nodiff	N-alpha-acetyl-l-lysine	[M+H-H2O]+	0.991562461863653		C12989	Organic acids and derivatives	Carboxylic acids and derivatives	Amino acids, peptides, and analogues	5719	8308.06	3589.67	6754.05	47888.9	2247.26	5897.99	4070.68	3785.14	828.114	14451.9	3365.84	4.29372	0.225336	0.626596
M233T474	233.14879	474.2530	nodiff	N-desbutylbupivacaine	[M+H]+	0.953620611082574	HMDB0060725		Organic acids and derivatives	Carboxylic acids and derivatives	Amino acids, peptides, and analogues	4664.18	6369.49	3887.66	4470.83	6032.47	2224.18	1836.97	2476.92	1437.14	1036.05	5084.93	1802.25	2.82143	0.000306304	0.479871
M864T136	863.58706	136.4900	nodiff	N-Docosanoyl-4-sphingenyl-1-O-phosphorylcholine	(M-H+2K)+	0.8777						3606.9	4842.33	3891.58	4281.09	6725.34	3834.15	3448.08	3486.57	3653.08	3469.08	4669.45	3578.19	1.30497	0.0867075	0.22958
M484T36	484.47104	35.6550	nodiff	N-lauroyl-d-erythro-sphinganine	[M+H]+	0.9018884327511	HMDB0011758		Lipids and lipid-like molecules	Sphingolipids	Ceramides	38692	35653.8	41467.3	39879.5	69638.4	7224.08	35303.7	37726.3	33088.8	23838.2	45066.2	27436.2	1.64258	0.0676985	0.3723
M108T51	108.07976	50.6050	nodiff	N-methylaniline	[M+H]+	0.799381683375515		C02299	Organic nitrogen compounds	Organonitrogen compounds	Amines	16503.8	14424.6	15301.9	19381.7	14210.9	9650.13	16962.1	14731.3	14825.9	16926.3	15964.6	14619.1	1.09203	0.434192	0.73784
M513T36	512.50264	35.7500	nodiff	N-myristoylsphinganine	[M+H]+	0.914021801701507	HMDB0011759		Lipids and lipid-like molecules	Sphingolipids	Ceramides	195097	160319	208541	187797	348418	38145.8	172617	168227	156215	117064	220034	130454	1.68668	0.0628215	0.953129
M270T146	270.31451	146.4720	nodiff	N-octadecylamine	[M+H]+	0.706550979844036	HMDB0029586		Organic nitrogen compounds	Organonitrogen compounds	Amines	7425.94	6490.05	5243.31	4837.7	7947.97	8555.39	8710.9	7490.06	7041.55	4399.73	6388.99	7239.53	0.882516	0.411776	0.636283
M390T42	390.35649	41.7275	nodiff	N-octanoylsphingosine	[M+H-2H2O]+	0.829573852945961			Lipids and lipid-like molecules	Sphingolipids	Ceramides	6414.27	6969.39	5783.28	6892.58	8203.53	7648.02	6174.85	5453.61	6347.61	5220.86	6852.61	6168.99	1.11082	0.274962	0.444396
M730T173	729.58941	172.8780	nodiff	N-oleoyl-d-erythro-sphingosylphosphorylcholine	[M+H]+	0.998008446164911	HMDB0012101		Lipids and lipid-like molecules	Sphingolipids	Phosphosphingolipids	37085	41448.3	47757	34055.2	69605.5	23330	34989.3	26251.3	25612.6	25360.4	45990.2	27108.7	1.69651	0.0218965	0.589542
M326T38	326.30418	37.5140	nodiff	N-oleoylethanolamine	[M+H]+	0.96806710050028	HMDB0002088	C20792	Organic nitrogen compounds	Organonitrogen compounds	Amines	13512.7	9685.49	8070.94	8131.08	4364.52	6002.34	9625.92	5359.41	5857.27	3216.64	8752.94	6012.32	1.45583	0.166825	0.0720325
M539T36	538.51824	36.3790	nodiff	N-palmitoyl-d-sphingosine	[M+H]+	0.966872360115228	HMDB0004949		Lipids and lipid-like molecules	Sphingolipids	Ceramides	153897	156505	148751	133844	357774	134788	107806	72319.8	80915.8	65778.9	190154	92321.7	2.05969	0.0568389	1.44982
M569T599	568.56457	599.3060	nodiff	N-stearoylsphinganine	[M+H]+	0.92002825660373	HMDB0011761		Lipids and lipid-like molecules	Sphingolipids	Ceramides	1597.08	1649.23	1695.51	1975.44	1768.87	1701.92	1389.82	1797.32	1426.33	1654.38	1737.23	1593.95	1.08988	0.202774	0.232043
M188T520	188.13856	520.1775	nodiff	N6-(1-iminoethyl)-l-lysine	[M+H]+	0.989975748240504			Organic acids and derivatives	Carboxylic acids and derivatives	Amino acids, peptides, and analogues	49402	40399.1	32317.5	47779.5	118259	36444.4	31940.2	71817.9	27092.3	21611.2	57631.5	37781.2	1.5254	0.29756	0.311098
M187T148	187.06243	148.2680	nodiff	Nafamostat	[M+H-C8H7N3O]+	0.856720005528806			Benzenoids	Benzene and substituted derivatives	Benzoic acids and derivatives	121337	100950	105250	129707	129230	75570.5	111406	138119	131398	52383.2	117295	101775	1.15249	0.401675	1.3115
M155T253	155.00957	252.6370	nodiff	Niclosamide	[M+H-C6H5ClO2N2]+	0.839464348083417	HMDB0015679		Benzenoids	Benzene and substituted derivatives	Anilides	5377.13	8080.68	5076.97	4835.66	8097.46	7199.43	7464.75	4327.15	4529.8	1635.96	6293.58	5031.42	1.25086	0.359979	0.253922
M169T186	169.07516	186.2225	nodiff	Norharmane	[M+H]+	0.951849849312348	HMDB0012897	C20157	Organoheterocyclic compounds	Indoles and derivatives	Pyridoindoles	4599.67	3394.09	2540.94	4689.69	4637.91	5071.55	3098.9	4283.79	3927.14	2019.85	3972.46	3680.25	1.0794	0.677797	0.31554
M297T36	297.08170	35.6540	nodiff	Octamethylcyclotetrasiloxane	[M+H]+	0.778611320105336			Organometallic compounds	Organometalloid compounds	Organosilicon compounds	38378.3	34829.9	32698.4	39243.7	68281.8	18250.6	36740.7	37617	36599.8	21423	42686.4	30126.2	1.41692	0.144375	0.121684
M288T199	288.21641	198.6585	nodiff	Octanoylcarnitine	[M+H]+	0.921661162425425	HMDB0000791		Lipids and lipid-like molecules	Fatty Acyls	Fatty acid esters	2023.67	1692.01	1027.11	1889.21	2108.47	692.053	753.151	1106.06	1267.62	710.193	1748.09	905.817	1.92985	0.00589684	0.149793
M391T36	391.33972	35.7555	nodiff	Octyl-3,5-di-tert-butyl-4-hydroxyhydrocinnamate	[M+H]+	0.939940448785502			Lipids and lipid-like molecules	Fatty Acyls	Fatty alcohol esters	17824.1	5388.35	3671.51	4987.25	5233.74	6970.09	4877.8	5070.75	5693.01	3839.87	7420.99	5290.31	1.40275	0.447673	0.114465
M282T38	282.27837	37.5140	nodiff	Oleamide	[M+H]+	0.937458104374232	HMDB0002117	C19670	Lipids and lipid-like molecules	Fatty Acyls	Fatty amides	62686.1	17693	24916.2	37428.2	30864.3	129096	80766.1	47278.2	43653.6	39021.2	34717.6	67963	0.51083	0.112316	2.29879
M310T142	310.30974	141.7300	nodiff	Oleoyl ethylamide	[M+H]+	0.812294247963982			Lipids and lipid-like molecules	Fatty Acyls	Fatty amides	2565.18	3808.37	2057.33	3643.76	2243.71	3678.52	2249.05	2474.09	2156.27	1927.86	2863.67	2497.16	1.14677	0.463014	0.188887
M426T167	426.35550	166.7960	nodiff	Oleoyl-l-carnitine	[M+H]+	0.888489851056806	HMDB0005065		Lipids and lipid-like molecules	Fatty Acyls	Fatty acid esters	8256.44	4181.3	2340.86	1851.48	1681.88	1023.99	2837.47	1953.57	3003.07	787.179	3662.39	1921.06	1.90645	0.221044	0.100885
M516T190	516.30450	190.5000	nodiff	Oleyloxyethylphosphorylcholine	[M+K]+	0.804114168354384			Organic nitrogen compounds	Organonitrogen compounds	Quaternary ammonium salts	1481.91	2375.27	4004.55	1301.88	1450.5	1976.83	2977.59	970.728	1392.08	1676.45	2122.82	1798.74	1.18017	0.609336	0.201855
M787T33	787.47719	33.4590	nodiff	Oligomycin b	[M+H-H2O]+	0.906399920652285		C11312				3700.15	4606.01	6388.72	4848.95	5386.14	3445.82	5488	4569.3	5563.8	4254.16	4985.99	4664.21	1.06899	0.603705	0.377131
M146T76	146.05890	75.6410	nodiff	Oxyquinoline	(M+H)+	0.6438						20306	17515.7	13762.7	18093.3	21471.6	9613.5	14250	17600.7	18093.6	11329.4	18229.9	14177.4	1.28584	0.0944553	0.307334
M285T28	285.25698	27.6150	nodiff	Palmitic acid ethyl ester	[M+H]+	0.82524208999375	HMDB0029811		Lipids and lipid-like molecules	Fatty Acyls	Fatty acid esters	7328.08	3767.97	2416.09	7570.58	7011.49	1578.76	1830.49	7453.61	936.095	7683.67	5618.84	3896.52	1.44201	0.376782	0.389281
M300T40	300.28898	39.7490	nodiff	Palmitoyl ethanolamide	[M+H]+	0.911734608236417	HMDB0002100	C16512	Organic acids and derivatives	Carboximidic acids and derivatives	Carboximidic acids	53377	68366.3	51837.7	50074.4	34933.4	40619.1	53891.5	36046.8	32262.3	15329.5	51717.8	35629.8	1.45153	0.0855508	0.319291
M726T177	725.55356	177.1415	nodiff	Palmitoyl sphingomyelin	[M+Na]+	0.957274064435742	HMDB0061712		Lipids and lipid-like molecules	Sphingolipids	Phosphosphingolipids	9264.12	10432.5	14351.7	7504.47	13020	13529	9219.31	3974.13	4869.99	15648.7	10914.6	9448.23	1.1552	0.590526	0.745525
M555T170	555.24978	170.3730	nodiff	Pantethine	[M+H]+	0.970604285704591	HMDB0003828	C12661	Organic acids and derivatives	Carboxylic acids and derivatives	Amino acids, peptides, and analogues	30853.4	31210.7	33708.3	33264.3	45049	12704.9	19528.2	36448.7	30530.5	5655.82	34817.1	20973.6	1.66004	0.0565781	0.651051
M206T76	206.13766	76.4720	nodiff	Pantothenol	[M+H]+	0.774274872176259	HMDB0004231	C05944	Lipids and lipid-like molecules	Fatty Acyls	Fatty amides	11425.7	6399.92	5892.78	13293.3	10439	44372.2	8881.92	13079.7	14357.3	5280.02	9490.13	17194.2	0.551937	0.311301	0.964231
M130T52	130.06445	52.0375	nodiff	Paxilline	[M+H-C18H26O4]+	0.962296582782654	HMDB0030323	C13782				149825	140978	132380	173891	163129	125396	137468	152223	131771	149226	152041	139217	1.09211	0.193618	2.22518
M757T41	756.54592	40.5055	nodiff	PC(16:0/16:0)	(M+Na)+	0.9251	HMDB0000564/HMDB0007878/HMDB0007879/HMDB0007880/HMDB0007882/HMDB0007884/HMDB0007886/HMDB0007887/HMDB0007897/HMDB0007898/HMDB0007911/HMDB0007912/HMDB0007913/HMDB0007914/HMDB0007936/HMDB0007937/HMDB0007938/HMDB0007939/HMDB0007940/HMDB0007958/HMDB0007959/HMDB0007960/HMDB0007961/HMDB0007964/HMDB0007966/HMDB0007967/HMDB0007981/HMDB0007982/HMDB0007983/HMDB0007984/HMDB0007985/HMDB0008002/HMDB0008003/HMD…	C00157	Lipids and lipid-like molecules	Glycerophospholipids	Glycerophosphocholines	3467.05	4999.39	3072.91	4652.29	2217.91	2243.02	4184.54	3871.98	480.049	3874.45	3681.91	2930.81	1.25628	0.412007	0.289828
M668T176	668.46256	175.7260	nodiff	Pepstatin a	[M+H-H2O]+	0.743033371351108		C00773	Organic acids and derivatives	Peptidomimetics	Hybrid peptides	4964.14	7408.51	5385.57	7941.13	6582.46	2008.42	2915.86	4052.53	3356.58	2091.38	6456.36	2884.95	2.23794	0.000836557	0.445904
M391T295	391.10061	294.8645	nodiff	Permethrin	[M+H]+	0.957313713717219	HMDB0015604	C14388	Lipids and lipid-like molecules	Fatty Acyls	Fatty acid esters	1485.21	1163.85	921.981	2433.41	3819.05	1755.59	654.068	3627.86	2707.78	531.147	1964.7	1855.29	1.05897	0.894151	0.201863
M184T137	184.07237	137.1655	nodiff	Phosphocholine	[M+H]+	0.967309770058121	HMDB0001565	C00588	Organic nitrogen compounds	Organonitrogen compounds	Quaternary ammonium salts	22266.6	28280.7	25874.1	24660.9	42219.5	27927	19120.6	17812.5	14702.5	11484.2	28660.4	18209.4	1.57394	0.0479883	0.190604
M330T294	330.09646	294.3230	nodiff	Phosphoglycolic acid	(2M+NH4)+	0.7656	HMDB0000816	C00988	Organic acids and derivatives	Organic phosphoric acids and derivatives	Phosphate esters	912.576	1817.73	1014.67	2037.28	3300.7	988.323	1112.33	1634.31	1160.72	921.051	1816.59	1163.35	1.56152	0.183463	0.0540286
M300T131	300.28903	131.2550	nodiff	Phytosphingosine	[M+H-H2O]+	0.856072097251646	HMDB0004610	C12144	Organic nitrogen compounds	Organonitrogen compounds	Amines	20981.5	29875.7	13651.8	12813	18095.9	15526.4	13580.1	12699.7	9879.4	7018.86	19083.6	11740.9	1.62539	0.0642307	0.211134
M376T37	376.25883	36.8480	nodiff	Pipamperone	[M+H]+	0.985199263057512			Organic oxygen compounds	Organooxygen compounds	Carbonyl compounds	233588	228103	195778	243954	186104	375592	209632	295288	235366	180771	217505	259330	0.838721	0.284201	3.66148
M347T218	347.16624	217.8040	nodiff	Piperonyl sulfoxide	[M+Na]+	0.843053901003763		C19147				1969.34	1604.79	1636.57	2370.55	1227.64	2319.63	2553.33	2095.77	2878.39	1624.55	1761.78	2294.33	0.767882	0.0996338	0.371722
M210T197	210.07854	196.7870	nodiff	Porphobilinogen	[M+H-NH3]+	0.850255074925121	HMDB0000245	C00931	Organic nitrogen compounds	Organonitrogen compounds	Amines	1821.61	2517.81	2067.24	1875.92	1899.08	2506.03	1951.57	2253.33	2170.42	1293.35	2036.33	2034.94	1.00068	0.995545	0.28527
M187T332	187.10688	332.1180	nodiff	Pro-Ala	[M+H]+	0.989995451524629			Organic acids and derivatives	Carboxylic acids and derivatives	Amino acids, peptides, and analogues	3044.56	5101.09	2907.93	5894.64	3559.32	3584.45	2905.17	3086.06	3238.8	1734.07	4101.51	2909.71	1.40959	0.113994	0.0954624
M231T416	231.09699	415.9070	nodiff	Pro-Asp	[M+H]+	0.992082063975173			Organic acids and derivatives	Carboxylic acids and derivatives	Amino acids, peptides, and analogues	1687.57	2604.79	1223.35	1355.81	2058.47	890.93	604.552	847.084	750.273	627.877	1786	744.143	2.40007	0.00366579	0.236162
M245T409	245.11228	409.1400	nodiff	Pro-Glu	[M+H]+	0.983209908137951			Organic acids and derivatives	Carboxylic acids and derivatives	Amino acids, peptides, and analogues	3430.36	4389.24	2715.46	3278.8	3989.72	3238.75	2180.46	2028	1700.81	1272.81	3560.71	2084.17	1.70846	0.00973952	0.157984
M217T367	217.12856	366.5540	nodiff	Pro-Thr	[M+H]+	0.927451500363697	HMDB0004620		Organic acids and derivatives	Carboxylic acids and derivatives	Amino acids, peptides, and analogues	3595.69	4900.06	4239.38	4659.91	9810.26	4620.3	5792.44	4494.21	4320.35	1604.19	5441.06	4166.3	1.30597	0.359443	0.184669
M302T41	302.30525	41.3735	nodiff	Pro-Trp	[M+H]+	0.988870844298094	HMDB0000269	C00836	Organic nitrogen compounds	Organonitrogen compounds	Amines	592659	679051	609930	672747	672806	718653	579224	612820	637226	895624	645439	688709	0.937171	0.487732	6.09871
M215T286	215.13800	286.0720	nodiff	Pro-val	[M+H]+	0.787346821132077			Organic acids and derivatives	Carboxylic acids and derivatives	Amino acids, peptides, and analogues	1363.31	1378.45	1613.73	2086.35	688.311	1358.82	1411.2	1358.18	1620.8	1387.47	1426.03	1427.29	0.999115	0.995778	0.217669
M186T334	186.11191	334.3130	nodiff	Pro-Val-Arg	[M+2H]2+	0.931274185001209			Organic acids and derivatives	Carboxylic acids and derivatives	Amino acids, peptides, and analogues	2311.51	3075.52	2073.78	2081.03	2390.36	1198.91	1066.4	1110.9	1077.45	1048.36	2386.44	1100.4	2.1687	0.000118953	0.256551
M236T172	236.14956	171.5820	nodiff	Procaine	M+	0.6597	HMDB0014859	C07375	Benzenoids	Benzene and substituted derivatives	Benzoic acids and derivatives	5559.65	6995.97	6411.3	3314.86	3437.02	2316.29	4917.44	3383.16	3725.5	7006.51	5143.76	4269.78	1.20469	0.450497	0.489713
M117T328	117.06493	328.2990	nodiff	Propylenethiourea	[M+H]+	0.730315659264791			Organoheterocyclic compounds	Azolidines	Imidazolidines	12689.5	15087.5	9797.44	16418.3	52228	8782.94	16298.1	13191.1	14337.6	3833.06	21244.2	11288.6	1.88192	0.256129	0.411771
M335T67	335.22141	66.6340	nodiff	Prostaglandin D2(PGD2)	(M+H-H2O)+	0.6138						7674.64	6807.35	4775.64	2577.54	3818.9	7030.13	3785.21	2282.18	2019.11	1532.47	5130.81	3329.82	1.54087	0.225395	0.0600313
M80T67	80.04879	67.2560	nodiff	Pyridine	[M+H]+	0.8129481017525	HMDB0000926	C00747				87836.6	65767.9	50779.1	65915.2	65452.8	45294.2	66675.6	45122.5	59724.5	22081.8	67150.3	47779.7	1.40541	0.0804836	0.487345
M495T294	495.07387	293.7140	nodiff	Pyridoxal phosphate	[2M+H]+	0.917570155650271	HMDB0001491	C00018	Organoheterocyclic compounds	Pyridines and derivatives	Pyridine carboxaldehydes	654.298	790.492	513.242	1196.33	1581.22	286.111	260.539	771.894	670.84	153.795	947.116	428.636	2.20961	0.0546845	0.156859
M277T206	277.11774	206.4440	nodiff	Pyroglu-phe	[M+H]+	0.750639308902792			Organic acids and derivatives	Carboxylic acids and derivatives	Amino acids, peptides, and analogues	485.267	1329.94	481.033	716.085	1142.64	698.802	714.422	802.229	804.795	753.716	830.992	754.793	1.10095	0.674338	0.122588
M293T172	293.10197	172.0170	nodiff	Pyroglu-tyr	[M+H]+	0.791322689766282			Organic acids and derivatives	Carboxylic acids and derivatives	Amino acids, peptides, and analogues	11768.8	11021.4	3553.3	12881	14240.4	4421.16	2461.67	4314.51	5341.64	1827.45	10693	3673.28	2.91101	0.00751946	0.65578
M174T53	174.05400	53.4280	nodiff	Quinaldic acid	[M+H]+	0.764590245947446	HMDB0000842	C06325	Organoheterocyclic compounds	Quinolines and derivatives	Quinoline carboxylic acids	23190.8	22464.8	14853.6	23530.1	29619.3	8447.08	16314.5	20653.2	17758.9	16740.4	22731.7	15982.8	1.42226	0.0614987	0.37511
M146T53	146.05917	52.6660	nodiff	Quinolin-8-ol	[M+H]+	0.883411644468408		C19434	Organoheterocyclic compounds	Quinolines and derivatives	8-hydroxyquinolines	34127.4	33336.3	23697.8	34848.2	45810.5	13448	24984.9	33303.4	27317.3	31851.1	34364	26180.9	1.31256	0.138226	0.725503
M187T186_2	187.08560	186.2200	nodiff	Rac-.alpha.-methylkynurenine	[M+H-2H2O]+	0.750217982633644			Organic oxygen compounds	Organooxygen compounds	Carbonyl compounds	37791	32698.1	21986.6	37290.8	45885.3	45865.8	26591.5	41513.2	30914	2680.45	35130.3	29513	1.19033	0.527684	0.999364
M395T292	395.13076	291.7820	nodiff	Rotenone	[M+H]+	0.890088129674357	HMDB0034436	C07593	Phenylpropanoids and polyketides	Isoflavonoids	Rotenoids	572.699	541.433	394.497	322.423	1999.41	427.352	251.612	447.921	380.917	358.236	766.093	373.208	2.05273	0.245711	0.0732656
M619T33	619.28759	33.4590	nodiff	Salannin	[M+Na]+	0.958557427923882		C08780	Lipids and lipid-like molecules	Prenol lipids	Triterpenoids	8115.68	7732.65	9789.37	7567.66	10664.7	5693.19	8587.32	7695.45	8128.72	7270.1	8774.02	7474.96	1.17379	0.139088	0.457213
M733T176	733.48750	175.5330	nodiff	Salinomycin	[M+H-H2O]+	0.860471800251995		C15690	Lipids and lipid-like molecules	Prenol lipids	Terpene glycosides	7377.57	4946.24	2726.9	5450.24	7439.89	1940.28	3875.3	7224.96	4884.05	1672.98	5588.17	3919.51	1.42573	0.249233	0.169082
M386T294	386.12253	293.6725	nodiff	Sarafloxacin	[M+H]+	0.929602685051582	HMDB0039526		Organoheterocyclic compounds	Quinolines and derivatives	Phenylquinolines	2099.23	2318.65	2411.64	3665.28	2776.36	2117.46	2077.12	2081.5	2443.03	1589.51	2654.23	2061.72	1.28738	0.0899888	0.106796
M175T387	175.07074	386.6650	nodiff	Ser-Ser-Arg	[M+2H]2+	0.86209376695906			Organic acids and derivatives	Carboxylic acids and derivatives	Amino acids, peptides, and analogues	5532.8	9322.81	3906.82	9915.81	23015.2	4172.96	8858.23	8087.67	7270.19	2712.71	10338.7	6220.35	1.66207	0.281539	0.223748
M207T228	207.11193	227.7880	nodiff	Ser-Thr	[M+H]+	0.720573872278763			Organic acids and derivatives	Carboxylic acids and derivatives	Amino acids, peptides, and analogues	4890.9	8758.15	5688.67	7472.96	17827.5	3588.86	6557.27	5120.58	5784.91	779.825	8927.64	4366.29	2.04468	0.110205	0.391641
M238T388	238.04434	388.0880	nodiff	Sn-glycerol-3-phosphoethanolamine	[M+Na]+	0.934393488030138		C01233	Lipids and lipid-like molecules	Glycerophospholipids	Glycerophosphoethanolamines	15654.6	24057.2	15450.7	20901.7	23468	10841.6	4484.79	11866.3	9322.23	3757.89	19906.5	8054.56	2.47145	0.00142516	0.90183
M398T63	398.36194	63.2050	nodiff	Solanidine	[M+H]+	0.902859913260826	HMDB0003236	C06543	Lipids and lipid-like molecules	Steroids and steroid derivatives	Steroidal alkaloids	1523.49	1888.39	2123.07	2086.65	1922.81	950.257	1686.89	1774.86	1677.17	1055.07	1908.88	1428.85	1.33596	0.0475894	0.0679724
M795T109	794.60257	108.7610	nodiff	Sphingomyelin (d18:1/18:0)	(M+CH3CN+Na)+	0.9991	HMDB0001348/HMDB0010168/HMDB0010169/HMDB0011698/HMDB0011699/HMDB0012084/HMDB0012085/HMDB0012087/HMDB0012088/HMDB0012089/HMDB0012090/HMDB0012091/HMDB0012092/HMDB0012093/HMDB0012094/HMDB0012095/HMDB0012096/HMDB0012100/HMDB0012101/HMDB0012102/HMDB0012103/HMDB0012104/HMDB0012105/HMDB0012107/HMDB0013461/HMDB0013462/HMDB0013463/HMDB0013464/HMDB0013465/HMDB0013466/HMDB0013467/HMDB0013468/HMDB0013469	C00550	Lipids and lipid-like molecules	Sphingolipids	Phosphosphingolipids	29861.2	49785.2	32841	38344.4	88682.3	43188.3	32050.9	24066.6	26096.9	257503	47902.8	76581.2	0.625516	0.555451	3.35991
M300T103	300.28876	103.3750	nodiff	Sphingosine	[M+H]+	0.947158246103635	HMDB0000252	C00319	Organic nitrogen compounds	Organonitrogen compounds	Amines	28455.2	22754.6	15637	16673.4	13060.1	10259.2	15163.3	14458	11426	6579.69	19316.1	11577.2	1.66845	0.0412223	0.196325
M144T270	144.10071	270.4590	nodiff	Stachydrine	[M+H]+	0.908077393388892	HMDB0004827	C10172	Organic acids and derivatives	Carboxylic acids and derivatives	Amino acids, peptides, and analogues	5448.24	9408.87	7618.98	6452.84	7003.92	5345.37	3055.4	4738.83	4697.21	2592.68	7186.57	4085.9	1.75887	0.00645175	0.277607
M689T476	689.20822	476.3270	nodiff	Stachyose	[M+Na]+	0.968929548113776	HMDB0003553	C01613	Organic oxygen compounds	Organooxygen compounds	Carbohydrates and carbohydrate conjugates	769.517	847.783	782.557	852.417	896.105	776.159	752.444	650.946	804.624	792.894	829.676	755.413	1.09831	0.0746451	0.166992
M328T39	328.31972	38.7280	nodiff	Stearoyl ethanolamide	[M+H]+	0.921982032766005	HMDB0013078		Organic nitrogen compounds	Organonitrogen compounds	Amines	19560.6	23990.4	19263.2	19300.3	13546.4	17603.5	22078.2	14590.8	15080.6	9521.88	19132.2	15775	1.21282	0.238752	0.448272
M428T166	428.37145	166.1665	nodiff	Stearoylcarnitine	[M+H]+	0.98181019598821	HMDB0000848		Lipids and lipid-like molecules	Fatty Acyls	Fatty acid esters	21770	33359.9	16074.2	18102.5	12590.3	11477.5	16680	11771	12598.4	9199.32	20379.4	12345.3	1.65078	0.0658347	0.229086
M365T361	365.10394	361.2370	nodiff	Sucrose	[M+Na]+	0.96938684909405	HMDB0000258	C00089	Organic oxygen compounds	Organooxygen compounds	Carbohydrates and carbohydrate conjugates	8383.41	14442.6	4660.14	5507.07	5969.42	12244.1	7977.72	9354.14	7423.91	4394.09	7792.53	8278.8	0.941263	0.829672	0.511835
M116T34	116.05202	33.7650	nodiff	Sulfallate	[M+H-C3H5ClS]+	0.706684156809977		C19096	Organic acids and derivatives	Dithiocarbamic acids and derivatives	Dithiocarbamic acid esters	3858.15	3517.37	3242.58	3558.68	2067.15	5907.33	4023.26	4128.55	4530.08	3323.54	3248.78	4382.55	0.7413	0.0644666	0.53932
M393T293	393.11580	292.9710	nodiff	Swertisin	[M+H-3H2O]+	0.791223120921251		C17835	Phenylpropanoids and polyketides	Flavonoids	Flavonoid glycosides	1219.59	1405.95	575.803	1809.28	4811	508.063	486.499	672.858	554.444	320.678	1964.32	508.508	3.86292	0.0851043	0.267238
M413T38	413.30618	37.9760	nodiff	Testosterone cypionate	[M+H]+	0.997675358970053		C08156	Lipids and lipid-like molecules	Steroids and steroid derivatives	Steroid esters	2426.92	7034.14	5589.12	2264.77	4249.85	4233.54	5467.04	4979.45	4969.28	2135.8	4312.96	4357.02	0.989886	0.968724	0.330744
M214T152	214.25199	152.2890	nodiff	Tetradecylamine	[M+H]+	0.873281554523195			Organic nitrogen compounds	Organonitrogen compounds	Amines	9549.94	9470.93	9668.08	9815.13	11462.4	10961.5	10079.2	9467.22	9544.68	6366.93	9993.29	9283.92	1.07641	0.433816	0.595817
M144T186	144.07990	186.2330	nodiff	Tetrahydroalstonine	[M+H-C11H15NO3]+	0.864373432970704		C11682				16580.7	14901	9770.66	17485.1	19942.3	27028.8	12911.5	17854.8	13448.9	4099.17	15736	15068.6	1.04429	0.874734	0.68557
M265T384	265.11321	384.4780	nodiff	Thiamine	M+	0.9859	HMDB0000235	C00378	Organoheterocyclic compounds	Diazines	Pyrimidines and pyrimidine derivatives	14351.2	19834.1	15549.9	17152.6	11528.8	5976.55	10547.3	5765.68	8051.66	9052.09	15683.3	7878.65	1.99061	0.00153311	0.544586
M719T42	718.57085	42.1020	nodiff	Thioetheramide-PC	(M+H-H2O)+	0.873						6259.39	6108.48	6594.18	4610.83	7353.79	5545.91	5077.17	3932.92	4915.64	2035.56	6185.33	4301.44	1.43797	0.0399068	0.129942
M191T251	191.08394	251.1570	nodiff	Thr-Ala	[M+H]+	0.770240301585378			Organic acids and derivatives	Carboxylic acids and derivatives	Amino acids, peptides, and analogues	6850.46	12035.2	6638.28	9453.99	23887.3	5631	10288.9	5893.22	6154.69	1399.11	11773	5873.39	2.00447	0.12863	0.389515
M347T51	347.20303	50.5290	nodiff	Thr-Ala-Arg	[M+H]+	0.801893671957693			Organic acids and derivatives	Carboxylic acids and derivatives	Amino acids, peptides, and analogues	925.492	914.706	785.925	785.544	938.378	781.05	785.634	741.247	1007.95	3934.15	870.009	1450.01	0.600004	0.379658	0.422436
M248T434	248.15977	433.5320	nodiff	Thr-Lys	[M+H]+	0.877553714569764			Organic acids and derivatives	Carboxylic acids and derivatives	Amino acids, peptides, and analogues	1794.93	1623.08	1020.61	1463.85	1672.74	2108.08	1381.47	1410.29	1250.8	919.175	1515.04	1413.96	1.07149	0.680043	0.201967
M362T361	362.10449	361.2460	nodiff	Topiramate	[M+Na]+	0.873001159568012	HMDB0005034	C07502	Organoheterocyclic compounds	Dioxolopyrans		6512.84	14622.9	12811.6	7886.93	7410.01	11829.1	7622.51	8290.83	14272.8	9238.32	9848.85	10250.7	0.960796	0.84848	0.552727
M183T186	183.09060	186.2305	nodiff	Triethyl phosphate	[M+H]+	0.726484919519541			Organic acids and derivatives	Organic phosphoric acids and derivatives	Phosphate esters	4476.4	4447.14	2948.89	4140.38	6606.57	5092.72	2864.65	4609.53	4182.84	1950.09	4523.88	3739.97	1.2096	0.371708	0.23786
M76T328	76.07505	327.6740	nodiff	Trimethylamine n-oxide	[M+H]+	0.999673438469555	HMDB0000925	C01104	Organic nitrogen compounds	Organonitrogen compounds	Aminoxides	8796	15107.9	8554.1	13474.2	16828.2	7290.71	6374.71	8724.82	8587.8	3284.24	12552.1	6852.45	1.83176	0.0188566	0.489389
M457T435	457.15980	434.6080	nodiff	Trioxsalen	[2M+H]+	0.892446475272888	HMDB0015575	C09314	Phenylpropanoids and polyketides	Coumarins and derivatives	Furanocoumarins	4120.12	6104.24	4336.35	3056.61	4125.6	4296.38	3583.2	4304.22	4032.28	3908.05	4348.59	4024.83	1.08044	0.543727	0.361986
M334T400	334.13614	400.4090	nodiff	Trp-Glu	[M+H]+	0.824553401156154			Organic acids and derivatives	Carboxylic acids and derivatives	Amino acids, peptides, and analogues	2876.06	131.673	3553.85	5867.67	2583.58	7931.22	3135.61	3484	3623.34	3527.77	3002.57	4340.39	0.691773	0.329467	0.465873
M430T441	430.16006	441.1080	nodiff	Tubacin	[M+H-C15H20N2O4]+	0.977705112609515			Organoheterocyclic compounds	Azoles	Oxazoles	18650.6	19071.2	17826.1	15828.7	17319.4	15588.2	16727.2	25010.1	17403.3	14175	17739.2	17780.8	0.997664	0.983713	0.790308
M543T171	543.18471	171.1055	nodiff	Tyr-Ala	(2M+K)+	0.7322						7841.41	10112.9	3246.12	8764.51	13178.5	3357.42	148.101	59.4706	3357.42	171.958	8628.68	1418.87	6.08136	0.00396181	0.756299
M311T172	311.11338	171.9300	nodiff	Tyr-Glu	[M+H]+	0.988280442406475			Organic acids and derivatives	Carboxylic acids and derivatives	Amino acids, peptides, and analogues	4706.8	5260.85	2514.03	4630.5	5330.84	1190.71	480.188	1103.82	780.426	862.278	4488.6	883.483	5.08057	0.000135085	0.545615
M119T39	119.08453	38.7280	nodiff	Zerumbone	[M+H-C6H12O]+	0.903329220703214		C20262	Lipids and lipid-like molecules	Prenol lipids	Sesquiterpenoids	24658.5	21665.1	30522.6	28588.4	27325.4	35439.6	29494.2	35057.5	28265.5	26028.3	26552	30857	0.860485	0.114946	1.32271
M274T70	274.27430	69.8460	nodiff									1.13814e+07	1.1173e+07	1.016e+07	9.99079e+06	1.0983e+07	1.00405e+07	9.78751e+06	1.05662e+07	1.03425e+07	5.86263e+06	1.07376e+07	9.31987e+06	1.15212	0.160966	16.1598
M791T41_1	790.57438	41.2395	diff									1.21684e+06	1.66738e+06	1.16719e+06	1.35933e+06	1.67364e+06	1.1095e+06	775818	626088	739620	77037.8	1.41688e+06	665612	2.12868	0.00551736	6.39521
M524T167_2	524.37085	166.6505	nodiff									1.05689e+07	1.21363e+07	9.3422e+06	1.11137e+07	6.24471e+06	1.08425e+07	8.24247e+06	4.94796e+06	7.70571e+06	28627.8	9.88116e+06	6.35345e+06	1.55524	0.131343	12.609
M518T38	518.49295	37.6190	diff									1.11628e+06	1.64497e+06	982499	1.43763e+06	1.2761e+06	885017	990818	838537	771609	461854	1.2915e+06	789567	1.6357	0.00917628	2.92556
M204T294	204.05531	293.9220	nodiff									1690.08	1566.72	1686.55	2238.46	2207.38	2017.84	2885.25	2704.32	1.26339e+06	1074.53	1877.84	254415	0.00738099	0.346066	3.70879
M485T36_2	485.28941	36.4950	nodiff									304735	1.35862e+06	254615	247911	278555	460379	304172	541710	853055	160703	488887	464004	1.05363	0.922306	2.55124
M663T34_2	663.45313	34.1360	nodiff									619499	494909	572034	401010	804282	81085	609187	474252	482186	359240	578347	401190	1.44158	0.152146	1.60613
M480T161_2	480.34463	161.2235	diff									1.7626e+06	3.34307e+06	2.33495e+06	3.13917e+06	2.30435e+06	1.92771e+06	1.05523e+06	1.24475e+06	1.02873e+06	757.894	2.57683e+06	1.05144e+06	2.45077	0.00707406	9.97943
M104T270_2	104.10660	269.8050	nodiff									2.03825e+06	2.17548e+06	1.63191e+06	2.00163e+06	2.57667e+06	1.34565e+06	2.63845e+06	2.23459e+06	1.96554e+06	736619	2.08479e+06	1.78417e+06	1.16849	0.438536	5.38217
M415T39	415.21094	38.9950	nodiff									261997	201646	313464	280016	301102	410937	321688	439942	306732	181499	271645	332160	0.817814	0.256088	4.30941
M330T41	330.33657	40.8465	nodiff									451076	426213	422833	487165	446750	534474	474590	481162	461275	769527	446807	544206	0.821027	0.136372	6.05357
M274T109	274.27396	109.0300	nodiff									315129	354321	273699	387948	307970	1.2995e+06	147946	298964	117339	200177	327814	412785	0.79415	0.715131	3.06189
M492T38	492.47652	37.8690	diff									439003	505669	377970	413852	486623	307051	275651	208994	208647	148963	444623	229861	1.93431	0.000357087	2.80154
M280T382	280.09242	381.6430	diff									2.6394e+06	3.06768e+06	2.28865e+06	2.99569e+06	2.94002e+06	1.95222e+06	933783	2.18335e+06	1.9188e+06	1.00606e+06	2.78629e+06	1.59884e+06	1.74269	0.00405018	5.7791
M102T40	102.12719	40.1690	nodiff									570074	573466	563486	594510	531772	572230	584047	898890	622099	843682	566662	704190	0.804701	0.0850579	6.42769
M302T65	302.30553	65.0690	nodiff									2.48062e+06	1.81652e+06	1.72299e+06	1.66582e+06	2.04794e+06	1.6476e+06	2.31856e+06	1.6577e+06	1.6815e+06	1.08276e+06	1.94678e+06	1.67762e+06	1.16044	0.305159	6.07129
M470T37	470.20086	37.2490	nodiff									178640	167146	196039	170699	191122	140291	163008	241360	138164	661384	180729	268841	0.672253	0.404261	5.43389
M120T308_2	120.10168	308.4720	nodiff									2.49463e+06	2.82027e+06	2.15886e+06	1.9919e+06	5.19081e+06	4.48048e+06	7.74855e+06	2.86162e+06	1.57803e+06	1.34532e+06	2.9313e+06	3.6028e+06	0.813616	0.62292	11.2311
M835T137	834.60063	136.8930	nodiff									501699	512713	446113	452952	1.58838e+06	512118	475934	373303	388978	453906	700371	440848	1.58869	0.279887	1.66364
M537T381_2	537.19430	381.2890	diff									1.38518e+06	1.54426e+06	1.07538e+06	1.4115e+06	1.55745e+06	588184	66925.8	673973	586132	131555	1.39476e+06	409354	3.40721	0.000216355	8.73492
M318T43	318.30021	42.7120	nodiff									433300	539807	416405	445455	487819	579452	394395	449764	452408	10243.3	464557	377253	1.23142	0.404283	3.59346
M547T37	546.52341	37.1260	nodiff									190531	236928	213949	208816	482253	197666	165311	137307	135955	105300	266495	148308	1.79691	0.0703324	1.24372
M702T175	701.55919	174.6795	diff									868368	1.00778e+06	1.55911e+06	1.45794e+06	1.0593e+06	303855	1.12673e+06	540346	483680	386785	1.1905e+06	568279	2.09492	0.0137673	3.71127
M676T176	675.54295	176.0360	diff									967012	1.53947e+06	641273	911121	952456	187461	429367	460106	552028	207110	1.00227e+06	367214	2.72938	0.00466879	6.15774
M330T62	330.33731	62.3940	nodiff									1.54941e+06	1.08457e+06	1.12601e+06	1.06979e+06	1.75241e+06	1.20699e+06	1.08587e+06	1.67857e+06	1.07283e+06	723065	1.31644e+06	1.15347e+06	1.14129	0.457101	4.71112
M537T38	536.50303	37.6190	diff									269250	328709	275996	354829	284197	247940	176976	202853	183166	131350	302596	188457	1.60565	0.00194144	1.19008
M123T84	123.09069	84.4700	nodiff									17465	34755.2	44837	41939.2	1.7599e+06	32798.6	102473	40286.4	26744.1	24067.9	379779	45273.9	8.38847	0.36114	3.13285
M269T354	268.99839	354.3270	nodiff									845347	832902	388331	1.24133e+06	1.99642e+06	382930	380054	945985	714227	38332.4	1.06087e+06	492305	2.15489	0.105679	5.33264
M496T173_2	496.33953	172.6055	nodiff									629567	1.55125e+06	1.482e+06	1.70365e+06	568362	1.56099e+06	663250	674690	613362	4324.73	1.18697e+06	703323	1.68766	0.201434	4.24886
M807T139	806.56958	138.6190	nodiff									535271	581880	554661	540109	981355	493381	568882	494186	443141	568659	638655	513650	1.24337	0.199721	3.73832
M330T55	330.25040	55.1360	nodiff									5825.39	7187.12	5225.75	386746	5397.14	685301	3019.94	2484.41	1985.03	196137	82076.3	177786	0.461659	0.548174	2.31377
M330T36	330.29873	36.0170	nodiff									4154.92	3481.85	337261	1905.98	351798	1872.72	2626.77	2092.47	2093.82	2742.54	139720	2285.67	61.129	0.138995	2.41319
M230T152_2	230.24752	152.3210	nodiff									439195	458933	440286	436564	558141	780013	443730	454961	454194	316272	466624	489834	0.952616	0.780524	4.42031
M538T32	537.52359	31.9800	nodiff									97688.3	85295.4	194817	188517	343308	175928	150176	13511.4	30759.1	86274	181925	91329.6	1.99196	0.145311	1.16237
M218T88_2	218.21168	87.9220	nodiff									816128	820792	735438	694803	1.0488e+06	1.11013e+06	816452	1.19937e+06	771488	465591	823192	872606	0.943372	0.741115	6.03967
M201T186	201.10183	186.2200	nodiff									515519	405153	277390	491393	654554	615857	371813	611017	457271	30940.6	468802	417380	1.1232	0.689386	3.93619
M187T354	186.99499	354.3900	nodiff									693707	687155	356064	953703	1.46111e+06	342076	348347	758117	584965	47359.8	830348	416173	1.9952	0.0966221	4.48878
M530T36	530.34623	36.4950	nodiff									113537	358066	87106.1	84474.2	100171	130121	97003.6	173462	248214	56737.6	148671	141108	1.0536	0.90602	1.43574
M229T186	229.09679	186.2250	nodiff									451197	358012	241782	423646	591214	543940	319604	514101	401407	27239.1	413170	361258	1.1437	0.646424	3.61613
M438T186	438.29706	185.6050	diff									446793	904409	647175	712068	631653	292936	383082	348815	300343	196164	668420	304268	2.19681	0.00189358	4.32597
M207T36	207.03196	36.3790	nodiff									305537	262411	248854	269139	285117	214685	234500	294004	305674	193971	274212	248567	1.10317	0.31725	2.54352
M502T37_1	502.31515	36.8480	nodiff									56186.7	299949	52665.8	44002.6	63203.3	95517.3	55187.1	126904	185741	37932.6	103201	100256	1.02937	0.959289	1.15104
M246T45	246.24285	45.0480	nodiff									409114	435662	357853	406102	456843	460998	335352	409755	377976	882.875	413115	316993	1.30323	0.281975	3.3131
M129T354	128.95299	354.4190	nodiff									1.58366e+06	1.60661e+06	1.13811e+06	1.82279e+06	2.08892e+06	1.12505e+06	1.17053e+06	1.66658e+06	1.46755e+06	422045	1.64802e+06	1.17035e+06	1.40814	0.107297	4.28627
M453T38	453.17398	37.5140	nodiff									77395.6	63749.2	68891.1	67396.6	68724.8	62035.5	75125.5	81192	56385.2	252084	69231.5	105364	0.657067	0.35757	3.4109
M450T37_1	450.23205	37.2490	nodiff									62901.4	65191.3	70036.8	61543.1	67282.8	53266	58023.1	72125	57427.1	219351	65391.1	92038.5	0.710475	0.429474	3.11407
M217T38	217.10658	38.0050	diff									149981	135726	158310	156717	148368	272907	222640	170534	186369	233038	149820	217098	0.690106	0.00658924	4.08442
M268T196	268.10378	195.5340	diff									342340	374779	187285	338966	582868	18304.3	5916.61	8110.74	6667.75	18801	365248	11560.1	31.5956	0.000525456	5.64016
M706T37_2	706.26917	36.7170	nodiff									68534.1	62760.1	75340.5	80926.6	67186.6	57541.9	58226.8	68647.2	53491.2	227668	70949.6	93115	0.761956	0.531355	3.12503
M120T338	120.10164	337.6690	nodiff									877861	981639	722565	386615	920054	860460	1.56442e+06	553215	373133	250938	777747	720434	1.07955	0.829614	3.42326
M184T351_2	184.09386	351.1770	diff									424349	470303	198900	426876	711415	135169	124547	248404	178630	31634	446369	143677	3.10676	0.00930013	4.50549
M318T72	318.30010	72.4910	nodiff									927832	1.01552e+06	800421	782808	941401	901322	854360	883962	862633	848815	893596	870218	1.02686	0.620432	6.14022
M481T156	481.25762	155.8025	nodiff									893.37	796081	539637	750266	1539.09	507438	1893.94	2589.43	2734.56	3586.69	417683	103649	4.0298	0.15938	3.85928
M796T42	795.60546	41.7610	diff									115153	178640	134568	166660	286682	151204	105279	82005.8	87237.5	7216.31	176340	86588.6	2.03653	0.0450314	2.00789
M794T381	794.29700	380.9700	diff									311358	389840	194434	332985	370825	71030.6	4339.74	104225	77979.2	8407.3	319889	53196.4	6.01335	0.000147955	4.90264
M490T38	490.46038	37.5140	diff									102681	155962	123790	145999	93536.1	80140.4	79165	74619	63084.5	36597.1	124394	66721.2	1.86438	0.00407731	1.35433
M721T38	720.62687	38.1140	nodiff									17734.3	17763.9	14843.2	12852.9	147356	28754.5	13293.4	8216.32	11556.5	15226.1	42110.1	15409.4	2.73276	0.344246	0.685974
M686T37	686.30031	36.6730	nodiff									52912.7	53246.3	53406.8	56281.6	52199.6	41862	44061.5	64634.4	40475.7	201715	53609.4	78549.7	0.68249	0.445911	2.97078
M565T37	564.53364	36.9990	diff									63495.2	80401.4	68036.7	74591.4	156635	52411.5	49478	48650.1	44784.1	28899.5	88632	44844.6	1.97642	0.0387982	1.08103
M251T597	250.98728	597.0660	diff									2.48825e+06	2.01842e+06	2.62328e+06	1.93004e+06	2.5727e+06	1.89698e+06	2.00729e+06	2.06926e+06	1.8867e+06	1.91895e+06	2.32654e+06	1.95584e+06	1.18954	0.0389705	7.65638
M449T37	449.34720	36.8150	nodiff									89979.5	80316.9	64686.1	93723.3	74043.5	125870	57881.1	128612	84526.1	74062.8	80549.9	94190.5	0.855181	0.39281	1.98718
M460T39	460.26876	39.3400	nodiff									71313.1	51703.1	79430.3	77031.6	77136.6	89503.4	74160.9	104592	72732.5	49074.1	71322.9	78012.7	0.914248	0.54457	1.88545
M226T382	226.08334	382.3160	nodiff									383508	547251	376613	387071	387233	380444	145184	308150	393998	166266	416335	278808	1.49327	0.0568271	1.1199
M460T40	460.30783	39.7605	nodiff									6940.85	6374.16	394.085	469.414	391.055	2005.8	7562.54	11373.7	7606.03	6614.42	2913.91	7032.5	0.414349	0.0907475	0.724802
M331T38	331.28356	38.0900	nodiff									114095	85953.3	111393	101605	93842.4	139633	96839.9	103410	97755.4	69760.4	101378	101480	0.998996	0.993625	2.03554
M510T37	510.48701	37.2490	diff									89664	111967	96219.1	112125	113036	80735	66750.4	57306.2	56211.4	42734.9	104602	60747.6	1.72192	0.000568256	1.02733
M647T34	647.45754	34.1940	nodiff									105625	83384.8	163271	92744.4	192129	31471.5	136389	102742	114275	143879	127431	105751	1.20501	0.479391	2.02789
M421T37	421.31610	36.6730	nodiff									78780.1	85395.5	63196.6	86320.7	76027.8	129661	69445.7	103470	76375.4	56863.9	77944.2	87163.1	0.894234	0.52072	1.95008
M105T354	104.99159	354.3270	nodiff									469334	442300	283654	573239	794975	278757	281489	505655	419505	65282.4	512701	310138	1.65314	0.110331	2.94385
M251T425	250.98758	425.4455	nodiff									649695	772651	1.04464e+06	569965	587451	669613	636190	979136	640273	625646	724881	710172	1.02071	0.897465	4.68619
M464T38	464.44476	37.8070	nodiff									90631.6	118983	95109	100898	68433.8	63119	62864.7	56708.5	47493.7	35077.3	94811.1	53052.6	1.78711	0.00267038	0.945713
M205T308	205.06772	308.0910	nodiff									15605.4	10066.5	9195.93	16282.6	27890.7	11905.4	10041.6	9352.79	254385	5481.67	15808.2	58233.3	0.271463	0.413283	1.60542
M735T32	734.61333	31.9600	nodiff									56765	57197.3	44186.4	36429.4	147389	51556.5	41247.4	9162.9	18224.2	21500.6	68393.4	28338.3	2.41346	0.10079	0.952397
M188T186	188.06974	186.2200	nodiff									256695	194813	136537	242977	312807	296179	177449	293421	214323	15521.9	228766	199379	1.14739	0.633754	2.67264
M702T150	701.55832	149.7350	diff									552510	747470	554732	572669	643695	471494	383246	314150	266277	1762.83	614215	287386	2.13725	0.00578509	4.14833
M356T60	356.35210	60.0240	nodiff									242035	250813	250443	240033	281843	246828	355952	364163	238807	170435	253033	275237	0.919329	0.573759	3.46275
M680T34	680.47949	34.1360	nodiff									111717	81441.4	92941.6	92138.5	143624	20436.2	113276	92176.3	80204.8	68417	104373	74902	1.39346	0.159186	0.762889
M323T348	323.21691	348.1170	diff									136196	230286	64675.9	71218.9	148597	18761.8	12096.7	9143.84	6865.63	2099.99	130195	9793.6	13.2939	0.00407071	3.12165
M104T382_2	104.10631	381.5380	diff									402937	488885	358627	451230	425007	268938	115459	291258	260327	128479	425337	212892	1.9979	0.0012152	3.12511
M558T41	558.43516	41.4290	nodiff									70140.5	98349.1	60210.4	68954.8	61202.7	45256.9	55855.6	60254.8	68586.7	9242.35	71771.5	47839.3	1.50026	0.0911242	1.01359
M242T399	242.07829	399.1290	diff									93194.8	126700	92754.7	85397.7	97952.5	90408.5	24413.7	62960	86443.9	25772.4	99200	57999.7	1.71035	0.0323126	1.04319
M162T421	162.11190	420.6140	nodiff									42307.2	78799.8	25540.2	6589.85	75616.8	31704.4	27457.4	27673.3	21470	117394	45770.8	45139.9	1.01398	0.978727	2.09803
M482T177	482.35322	177.1385	diff									158843	312258	223240	365442	253468	210034	76612.6	169262	129024	15668.5	262650	120120	2.18656	0.0203616	2.96019
M570T182	570.35361	181.7950	diff									175605	227310	119059	216518	335479	63225.5	100830	81677.5	67722.1	62611.2	214794	75213.3	2.8558	0.00497629	2.8839
M225T37	225.14787	37.2490	nodiff									3708.29	2029.31	4051.98	137750	144671	3665.53	4602.57	2945.28	152153	105470	58442.2	53767.3	1.08695	0.921924	1.07126
M440T197	440.31286	197.4330	diff									118286	287590	238733	356255	271818	92135.8	145512	161062	124952	46970.9	254536	114126	2.2303	0.0128851	2.66433
M812T42	811.59850	41.7610	nodiff									115440	58841.7	36404.1	31265.8	74189.1	56283.6	47112.1	27483	29620.9	1563.51	63228.2	32412.6	1.95073	0.122654	0.780338
M137T215	137.04558	214.9700	diff									222208	324073	172922	217379	325085	141537	80271.5	88161.3	75007.4	28934.9	252333	82782.3	3.04816	0.00141765	3.46317
M438T167	438.29728	166.6180	nodiff									280782	452490	427411	472122	279090	558729	231184	255907	202716	666.177	382379	249840	1.53049	0.217516	2.44898
M1195T33	1194.81844	33.4590	nodiff									102347	79741.3	104371	71812.8	126209	67211.2	97720	95588.8	81286.6	82715.6	96896.3	84904.5	1.14124	0.312707	1.64134
M676T36	675.67468	35.9755	nodiff									9728.96	6493.91	27994.1	10694	56432.8	12562.3	15404.2	7703.85	17457.5	7429.67	22268.7	12111.5	1.83865	0.318184	0.229587
M293T354	292.95927	354.3270	nodiff									235459	232326	110085	331086	495328	107717	107997	258444	195258	11939.8	280857	136271	2.06101	0.0960576	2.7055
M449T41	449.26461	40.6340	nodiff									4913.22	9157.13	7449.7	8948.39	72807.9	4865.44	67784.3	4430.99	4344.5	76527.7	20655.3	31590.6	0.653842	0.618895	1.89065
M359T38	359.31491	38.2390	nodiff									66256.7	49644.9	60142.3	58745	49449.1	83491.6	57457.1	66370.2	60573.1	46835.9	56847.6	62945.6	0.903123	0.399398	1.80422
M228T38	228.19523	38.0980	nodiff									79640.6	74736.9	97556.5	107098	52806.4	120870	90429.6	85080.7	86487	72908.7	82367.8	91155.3	0.903598	0.497416	2.05818
M286T144	286.30987	143.7100	nodiff									101366	87106.9	102652	122037	144207	178946	106352	112234	98131.7	77041.1	111474	114541	0.973222	0.880821	2.05005
M258T428	257.93299	428.0580	nodiff									143918	155593	157172	142134	145584	152742	156695	141300	153759	131918	148880	147283	1.01084	0.782691	2.57571
M102T122	102.12734	121.5610	nodiff									1.44633e+06	1.00972e+06	1.55516e+06	1.47954e+06	1.39694e+06	370421	1.30154e+06	983700	701063	1.97384e+06	1.37754e+06	1.06611e+06	1.29211	0.31471	8.18894
M522T169	522.35409	168.7775	nodiff									155004	314707	424513	300086	129369	256441	258586	225526	136719	12361.4	264736	177927	1.48789	0.262402	1.42756
M761T143	760.58346	143.2020	nodiff									80906.8	68223.3	92115.6	43666.9	290914	70116.1	134711	51630.3	54237.9	63250.7	115165	74789.2	1.53987	0.417475	0.548431
M432T39	432.23650	38.8490	nodiff									27798.7	24162.2	27259.1	33383.2	37017.9	50042.7	36498.6	52889.3	30772.2	23051.7	29924.2	38650.9	0.774217	0.191871	1.4896
M201T174	201.06454	173.9795	nodiff									2620.63	2129.98	3683.11	2029.24	2134.53	206302	2875.78	2652.13	6248.65	1878.62	2519.5	43991.5	0.0572724	0.336762	1.6349
M463T41	463.20542	40.8090	nodiff									10019.5	10057.4	9969.14	11464.1	8015.59	15873.2	8110.68	13730	9116.66	113820	9905.13	32130.1	0.308282	0.30945	2.32854
M749T41	748.52597	41.4785	nodiff									56679	54576.9	55629.9	56480.7	118163	87196	59836.9	49803.7	48901.3	6495.65	68305.8	50446.7	1.35402	0.350278	0.972442
M272T40	272.25773	40.1690	nodiff									50948.7	75513.9	53618.5	48065	44066.6	73662.2	49883.9	45712.1	44724.4	26571.2	54442.5	48110.7	1.13161	0.516676	0.961655
M251T163	250.98683	163.0820	diff									296134	254393	235855	223942	258923	280466	374125	338754	374811	375549	253849	348741	0.727903	0.00269164	5.00411
M281T36	281.05032	35.6540	nodiff									48646.1	45412.5	42060.6	48684.7	73640.7	26290.4	50339.1	46575.3	49536.7	26308.7	51688.9	39810.1	1.29839	0.171134	0.446977
M130T186_3	130.06417	186.2250	nodiff									156799	134846	100229	156064	188409	189429	120443	170101	137114	31728.7	147269	129763	1.13491	0.587236	2.00185
M556T32	555.53319	32.3790	nodiff									30410.7	32681.1	26252.5	18638.9	91199.9	28288.9	22853.1	5669.5	11301.9	11905.5	39836.6	16003.8	2.4892	0.120191	0.744477
M246T111	246.24206	110.5610	nodiff									38588.3	166673	177434	20067.9	18986.9	363111	35497.4	35107.8	38415.4	87083.3	84350	111843	0.754182	0.716526	1.59267
M346T42	346.33071	41.6520	nodiff									51636.9	59769.9	50555	57438.8	55677.4	66439.9	54292.5	53147.2	59474.6	58193.6	55015.6	58309.5	0.943509	0.291931	1.69333
M336T37	336.32494	37.2490	nodiff									37402.4	23769.5	60593	31584.4	83647.8	63926.8	51150.5	30918.9	45667.2	27546.1	47399.4	43841.9	1.08114	0.7885	0.955796
M547T34	547.46728	33.8975	nodiff									890.169	853.273	1123.42	522.02	779.059	57608.6	246.905	1517.04	40194.4	20679.7	833.587	24049.3	0.0346616	0.0702455	1.45204
M521T34	521.45476	34.0990	nodiff									928.49	763.458	786.628	763.29	27628	26577.2	3025.54	847.114	6424.23	770.29	6173.96	7528.88	0.820038	0.856321	0.410536
M515T381	515.21160	381.2890	diff									112103	152092	75893.5	126444	127161	33547.6	3698.14	40455.1	30467.6	7583.82	118739	23150.4	5.12901	0.000170653	2.9092
M570T163	570.35390	162.5225	diff									180439	229473	127016	218983	269523	230991	111179	88678.4	70914.6	370.049	205087	100427	2.04216	0.0470182	2.17978
M793T92	792.58762	92.2580	nodiff									18380.5	11857.6	19775.5	12629.1	22121.1	85805.5	7202.8	6687.92	6884.85	711861	16952.8	163688	0.103567	0.318378	5.89091
M218T53	218.21120	52.5890	nodiff									119501	194532	169536	161513	154033	142471	112712	127451	119188	525.061	159823	100470	1.59076	0.0686978	1.82585
M726T37	726.23773	36.7660	nodiff									23035.9	24941	25340.9	26862.6	22545.5	18545.2	22233.8	28832.4	21420.9	78226.2	24545.2	33851.7	0.725079	0.432014	1.84419
M749T138	748.52634	138.0090	nodiff									85745.1	74327.1	77306	66487	189446	80131.7	84350.3	71406.9	71350.5	80537	98662.3	77555.3	1.27215	0.386677	1.16606
M433T354	433.00309	354.3270	nodiff									82297.3	76304.8	29744.5	130605	244477	29869	28407.5	93348.7	59930.5	1472.84	112686	42605.7	2.64485	0.11663	1.88659
M709T34	708.51046	34.2900	nodiff									62138	59066	77786	47503.7	91442	15942.1	71889.1	57913.8	50491.4	43273	67587.1	47901.9	1.41095	0.140969	0.644665
M227T354	226.98712	354.3270	nodiff									198682	195447	106502	245852	333281	103933	104476	210304	164571	19758.4	215953	120608	1.79053	0.0876268	2.1215
M741T42	740.52003	41.7610	nodiff									50296.5	36234.1	36384.5	31579.4	109919	87218.5	63540.6	40745.9	42750.5	2613.3	52882.8	47373.8	1.11629	0.792221	1.10349
M502T39	502.37106	39.3780	nodiff									29910.6	32821.1	30885.6	30023.7	22768.4	50140.1	33077.9	37871.9	33552.5	31832.7	29281.9	37295	0.785142	0.0667046	1.52355
M433T37	433.20552	37.4695	nodiff									15145	16766.2	17042.9	17941.8	15573.8	11853.1	14183.6	15728.4	14166	51017.9	16493.9	21389.8	0.771112	0.529529	1.47529
M302T108	302.30490	108.2795	nodiff									173116	47020.6	211341	199534	192412	687240	199752	210462	79626.4	110536	164685	257524	0.639493	0.44036	3.31273
M162T392	162.11202	391.5890	diff									418754	502790	301178	343260	426125	193904	98408.8	166946	121140	113974	398422	138875	2.86893	0.00016998	4.14524
M518T189	518.32026	189.3000	nodiff									58300	127276	135227	117075	57453.8	47224.8	72387.9	46620.9	55349	38597.8	99066.3	52036.1	1.9038	0.0309901	0.977099
M783T140	782.56761	139.9420	nodiff									147100	96226.8	67199	44407.8	84611.2	48963.8	101111	53791.4	50584.9	45415.1	87908.9	59973.3	1.4658	0.201441	0.473818
M648T34	648.46027	34.3505	nodiff									59620.7	38947.7	75777.5	52076.3	78905.3	13326.1	61838.1	44044.6	52029.6	69723.5	61065.5	48192.4	1.26712	0.324245	1.41536
M291T215	291.06992	215.0390	diff									121799	194020	114259	121835	165752	104878	71093.2	54891.8	60047	23584.4	143533	62899	2.28196	0.00417377	2.04622
M345T348	345.19878	348.1150	diff									65169.4	90891	36726.7	38866.9	72704.2	12221.7	8544.6	6662.75	5164.81	1238.82	60871.6	6766.53	8.99599	0.00085619	2.11351
M133T42	133.08485	42.2915	nodiff									3273.03	86308.5	31295.9	29293.2	30071.2	3050.26	2667.77	41414.4	56155.2	2996.51	36048.4	21256.8	1.69585	0.430159	0.752937
M102T5	102.12739	5.2790	nodiff									117904	122833	112727	311530	158058	77569.3	25850.8	152913	313719	104498	164610	134910	1.22015	0.644244	0.524363
M374T41	374.36129	40.8635	nodiff									37730.2	34685.6	31403.6	33824.5	31158.5	42365.4	30983.3	35134.6	38344.9	38725.5	33760.5	37110.7	0.909723	0.176485	1.38753
M741T34	740.54598	34.0220	nodiff									33314.3	65985.2	28742.3	34409.8	17651.3	16997.8	17017.1	25480.4	35360.7	14045	36020.6	21780.2	1.65382	0.150213	0.396055
M205T292	205.06799	291.7255	nodiff									47387.7	54192.2	10807.4	62408	146886	6906.13	7116.79	21222.5	9301.3	21358	64336.3	13180.9	4.88101	0.05418	1.68393
M346T68	346.33054	67.5980	nodiff									96059.9	112381	95906.9	99523.4	111049	204969	97055.1	105803	99677.4	61373	102984	113775	0.905151	0.669489	2.08084
M466T182	466.32768	182.0410	diff									107429	148349	148900	114397	199523	58671.9	81101.5	61984.6	50922.3	36329	143720	57801.8	2.48642	0.00135604	2.09446
M922T36	922.36919	36.4950	nodiff									19051.3	18037.4	19701.4	21669.2	20898.7	15993.5	16615.1	20509.8	15932	63501.8	19871.6	26510.4	0.749578	0.49602	1.65182
M737T34	736.54214	34.1360	nodiff									73088.4	57438.2	70163.7	49156	75951.2	15487.9	69108.3	54093.1	49091.2	51867	65159.5	47929.5	1.35949	0.129264	0.965555
M411T41	411.28573	40.5775	nodiff									18708.8	49887.3	26429.9	46867.4	12827	9671.33	14480.5	11953.6	8440.66	11526	30944.1	11214.4	2.75932	0.0305378	0.997751
M411T36	411.35318	36.4735	nodiff									1588.34	43055.9	18734.9	2251.28	2465.55	2422.02	2588.77	1047.35	8768.31	1511.81	13619.2	3267.65	4.16789	0.240066	0.636451
M403T38	403.28293	37.5140	diff									23821.1	42946.8	35997.6	57433	16690.5	9394.28	12477.5	13989.5	12249.4	7226.73	35377.8	11067.5	3.19656	0.0101548	1.21437
M546T40_2	546.39749	40.0540	diff									18050.7	19901.1	17319.2	18376.2	12142.6	36143.8	17037.4	23320.3	26308.9	23933	17158	25348.7	0.676877	0.0413434	1.29399
M285T186	285.06244	186.2480	nodiff									89584.2	46773.5	41209.7	67763.2	102095	111563	73640.3	106890	85619.7	9910.51	69485.1	77524.6	0.896297	0.721216	1.95218
M498T37_1	498.23150	36.8940	nodiff									26906.7	20406.2	24214.5	31539.6	22380.4	17508.9	22391.4	31066.6	18497.9	64810.4	25089.5	30855	0.813141	0.54095	1.63659
M99T278	98.97510	277.5020	nodiff									653081	651911	750141	802271	745349	686099	615175	966701	672771	867861	720551	761721	0.945951	0.586915	5.84744
M797T41_2	796.61061	41.1350	diff									39011.7	62351.5	41885.7	50778.2	85294.6	45550.9	33462.7	30196.5	28933.9	8324.42	55864.3	29293.7	1.90704	0.0330668	1.0195
M508T37	508.47041	37.2490	nodiff									28370.6	45579.4	36098.3	46819.9	33731.8	27690.1	23761.1	26190.7	20417.7	15737.6	38120	22759.4	1.67491	0.00589905	0.53233
M761T42	760.58293	42.0390	nodiff									48396.3	45618.6	58114.5	32773.5	101393	61434.7	69976.7	35482.9	32773.4	1376.99	57259.1	40208.9	1.42404	0.341451	0.712512
M412T36	412.28365	35.6170	nodiff									16473	22043.4	12336.4	23790.9	12196.1	10535.3	16739.2	17293.1	13686.9	43346.6	17367.9	20320.2	0.854712	0.654668	1.30237
M280T418	280.09131	417.6360	diff									74991.2	128409	53666.5	74291.3	131094	41560.5	17439.2	40385.9	34664.2	16387.4	92490.4	30087.4	3.07406	0.00560542	2.08129
M102T19	102.12728	18.7560	diff									328912	360644	328457	226512	308801	332108	100644	166786	241038	57718.6	310665	179659	1.72919	0.0417257	1.80005
M456T36_2	456.43954	35.7500	nodiff									35332.2	35313.5	30614	33248	44476.6	6268.86	29044.8	29836	28001.9	20180.7	35796.9	22666.5	1.57929	0.0309531	0.320507
M500T37_3	500.48066	37.1260	nodiff									32529.1	43476.7	36476	39468.4	40022	27442.9	28812.3	23840.9	22147.8	14913.1	38394.4	23431.4	1.63859	0.00120647	0.472923
M162T484	162.11167	483.5790	nodiff									64935.3	661592	16182.1	26501	136239	15272.6	12725.3	280962	29245.4	7991.94	181090	69239.5	2.61542	0.424768	1.9702
M568T164	568.33791	164.3490	diff									117243	142110	87567.1	137627	175106	132426	83315.9	66656.9	55891.5	954.11	131930	67848.9	1.94447	0.0373377	1.73806
M251T338	250.98719	337.6690	nodiff									323615	324122	351252	324919	252653	341551	362290	359446	373271	528071	315312	392926	0.802472	0.0750787	5.16639
M548T35_2	548.46999	34.7475	nodiff									728.726	717.47	1077.75	19931.9	52101.7	19557.7	483.189	948.282	493.863	11478.8	14911.5	6592.37	2.26193	0.460266	0.376055
M615T34	615.36702	34.1360	nodiff									37749.8	37619.9	40387.8	38271.3	38404.7	33259.6	39561.8	39588.5	38857.5	24650.6	38486.7	35183.6	1.09388	0.292241	1.05445
M666T37	666.33067	36.8480	nodiff									15749.7	15803.3	17410.1	16367.3	17540.2	11823.5	14875.4	18848.9	12926.1	55229.5	16574.1	22740.7	0.728831	0.474564	1.55394
M590T40_2	590.26969	39.7490	nodiff									5198.36	5366.39	6062.61	6177.93	4837.79	4650.99	5360.42	5621.25	4698.33	33775.3	5528.61	10821.3	0.510903	0.384036	1.25116
M833T137_1	832.58279	136.7020	nodiff									78781.4	73778.9	71614	69103.3	124174	58724.3	72264.7	58149.6	55774.5	55284.3	83490.3	60039.5	1.39059	0.0609007	0.831771
M74T38	74.09574	37.7450	nodiff									138438	127032	130589	134032	132205	154263	131079	122090	121745	149388	132459	135713	0.976024	0.658361	2.61676
M319T35_1	319.18964	34.9280	nodiff									37442.8	40553.7	36618.4	31497	34555.6	47590.6	36029.6	31590.3	41188.8	15986.8	36133.5	34477.2	1.04804	0.772812	1.07068
M281T39_1	281.10249	38.7240	nodiff									34054.5	14572.9	25276.9	924.493	37592.4	3000.53	1218.5	42166	1767.13	4408.66	22484.2	10512.2	2.13888	0.282146	0.381329
M681T37	680.63140	36.6730	nodiff									2209.48	2585.09	1884.43	1498.43	46920.6	5811.63	1791.4	1164.32	1075.35	1630.71	11019.6	2294.68	4.80223	0.36178	0.471982
M124T278	124.02365	277.7920	nodiff									288719	250327	386723	286239	448133	313241	367509	470527	235020	355398	332028	348339	0.953176	0.766854	3.92582
M362T48	362.26848	47.5780	nodiff									2509.91	2960.92	52461.6	2657.07	4614.28	64363.5	4408.26	1881.12	51917.7	4385.27	13040.8	25391.2	0.513595	0.481634	1.01096
M942T36	942.33806	36.3790	nodiff									16822.6	17153.1	17888.1	18830.2	17165.3	13942.9	15549.7	20563.7	13959.1	55101.3	17571.9	23823.3	0.73759	0.452741	1.54523
M767T137	766.57271	136.7020	nodiff									142624	91892	77613	23204.5	42798.4	33027.4	47213.9	31256.8	29853.1	25061.2	75626.4	33282.5	2.27226	0.0790625	0.764849
M352T38	352.31992	37.5770	nodiff									21682.9	14299.7	30128.3	20968.5	43158.5	28028.7	27117.7	16849.3	23172.7	12337.6	26047.6	21501.2	1.21145	0.456362	0.493025
M226T37_1	226.17928	37.1260	nodiff									31399.3	24743.6	39566.6	38060.8	24357	37277.3	37130.2	29250	28786.7	21702.1	31625.4	30829.3	1.02583	0.858869	1.02809
M515T354	515.00594	354.0960	nodiff									44736.2	41135.9	14238	77818	160386	14745.9	13261.8	52862.3	34288.8	557.667	67662.8	23143.3	2.92365	0.136493	1.49104
M369T35	369.29710	34.5565	nodiff									38659.6	874.924	16145.1	26208.2	12640.9	12743.7	584.557	675.514	933.24	10173.2	18905.7	5022.03	3.76456	0.0796353	0.656275
M1048T185	1047.73225	185.1605	diff									11208.5	68014.9	46167	38966.1	23456.6	3618.75	6663.01	5699.92	4879.37	4779.69	37562.6	5128.15	7.32479	0.0104472	1.57549
M697T38	696.62807	37.8690	nodiff									3965.39	3388.81	2617.8	2418.86	35709	7748.23	2597.1	1440.67	2475.32	3043.36	9619.98	3460.94	2.77959	0.379449	0.316779
M467T35	467.27777	34.9280	nodiff									36197.4	51771.1	42182	39581.5	36207.5	55180.4	38737.4	41947.3	41863.4	22283.4	41187.9	40002.4	1.02964	0.848139	1.16313
M145T302	145.04865	302.3360	diff									117129	135796	93942.8	159861	123897	21512.7	17738.3	68632.2	78245.7	18476.4	126125	40921.1	3.08216	0.00112467	2.44888
M251T255	250.98697	255.2650	nodiff									122812	177954	141625	122490	94755.2	146445	159390	113499	123527	126204	131927	133813	0.985908	0.909405	2.42876
M366T36	366.37195	36.4950	nodiff									14426.5	10144.7	19648.6	14142.8	38204.7	12010.2	17509	11770.3	15652.3	9752.39	19313.5	13338.8	1.44791	0.279891	0.131313
M518T37_2	518.20106	36.9990	nodiff									17705.9	10757.3	15696.9	19118.7	13660.7	11695.9	14100.3	19563.3	11073	47551.3	15387.9	20796.7	0.739918	0.462659	1.43546
M204T337	204.12207	337.3470	diff									119722	159176	98624	200568	146255	14662	22917.1	45021.4	56550.2	1812.65	144869	28192.7	5.13853	0.000401953	3.20177
M457T354	456.96404	354.3270	nodiff									70353.9	67183.6	28037.6	104307	166347	26657.2	25665.2	76115.9	52724.3	1675.08	87245.7	36567.5	2.38588	0.0917675	1.64003
M637T34_1	637.30424	34.2125	nodiff									4852.88	16856.1	18474.6	14868.5	21510.6	23782	11427.9	8344.37	3500.09	9153.75	15312.5	11241.6	1.36213	0.383772	0.176318
M307T215	307.04388	215.0860	diff									107270	138834	99708.1	105705	131127	90433.9	65704.4	54232.1	56203.4	25478.1	116529	58410.4	1.995	0.00208512	1.56409
M702T43	701.55726	43.2590	nodiff									92649.2	95351.5	98109.8	77851.1	51739.9	116884	63981.7	70045.3	53788.9	1410.08	83140.3	61222.1	1.35801	0.313172	1.16287
M375T354	374.96162	354.3270	nodiff									85329.5	84010.5	38494.2	120568	182568	37087.6	35030.1	93193.7	69090.8	3353.81	102194	47551.2	2.14914	0.0914316	1.6876
M762T381	762.26943	381.2890	diff									48455	99122.3	44610.6	72902.5	52004	22638.2	3232.26	24953.5	33849.2	3285.68	63418.9	17591.8	3.60503	0.00484833	1.90595
M125T351	125.01997	351.1400	diff									96181.3	111648	47986.7	94434.2	136846	15386.4	31330.2	57203.3	44860.1	8235.7	97419.2	31403.2	3.10221	0.00481112	2.12091
M455T36	455.35380	35.5780	nodiff									26418.7	31932.1	19292.3	28638.2	20891.4	23429.6	20122.5	23087.6	25648.1	15948.2	25434.5	21647.2	1.17496	0.227458	0.595995
M506T348	506.30263	348.0980	diff									37243.6	67642.3	15919.9	16631.6	32720.5	3263.17	3071.17	1371.01	932.124	116.786	34031.6	1750.85	19.4372	0.00906475	1.58456
M835T104	834.59920	103.6640	nodiff									15647.1	2064.94	2459.33	2533.34	8314.8	5546.37	2735.57	2228.3	2053.19	179318	6203.91	38376.3	0.16166	0.389221	2.93323
M102T63	102.12728	63.0140	nodiff									258546	278127	270422	293387	299322	264790	259355	270703	280420	327899	279961	280634	0.997603	0.963877	3.62751
M505T382	505.16710	381.9090	diff									75489.6	117367	76053	86239.8	79314.4	61179.8	10639	56654.7	71171.1	13441	86892.7	42617.1	2.03892	0.0180549	1.47278
M258T424	258.10947	423.8420	diff									59509.8	71643	58322.1	46660.3	48135.5	22051.5	9308.07	30634.2	58244.3	10192.8	56854.1	26086.2	2.17947	0.0154226	1.07513
M239T37_1	239.14701	37.0485	nodiff									32247.9	4185.4	3785.54	3934.85	3607.1	36991.5	3623.69	4338.69	4012.46	4549.95	9552.16	10703.2	0.892454	0.897825	0.464368
M239T37_2	239.19955	36.8290	nodiff									2163.29	19384.8	1202.16	21139.6	20349.3	27698.3	20094.5	1422.5	1126.59	18949.6	12847.8	13858.3	0.927085	0.889385	0.681415
M826T38	826.33718	38.3070	nodiff									6718.93	7877.41	6850.1	6964.7	6299.26	5806.18	5834.36	7104.85	6658	28060.3	6942.08	10692.7	0.649233	0.41435	1.11539
M812T139	811.59894	138.6190	nodiff									124861	62619.7	40096.5	27452.5	87761.6	41375.7	52412	32953.7	32234.9	35915.6	68558.3	38978.4	1.75888	0.135514	0.441691
M568T161	568.25036	160.6080	nodiff									554.798	83500.9	842.221	88187.9	731.183	592.621	54046.7	48042.4	39041.7	335.144	34763.4	28411.7	1.22356	0.797162	0.672889
M506T178	506.35834	178.1865	diff									74713.6	204522	74783.5	182773	148873	31011.1	35156.1	56374.4	30764.6	18367.1	137133	34334.6	3.99402	0.00591069	2.87925
M262T394	262.12824	393.7050	diff									33199	37059.4	33183.5	48831.9	58385.1	20516	18904.2	20197.5	16270.1	7129.58	42131.8	16603.5	2.53753	0.00177327	1.26224
M130T165	130.15830	164.7190	nodiff									75625.5	68660.3	67142.3	67815.5	87352.2	98042.1	77405.4	79933.8	71832	61207.2	73319.2	77684.1	0.943812	0.55759	1.99602
M502T181	502.32520	180.8510	nodiff									36682.1	48123.8	98303.4	45947.9	15946.4	35589	34610.7	27047.3	27526.9	33390.5	49000.7	31632.9	1.54904	0.240368	0.620447
M173T38	173.08062	37.6915	nodiff									30655.9	17406.7	52418.3	41678.7	64683.2	39380.8	24628.5	25986	34360.6	32341.9	41368.6	31339.5	1.32001	0.280717	0.631211
M482T39	482.40326	38.6350	nodiff									19570.6	26601.2	20499	16473	19659.1	33795.8	21327.9	20376.6	15961.6	17247.3	20560.6	21741.8	0.945669	0.749724	0.940801
M74T7	74.09606	6.8905	nodiff									64567.2	22601.8	27085.3	29199.6	38993.2	28230.3	22801.7	31663.2	58497.7	25568	36489.4	33352.2	1.09406	0.759567	0.715229
M280T37	280.26266	37.4170	nodiff									18103	22668.4	15108	15088.5	17472.6	35469.4	37644.3	25681.4	20882.9	14609.8	17688.1	26857.6	0.65859	0.0792253	1.38611
M769T34_1	768.57617	34.3940	diff									66194.3	86336.1	57411.2	45588.2	58066.5	29306.1	29556.3	35159.1	29277	12404.7	62719.2	27140.6	2.3109	0.00181432	1.32285
M362T383	362.08335	382.5190	nodiff									119043	134819	109439	130925	124936	108560	47702.5	111695	102251	63726.3	123832	86786.8	1.42686	0.027529	0.160561
M99T216	98.97470	215.8180	nodiff									428706	651332	716868	694001	744738	374209	374983	866282	746602	408786	647129	554172	1.16774	0.4581	1.94632
M120T371	120.10139	370.6620	nodiff									23317.5	113036	70220.8	111713	161490	167525	507091	57420.6	73000.7	100057	95955.4	181019	0.530085	0.355932	3.01437
M309T264	309.04020	263.5120	nodiff									36827.1	46217.8	33249.9	39645	55787	26741.7	39784.8	39828.5	47501.1	30279	42345.3	36827	1.14984	0.340299	0.815729
M558T37_3	558.37790	37.0520	nodiff									12728.5	40007.2	9943.4	11414.8	10910.8	14007.9	11193.1	19550.6	26785.3	8401.43	17000.9	15987.7	1.06338	0.882332	0.42269
M562T185	562.32542	185.0530	nodiff									54789	77851.7	81261.2	77494.6	55911.9	46225.8	51895	44690.8	43810.6	48615.1	69461.7	47047.5	1.47642	0.0056491	0.832284
M102T84	102.12728	84.4700	nodiff									195343	316400	8456.79	247826	134243	164060	213399	193397	223515	189578	180454	196790	0.916988	0.767585	2.36468
M251T354	250.94827	354.3270	nodiff									136608	138233	84016.3	159453	202999	82235.6	83841.4	142070	118501	16873.4	144262	88704.4	1.62632	0.0880536	1.61911
M821T41	820.61574	41.4785	nodiff									17974.1	25219.7	18529.1	19970.2	43515.7	24355.3	15603.5	13478.9	12965.3	2542.88	25041.8	13789.2	1.81605	0.0939854	0.599154
M248T384_1	248.06513	383.9530	nodiff									126823	132569	119101	122879	139272	130677	98714.1	125012	139067	74326.9	128129	113559	1.1283	0.274792	1.71735
M741T37	741.45718	37.4780	nodiff									2297.03	2718.65	27561	23621	47282.9	31946.3	1614.91	2921.3	2617.11	1115.93	20696.1	8043.11	2.57315	0.256116	0.551967
M367T264	367.09303	263.5120	nodiff									27558.9	31553.9	23158.5	30378.1	45224.3	17194.3	32045.7	27757.7	36963.8	18836.7	31574.7	26559.6	1.18882	0.371738	0.53905
M244T37	244.18999	36.8550	nodiff									19922.5	15715	22741.2	24462.4	15885.2	24910	19527.5	23763.8	18343.6	16003.5	19745.3	20509.7	0.962729	0.761346	0.920733
M330T107	330.33563	107.3685	nodiff									12325.4	47538.7	3308.88	17908.8	13402.6	96406.8	13628.5	25153.7	6859.39	3317.11	18896.9	29073.1	0.649979	0.60339	0.992439
M290T44	290.26826	43.7500	nodiff									54535	58639.4	52319.4	51704.7	61696.4	110548	51157.2	60635.7	55124.1	2310.89	55779	55955.2	0.99685	0.992115	1.48355
M124T241	124.02358	241.2715	nodiff									307803	218087	312638	270766	194926	229092	225594	383990	304829	87072.8	260844	246116	1.05984	0.794178	2.49135
M607T34_2	607.38974	33.9450	nodiff									21514.4	18100.3	20454.9	14617.2	27486	3588.85	19401.9	21712.3	22531.8	11323.6	20434.5	15711.7	1.3006	0.293243	0.242861
M260T60	260.10238	60.0150	nodiff									111125	136132	101798	127694	138520	43045.6	109188	119449	107976	88466.5	123054	93624.9	1.31433	0.0918921	0.926122
M904T173	903.69319	173.4660	nodiff									16255.1	15085.4	19380.5	13495.8	84414.2	21718.7	13076.6	9689.11	12373.5	14335.9	29726.2	14238.8	2.0877	0.296045	0.44513
M498T195	498.25436	195.0950	nodiff									21567.4	3210.94	72292.9	74061.8	39761.9	5695.29	38811.4	16489	2380.87	6392.41	42179	13953.8	3.02276	0.104589	0.878959
M351T354	351.00061	354.3900	nodiff									58846.3	57453.2	26135.1	85411.7	138140	24973	24359	65366	47812.1	2360.78	73197.2	32974.2	2.21983	0.100344	1.43014
M244T41	244.22559	41.0740	nodiff									31464.2	7893.72	679.848	8233.86	27044	41029.6	34666.9	7658.03	9042.82	5647.01	15063.1	19608.9	0.768179	0.649306	0.871571
M813T42_1	812.55439	41.5920	nodiff									22383.8	29542.4	27070.3	35576.8	22575.8	22783.6	21108.3	20070.4	18886.1	4000.31	27429.8	17369.7	1.57917	0.0432231	0.602195
M813T42_2	812.60393	42.4260	nodiff									34206.2	15423.5	5137.51	31231.7	20225.5	18114.2	9646.84	4216.28	7936.24	2984.88	21244.9	8579.68	2.47619	0.0654511	0.61822
M189T37_1	189.11117	37.1260	nodiff									13560	42045.8	12110.8	10343.7	15459.5	19172.2	13580.7	19217.1	29141.9	9542.84	18704	18130.9	1.0316	0.934504	0.514419
M581T427	581.14902	426.7150	nodiff									31957.8	28941.7	28181	28174.9	33807.2	27622.1	25238	29279.9	29510.1	25409.4	30212.5	27411.9	1.10217	0.0910533	0.96508
M429T35_2	429.37094	35.1000	nodiff									35325.9	35028.8	33145.1	26892.3	43858.3	8687.1	20785.8	18791.2	17473.2	11790.9	34850.1	15505.6	2.24757	0.00059712	0.88731
M710T34_1	709.51339	34.2890	nodiff									39297.7	29568.9	40075.2	29461.7	40080.2	7456.35	40414.3	27879.1	26849.9	21016.5	35696.7	24723.3	1.44385	0.100796	0.396058
M480T41	480.23227	41.0450	nodiff									5781.39	6160.67	5978.1	6749.81	4361.6	8085.52	10858.3	6369.59	5158.54	51518.5	5806.31	16398.1	0.354085	0.265192	1.60416
M374T64	374.36156	64.4690	nodiff									50539.4	56953.1	54189.2	48137	60526.4	51328	83283.1	51533.7	51859.2	33608.1	54069	54322.4	0.995335	0.976481	1.38273
M462T38	462.42851	37.6190	nodiff									18173.2	27926	18953.1	22684.2	14161.8	12957.9	11267.2	11152.7	9999.57	6575.67	20379.6	10390.6	1.96135	0.00447501	0.601023
M343T41	343.22534	40.8785	nodiff									32000.5	30887.2	16887.1	6283.69	14385.4	15486.9	14355.6	9345.11	9550.44	9512.18	20088.8	11650	1.72435	0.139196	0.207884
M221T269	221.18492	269.2230	nodiff									29000.2	45873.8	17507.6	18864.9	44607.9	19801.2	50552.7	10773.8	9671.08	3296.65	31170.9	18819.1	1.65635	0.266324	0.251626
M791T87	790.57297	86.8120	nodiff									19772.4	18932.8	8549.44	21376.5	41849.2	12786.9	15555.9	14233.2	9342.65	346890	22096.1	79761.8	0.277026	0.414532	4.03323
M337T40	337.27333	40.0000	nodiff									20460.4	28027.7	27002.2	31090.2	18452.6	14372.1	12321.3	22670.9	15904.4	3646.46	25006.6	13783	1.81431	0.0203217	0.672546
M316T42	316.31989	41.5450	nodiff									25520.8	29635.6	23834.2	28565.7	23730.9	34489.7	24261.9	29351.9	23473	22352.1	26257.5	26785.7	0.980279	0.842503	1.05619
M103T348	103.03806	348.0980	nodiff									81898.9	97398.7	85520.9	62469.5	55714	74458.5	68877.8	53436.6	51925.8	54803.9	76600.4	60700.5	1.26194	0.113049	1.05919
M857T41	856.58210	41.3735	nodiff									29836.8	30835.1	25586	27676	30671.7	29364.9	24999.9	23723.9	19282	4699.26	28921.1	20414	1.41673	0.0869663	0.606651
M205T35_1	205.08499	34.7190	nodiff									57617.1	25978.9	42132.5	40597.3	22186.5	32712.4	23575.3	29612.5	55338.9	61733.2	37702.5	40594.4	0.92876	0.776478	1.46356
M536T33	536.16337	33.4970	nodiff									30153.7	27014	59343	54794.8	38944.4	14854.9	29611.8	26160.4	26840.2	27446.7	42050	24982.8	1.68315	0.0401789	0.626652
M482T38	482.45473	37.6190	nodiff									18658.1	23626	20730.7	25432.2	18370.2	14211.1	11457.4	12198.1	11324.4	8129.7	21363.4	11464.2	1.8635	0.000389595	0.585741
M139T40	139.12192	40.0540	nodiff									17687.4	16269.5	17003.4	16762.5	14310.8	17440.2	16086.1	17587.7	18525.4	17420.1	16406.7	17411.9	0.94227	0.184132	0.929036
M274T148	274.27327	147.8530	nodiff									66020.3	61749.2	75336.2	66586.6	52066.4	187760	62629.2	63335.8	61925.1	36070.2	64351.7	82344	0.781498	0.525663	1.78718
M590T41	590.42314	41.0605	nodiff									14071.4	19205.5	10750.9	13483.7	10573.8	23430.8	22536.7	16866.7	18910.7	12798.6	13617.1	18908.7	0.720148	0.06633	1.13829
M523T169	523.35679	168.6380	nodiff									51590.8	81228.4	113481	87937.7	44395.9	76437.3	71460.6	38875.4	39773.2	4299.31	75726.8	46169.2	1.6402	0.141629	0.746881
M124T213	124.02353	213.2320	nodiff									533669	360416	293342	205942	239637	237531	197186	569232	98259.9	205620	326601	261566	1.24864	0.530086	1.08279
M259T34	259.16853	33.8500	nodiff									23514.3	25334.7	20567.2	21113.6	26557.9	62011.3	28707.1	28040	24397.8	12548	23417.6	31140.8	0.751989	0.38078	1.24671
M102T719	102.12737	718.7920	nodiff									72664.3	84578.5	106151	48045	124341	111496	137397	27738.3	87250.6	115280	87156	95832.3	0.909464	0.71545	2.33529
M118T334	118.08544	334.4800	nodiff									174809	156725	108363	280745	251370	410831	136285	309200	310294	484842	194402	330290	0.58858	0.0757	4.85261
M317T354	316.92009	354.4160	nodiff									152155	155114	104080	170699	196819	102084	104566	152642	138407	34047.2	155774	106349	1.46473	0.0886724	1.40705
M902T36	902.40077	36.2840	nodiff									10388.7	10149.1	11651.1	11556.5	11632.2	8898.17	8586.39	12238.2	7789.62	32601.4	11075.5	14022.8	0.789824	0.549591	1.17172
M129T416	128.95236	415.5810	nodiff									47556.1	86194.6	69150.7	60355.4	98609.8	84071	72740.8	59631.8	87389.3	54776.9	72373.3	71722	1.00908	0.954815	1.54216
M310T37	310.30937	36.8940	nodiff									14923.4	13188.6	17740.3	17580.3	23300.7	22605.7	27133.5	18182.6	17519.4	11435.9	17346.7	19375.4	0.895291	0.536458	0.96222
M319T40	319.22590	40.0580	nodiff									3542.26	3231.67	26023.3	19753	2603.36	2493.13	26812.4	2443.95	24051.8	2351.35	11030.7	11630.5	0.948428	0.938292	0.391924
M557T37	556.53020	36.8400	nodiff									24192	27788.3	27720.8	26044	57245.6	18385.1	23205.7	20109	21072.5	12912.6	32598.1	19137	1.70341	0.0698711	0.340193
M445T35	445.11856	34.7190	nodiff									27072.9	24758	26030.6	23147.8	27455.1	13098.5	27340.5	26069.7	25111.7	23086.6	25692.9	22941.4	1.11994	0.333946	0.831868
M420T37_1	420.22085	36.6060	nodiff									6647.66	8003.1	8331.13	7807.28	7284.42	5979.09	6592.85	8433.39	6747.79	29665.1	7614.72	11483.6	0.663093	0.422124	1.14715
M594T36_3	594.15878	35.6160	nodiff									6142.93	6047.15	6208.36	6568.98	3595.57	6982.33	5357.94	6270.8	6308.47	15715	5712.6	8126.9	0.702924	0.259272	0.846479
M809T86	808.58318	86.3040	nodiff									20703.6	26834.5	13367.4	12017.3	19410.3	17419.2	15779.2	21753.5	8951.26	220263	18466.6	56833.2	0.324926	0.37674	3.22463
M352T40	352.24513	39.9425	nodiff									12238.9	6508.49	4423.85	29628.7	3103.52	4831.89	42195.1	27379.5	33322.1	22462.7	11180.7	26038.2	0.429396	0.0972907	1.35275
M145T354	144.98386	354.3900	nodiff									80734.4	88578.2	47646.9	103960	142282	44566.8	46082	88183.4	69195	9398.52	92640.4	51485.2	1.79936	0.077793	1.39166
M546T156	546.35156	155.5310	nodiff									59077.5	79009.8	90770.3	96467.9	41594.1	83230.9	47433.7	58380.4	49296.5	1758.09	73383.9	48019.9	1.5282	0.167078	1.08307
M507T37_1	507.26954	36.8940	nodiff									8457.68	32454.7	10783.6	9165.96	8886.71	12081.9	11966.9	14868.4	19666	4897.48	13949.7	12696.1	1.09874	0.816451	0.405885
M466T161	466.32780	160.6175	nodiff									94352.5	125944	129095	75124	73041	121822	71707.6	55923	45049	1232.64	99511.2	59146.8	1.68244	0.116822	1.04307
M545T37_1	544.50701	36.9370	nodiff									15357.4	23180.3	21276.1	22477.6	22605.8	13160.7	14872.3	15557.7	10602	6874.42	20979.4	12213.4	1.71774	0.00346504	0.443522
M682T36	681.63484	36.4950	nodiff									820.097	1021.22	694.51	990.917	19562.1	2597.58	987.454	264.327	789.083	923.405	4617.77	1112.37	4.15129	0.378117	0.284646
M526T39	526.42911	39.3540	nodiff									17698.8	16296	11055.8	11661.9	25663.6	17574.1	10193.9	14608.7	12486.7	9720.92	16475.2	12916.9	1.27548	0.27066	0.300413
M504T192	504.33952	192.3860	nodiff									23467.6	48526.1	45165	54838	38343.4	15772	26560.8	21653.5	23039.7	10019.5	42068	19409.1	2.16744	0.00593386	0.994357
M296T384	296.06512	383.8440	nodiff									109731	114163	96667.1	118562	119500	85651.7	45802.6	89947.6	77176.6	61028	111724	71921.3	1.55343	0.00249369	0.480501
M149T37_1	149.04405	37.3550	nodiff									680.904	1499.18	1108.87	1233.58	1845.09	1225.55	2426.38	597.724	661.67	808.141	1273.52	1143.89	1.11332	0.748558	0.131233
M307T227	307.04350	227.1470	diff									95199.2	118048	79841.1	84667	104807	53269.6	43285.1	45730.2	47706	16220.5	96512.4	41242.3	2.34013	0.00038572	1.82964
M512T40	512.41377	39.7490	nodiff									14177.7	11824.2	8737.37	18885.5	10724.3	27939.5	12335.9	22435.7	11774.5	9855.07	12869.8	16868.1	0.762967	0.339497	0.886032
M478T37	478.26375	37.1260	nodiff									10043.7	8102.17	10300.2	10413.5	8307.61	6350.4	8679.51	11028.6	8629.43	28246.4	9433.43	12586.9	0.749465	0.454968	1.10777
M399T354	398.92269	354.3270	nodiff									88876	91210.3	49308.8	110731	139441	49571.5	49675.1	94186.3	75118.4	10457.1	95913.5	55801.7	1.71883	0.0850441	1.37374
M283T37	283.28226	37.4005	nodiff									8495.1	4899.44	5493.22	5505.62	7100.42	24388.6	17183.1	8094.21	8339.61	8044.8	6298.76	13210.1	0.476815	0.0738292	1.04286
M159T177	159.07562	177.4800	nodiff									10292.6	11052.5	9011.09	15481.2	12992.7	62478.1	10158	12358.5	12613.6	4983.8	11766	20518.4	0.573437	0.434545	0.949647
M346T41	346.27310	41.3180	nodiff									14277.3	20730.3	15031.5	13916.8	15374.8	9060.8	10368.2	10710.7	12182.8	5976.62	15866.1	9659.83	1.64249	0.00509679	0.296793
M436T37	436.41287	37.4960	nodiff									13613.5	20025.3	13252.4	17394	10340.1	4184.52	2190.44	9301.47	7535.53	5900.56	14925.1	5822.5	2.56334	0.00252698	0.701899
M291T228	291.06934	227.6935	diff									90295	118395	79603.9	74445.9	104359	47726.9	37943.9	39562.9	38516.2	15686.1	93419.7	35887.2	2.60315	0.000346299	1.91645
M360T48	360.25179	47.5100	nodiff									1638.24	1902.61	1960.6	1510.86	1017.52	23313.1	838.698	1262.65	1190.36	327.872	1605.97	5386.54	0.298144	0.424032	0.512672
M235T357	234.91698	357.1405	nodiff									192969	201709	174191	192253	137813	175688	185081	195535	193088	77081.4	179787	165295	1.08768	0.579126	2.16742
M516T37	516.47602	36.8940	nodiff									19390.4	27749	22476.4	26567.4	20093.2	14342.3	15333.6	16874.7	12197.2	7482.79	23255.3	13246.1	1.75563	0.0027138	0.522866
M462T36	462.39130	35.6490	diff									2957.53	4182.18	1918.33	2924.13	21158	19721.5	26310.8	22007.9	34817.8	15055.2	6628.03	23582.6	0.281056	0.00902831	1.53091
M523T382	523.17773	381.9090	diff									41063.4	71214	42663.9	46894.1	39164	31394.2	4209.03	27324.8	35951.2	7428.49	48199.9	21261.5	2.267	0.0151634	1.19167
M265T164	265.00242	164.0250	diff									78979	65135.1	98313	66426.5	92664.8	183916	145635	88192.1	100350	199909	80303.7	143600	0.559216	0.025294	3.66064
M281T39_2	281.13781	38.7885	nodiff									8049.92	6358.47	9244.04	9511.61	10651.5	12947.8	11558.3	12388.8	9128.18	5395.53	8763.12	10283.7	0.852134	0.359907	0.745409
M85T302	85.02769	301.8970	diff									56308.9	67637.4	48280.5	79442.7	66381.7	11572.5	9060.89	35182.3	37936.4	9662.01	63610.2	20682.8	3.07551	0.00091619	1.75445
M318T110	318.29929	109.5275	nodiff									10115.7	25755.4	23002.9	22408.4	12680.1	46698.4	15775.3	19172.7	16525.5	13380.7	18792.5	22310.5	0.842316	0.623964	0.815792
M458T46	458.29791	46.4755	nodiff									7045.13	677.307	744.147	613.231	614.057	3802.59	541.573	440.275	4291.52	12191.9	1938.78	4253.57	0.4558	0.380021	0.741708
M120T390	120.10098	390.4750	nodiff									109270	107885	65262.7	42508.3	91874	79716.1	162069	46533.1	35975.8	30581.6	83360	70975.1	1.1745	0.66487	0.86937
M518T193	518.25639	192.7585	nodiff									983.831	1582.88	1672.86	1013.55	1552.19	27341.8	1068.79	1069.57	908.772	557.106	1361.06	6189.21	0.219909	0.388174	0.568181
M481T354_1	480.92512	354.2400	nodiff									54490.3	54146.6	24328.2	72417.1	108484	24341.2	25626	57277.1	43197.7	4243.83	62773.2	30937.2	2.02906	0.0894736	1.24133
M807T87	806.56759	87.4520	nodiff									7062.8	5997.18	7471.71	27184.6	9898.04	7962.24	3442.79	6956.46	4013.12	172931	11522.9	39061.2	0.294995	0.437659	2.81457
M226T37_2	226.21569	36.8940	nodiff									3598.95	23462.1	5122.08	3502.27	5934.36	4949.93	4690	3570.05	3688.79	21583.6	8323.95	7696.48	1.08153	0.906276	0.860353
M770T143	769.55609	143.1765	nodiff									6366.72	13578.7	12418.7	2308.25	42928.1	8567.37	6535.36	3345.22	4231.75	9826.08	15520.1	6501.16	2.38728	0.249151	0.488228
M102T348	102.09044	348.1000	nodiff									101550	129013	105227	70162.3	53788.5	112472	159738	75953.2	64098	59674.8	91948.1	94387.2	0.974159	0.918361	1.7115
M463T56	463.20623	56.3720	nodiff									8529.65	9705.92	10191.7	9102.44	10398.2	3909.47	6922.4	9773.7	7995.71	44340.4	9585.59	14588.3	0.657072	0.523884	1.3917
M621T354	620.97010	353.8515	nodiff									23296.5	21291.2	7142.7	38256.3	77964.3	7026.5	6562.22	26291	15993.8	14.9394	33590.2	11177.7	3.00511	0.122146	1.07598
M333T354	332.95125	354.3270	nodiff									77373.9	77973.4	41724.9	94469.4	123621	42194.9	43254.6	79164.5	66192.9	8808.25	83032.6	47923	1.73262	0.0860428	1.2794
M139T36	139.07447	36.0860	nodiff									745.096	542.56	205.897	8460.65	7724.6	2119.86	1688.82	156.231	1374.49	7943.45	3535.76	2656.57	1.33095	0.713388	0.463869
M249T42	249.13348	41.6710	nodiff									8830.12	10760.4	8270.18	10866.3	21921.6	73007.8	23705.4	14844.7	12670.3	10583.2	12129.7	26962.3	0.449877	0.251146	1.26281
M309T277	309.01025	276.6715	nodiff									722.514	7453.3	1411.7	2269.5	633.888	776.654	7130.27	635.672	1610.72	479.021	2498.18	2126.47	1.1748	0.841165	0.0829278
M336T48	336.25232	48.2180	nodiff									1640.69	1746.89	1127.81	1716.4	1497	9830.45	1532.98	1582.03	1008.81	1201.09	1545.76	3031.07	0.509971	0.409549	0.362571
M171T36	171.10085	36.2250	nodiff									13761	31079.1	12342.4	12149.7	13738.9	15700.3	12409.3	17776.8	23405.1	9410.91	16614.2	15740.5	1.05551	0.845705	0.501496
M372T171	372.07688	171.0825	diff									77395.1	69991.2	44310.1	79945.9	90781.9	7509.31	4630.44	2178.92	966.831	2786.6	72484.8	3614.42	20.0543	2.28875e-05	2.50007
M251T292	251.03483	291.8080	diff									1617.27	2421.32	996.604	1675.44	2093.03	86597.9	74433.7	80483.5	97402.4	135313	1760.73	94846	0.0185641	2.55759e-05	3.59806
M585T38	584.50415	38.1900	nodiff									6626.19	6366.37	15748.6	2963.09	6792.07	10300.3	9447.33	6653.19	6267.21	5069.9	7699.26	7547.58	1.0201	0.950184	0.434411
M282T36	282.05070	35.6150	nodiff									13993.5	12089.2	12366.2	13477.1	23425.4	6920.05	13276.4	13422.2	13078.9	7618.38	15070.3	10863.2	1.38728	0.141524	0.118878
M474T37_2	474.46551	37.4780	nodiff									14606.1	16493.9	11770.9	12628	13924.5	10660.9	8155.1	6906.75	6743.69	5165.58	13884.7	7526.4	1.8448	0.000845808	0.414821
M558T38_2	558.48475	37.6190	nodiff									21063.4	19585.5	26930.6	20050	19151.5	15278.8	18404.4	13545.8	10903.2	8267.76	21356.2	13280	1.60815	0.00722041	0.14592
M275T358	274.90957	358.1610	nodiff									162310	193819	159272	171353	185710	154351	159523	166031	164264	71575.6	174493	143149	1.21896	0.141276	1.67009
M314T46	314.34086	45.6590	nodiff									11358.5	10255.6	7953.97	8052.72	10400.2	5398.43	6841.23	7495.63	7268.91	15645.3	9604.18	8529.9	1.12594	0.594738	0.731378
M818T41	817.59035	41.3005	nodiff									14177.6	21410.6	15776.7	18607.9	19721.7	15336.6	12702.2	11692	10952.8	4495.9	17938.9	11035.9	1.6255	0.0146011	0.438573
M149T36	149.09494	36.3790	nodiff									12657.2	26012.6	13702.9	10870	12125.2	15537.3	13380.9	14383.4	19801.7	8210.28	15073.6	14262.7	1.05685	0.814438	0.535643
M201T51	201.10149	51.3780	nodiff									65767.2	65603.7	51557.5	71535	93249.9	27794.5	51397.8	68048.4	57381.5	56904.9	69542.7	52305.5	1.32955	0.108033	0.842364
M846T38	846.30542	38.2170	nodiff									3909.77	4548.58	3458.54	4443.61	3904.16	3663.09	3721.6	4475.36	3577.74	16039.5	4052.93	6295.45	0.643787	0.386677	0.844289
M102T691	102.12731	690.5010	nodiff									51624.8	46737.6	51256.5	41540	62091	76480.6	54586.4	45188.2	46585.7	8516.11	50650	46271.4	1.09463	0.712994	1.18538
M140T279	140.00137	278.7690	nodiff									239243	244894	218450	284188	248432	269925	237131	133913	225469	272373	247041	227762	1.08465	0.500494	3.02244
M118T481	118.08535	480.6510	nodiff									104867	84491.1	86841.5	83211.1	99104.6	75907.8	5749.76	85444.1	90197.3	55382.3	91703.1	62536.2	1.4664	0.105789	0.105571
M224T599	223.97621	598.8805	nodiff									243147	259487	265249	175890	290693	287890	227586	228896	89064.7	246488	246893	215985	1.1431	0.447736	2.75013
M725T41	724.52584	40.7120	nodiff									37274.1	35364.1	34077.8	11726.1	29487.4	27232.9	27978.4	18531.6	12850.3	4393.47	29585.9	18197.3	1.62584	0.11473	0.308013
M361T381	361.20866	381.3070	diff									27246	39521.1	18508.9	30541.7	37018.7	6168.13	844.645	7190.59	7123.27	845.129	30567.3	4434.35	6.89329	0.000185226	1.55269
M600T41	599.50186	41.3180	nodiff									20537.8	20072.4	19310.3	16010.2	37898.6	29159	20004.4	19953.6	15984.7	9596.68	22765.9	18939.7	1.20202	0.466711	0.498787
M840T42	839.62571	41.9100	nodiff									8823.37	9118.52	8580.75	8735.12	35204.7	14175.2	8218.26	5551.58	6228.78	2234.72	14092.5	7281.72	1.93533	0.261379	0.32841
M840T41	839.56851	41.1960	nodiff									3836.92	10163.1	7359.5	7982.47	35910.8	13651.8	8078.89	3663.57	6395.48	2968.66	13050.6	6951.68	1.87732	0.347545	0.259688
M702T117	701.55754	117.1725	nodiff									108700	161265	19266.4	17585.3	171214	127441	77224	61807.7	15629.3	85543.8	95606.2	73529.1	1.30025	0.57588	0.994945
M317T40	317.20998	40.4290	nodiff									26608.1	21701.2	15008.6	7367.98	3511.54	10926.9	10392.6	4883.21	4331.96	3574.58	14839.5	6821.86	2.17528	0.118256	0.304578
M496T38	496.41966	37.5140	nodiff									10786.4	16031.9	16472.7	13339.8	11486.7	19996.8	11476.5	14282.6	13639.2	9788.51	13623.5	13836.7	0.98459	0.920979	0.683917
M124T338	124.02349	337.7470	nodiff									111919	65893.3	90640.2	81583.3	68523.9	146623	84087.6	88099.5	91399.9	99786.5	83711.9	101999	0.820711	0.233065	2.44581
M262T90	262.23720	90.1030	nodiff									44728.1	36559.3	59733.3	65076.4	49402	72660.9	25902.8	38462.3	61681.7	44677.4	51099.8	48677	1.04977	0.810349	1.01279
M332T41	332.34168	41.3595	nodiff									13298.4	12392.3	12251.1	12701.5	13596.3	12486.1	12998.4	15683.5	12102.1	14681.8	12847.9	13590.4	0.945368	0.339901	0.825372
M246T148	246.09919	147.7550	nodiff									44432	38752.2	35648.5	46703.7	48008.8	30013.7	39583	49159.4	48439	21464.6	42709	37731.9	1.13191	0.419924	0.853736
M124T77	124.08613	76.9125	nodiff									121450	102948	111652	89790.4	120586	91326.2	99365.8	103908	98723.7	85137.2	109285	95692.3	1.14205	0.080292	1.74083
M674T37	674.42065	37.3855	nodiff									4197.54	4761.87	3498.9	3545.09	4420.18	3324.23	4524.32	5645.66	5336.26	24853.7	4084.72	8736.83	0.467528	0.284611	1.08228
M290T79	290.26842	78.8615	nodiff									86424.3	84162.2	72007.8	77553.1	91197	115605	88811.3	73693.2	81391.8	60020.4	82268.9	83904.4	0.980508	0.872171	1.94031
M690T175	689.55748	175.2980	nodiff									43150	34403.9	23838.9	24565.1	40304.9	11655.5	19349.5	15105.3	15216.1	9235.32	33252.6	14112.3	2.35628	0.00218331	0.850373
M754T42	753.55811	41.7610	nodiff									14255.3	11765.7	11996	13020.6	36243.1	20238	11851.3	10389.1	12145.8	363.638	17456.1	10997.6	1.58727	0.288663	0.484973
M820T41	819.60718	41.3735	nodiff									16109.4	21647.7	18722	18148.8	27330.9	19966	14508.6	12817.3	12624.6	2730.83	20391.8	12529.5	1.6275	0.0495042	0.512132
M706T150	705.57949	150.3080	diff									67772.5	65520.8	57829.6	48830.2	119991	56858.1	40803.5	25573.1	26448.3	715.969	71988.8	30079.8	2.39326	0.02719	1.32742
M74T635	74.09577	634.8635	nodiff									14283.7	10779.9	13285	6504.28	2981.95	37041.2	10346.7	6764.62	5761.6	10174.3	9566.98	14017.7	0.682495	0.493434	0.758843
M360T34	360.28764	34.0220	nodiff									706.614	892.131	928.728	773.924	2710.87	4382.01	813.576	1057.28	1554.5	327.371	1202.45	1626.95	0.739086	0.614765	0.245378
M424T37	424.36152	36.8480	nodiff									16725.1	20559	15950.8	16627.2	10002.3	27551.3	16389.2	15917.8	16011	12288.5	15972.9	17631.5	0.905927	0.606733	0.860189
M331T441	331.04438	440.8920	nodiff									34393.1	32395.8	36309.8	34283	37306.5	33756.2	33048.6	35360.5	34711.7	34592.5	34937.6	34293.9	1.01877	0.515666	1.23042
M351T36	351.17907	36.3790	nodiff									7324.7	22364.1	6546.29	6581.51	7670.24	10866.7	8201.41	10301.1	16434.9	4483.97	10097.4	10057.6	1.00395	0.991555	0.433107
M124T191	123.98783	190.5285	nodiff									1516.76	1600.88	1337.46	1709.7	2066.27	916.825	47500.6	80076.2	630.948	51570.5	1646.22	36139	0.0455523	0.0565931	1.93553
M759T143	758.56759	142.6025	nodiff									22149.3	15440.8	35874.6	9529.2	35272.3	18642.2	47952.2	17875.1	23636.1	13927.7	23653.2	24406.7	0.96913	0.927684	0.827229
M118T581	118.08533	581.0960	nodiff									151026	155842	210847	160980	148312	116786	231961	212491	160376	140793	165401	172481	0.958951	0.780478	2.58539
M645T354	644.93112	354.0960	nodiff									24203.9	23603.7	8262	40366.8	71556.7	8034.64	7264.06	28480.3	18143.4	620.457	33598.6	12508.6	2.68604	0.112118	1.04824
M819T135	818.60344	135.2540	nodiff									28535.3	37877	34856.7	31746	63874.4	25320.2	26306.9	23551.4	23208	24398.9	39377.9	24557.1	1.60352	0.0477148	0.520894
M754T140	753.55920	139.9420	nodiff									17884.2	15474.7	15134	13979	72859.2	19623.5	19844.1	12689.5	14095.2	23385.9	27066.2	17927.7	1.50975	0.454853	0.516118
M265T38	265.25194	37.5140	nodiff									14798.6	18600.6	14887.1	20305.7	11236.1	11028.6	10579.4	10194.6	9527.66	7331.6	15965.6	9732.38	1.64046	0.00672036	0.261039
M118T530	118.08539	530.3885	nodiff									46226.9	59763.5	55786.1	59190.9	57970.5	38286.9	56403.4	64131.6	59535.5	58651.1	55787.6	55401.7	1.00696	0.941612	1.46202
M414T37	414.31987	36.9990	nodiff									8649.73	10048.5	9158.51	10201.7	8002.46	15920.2	9801.49	12207.7	11239.5	8160.48	9212.17	11465.9	0.803444	0.138864	0.81453
M74T136	74.09574	135.7655	nodiff									30581.5	35656.9	24302.3	56954.7	101115	37747.9	35860.5	27279	31681.1	114987	49722	49511.1	1.00426	0.992447	2.0107
M315T429	315.07951	428.7395	nodiff									23828.7	25564.3	29846.8	26018.3	25336.1	18996.6	27870.7	27982.5	30099.4	20227.4	26118.8	25035.4	1.04328	0.672523	0.891308
M99T338	98.97449	338.2080	nodiff									205376	191344	167937	186733	114181	56410.1	108936	67105	151171	199381	173114	116601	1.48467	0.105899	2.24121
M689T37_1	689.24249	36.9990	nodiff									7585.9	7244.31	9054.54	9228.06	7608.58	6819.24	7094.17	9838.65	6546.87	18179.3	8144.28	9695.64	0.839994	0.508196	0.868567
M1004T181	1003.70599	181.3480	diff									3939.3	31003.7	26169.2	16376	6104.3	1616.63	2465.5	1443.19	1373.58	724.588	16718.5	1524.7	10.9651	0.0216954	1.03443
M254T37_2	254.24712	37.4960	nodiff									9870.67	12696.3	13058.5	11421.2	11264.5	14252.2	10635.3	10167.2	9124.21	9833.25	11662.2	10802.4	1.0796	0.441333	0.608365
M822T42	821.62104	41.7405	nodiff									8472.92	11966.8	9073.77	10881.5	22594.7	13392.4	8592.92	6409.24	7589.44	1692.5	12598	7535.3	1.67186	0.151189	0.362932
M74T72	74.09585	72.0270	nodiff									255007	193987	206852	226652	105698	234962	216995	229399	108989	159214	197639	189912	1.04069	0.830776	2.3843
M221T382_2	221.01756	381.6960	nodiff									60263.9	71114.2	55171.3	68252.3	68670.4	44465.4	21746.2	52507	46459.8	24125	64694.4	37860.7	1.70875	0.00472626	0.808588
M529T37_1	528.50886	36.9370	nodiff									9879.53	12331.3	11272.1	11649	22246.3	10329.6	7442.54	7097.63	8448.95	6696.49	13475.7	8003.05	1.68382	0.0461668	0.243449
M258T39_1	258.20562	38.7240	nodiff									8293.7	7094.18	7950.71	7977.28	4948.85	9971.82	7816.89	6430.95	7112.63	5171.6	7252.94	7300.78	0.993448	0.963163	0.533957
M674T176_1	673.52615	175.9780	diff									37422.3	45171.6	30914.7	39094.8	40491	12855.3	20907	22943.8	19023.3	9563.41	38618.9	17058.6	2.2639	0.000234027	1.09785
M202T159	202.21567	158.7210	nodiff									26414.5	28535.2	27099.1	28240.1	30479.2	39278.3	27381.4	26382.7	28750.8	21594.4	28153.6	28677.5	0.981732	0.865413	1.11794
M224T426	223.97596	425.7245	nodiff									50843.4	72085.9	90842.2	70379.5	58192.1	92741.9	106521	79826.7	66593.2	71572.6	68468.6	83451.2	0.820463	0.171545	2.22069
M347T41	347.27581	40.5915	nodiff									1941.79	2071.11	5251.06	5776.52	1598.18	1684.49	1946.99	3031.83	3148.17	781.034	3327.73	2118.5	1.5708	0.26206	0.125412
M676T44	675.54169	43.7880	nodiff									31367.9	26073.8	34450.2	24951.8	12215.5	31181.2	18368.3	23907.8	18532.3	2308.72	25811.9	18859.7	1.36863	0.286943	0.56079
M420T37_2	420.30962	37.4610	nodiff									7715.29	13962.4	11423.2	17038.7	6448.55	5238.23	4676.36	4743.1	10991.1	3570.78	11317.6	5843.91	1.93665	0.0486749	0.382411
M667T348	667.40805	348.1045	nodiff									9650.12	19997.7	4311.4	3309.5	8101.15	365.825	391.433	66.4517	2924.13	3456.53	9073.98	1440.87	6.29755	0.0371278	0.678256
M327T215	327.14025	215.0860	diff									25351.6	29988.7	15911.7	24807.7	54986.7	13289.6	8610.53	10885.5	9820.37	2795.99	30209.3	9080.4	3.32686	0.0147885	1.14783
M130T75	130.06430	74.5510	nodiff									146110	115088	112223	139275	54838.4	86513.6	112172	138817	122746	120055	113507	116061	0.977995	0.891994	2.0869
M221T382_1	220.95522	382.0675	nodiff									1708.59	1130.98	993.318	13957.9	1527.63	1051.03	392.981	7631.21	783.827	447.616	3863.69	2061.33	1.87437	0.549897	0.245883
M805T41_1	804.55077	40.7120	nodiff									14235.9	15558.5	12843.7	13831	18551.3	13317.9	15204.1	11141.2	10028.1	1952.88	15004.1	10328.8	1.45264	0.0962797	0.408352
M556T40	556.43984	40.4550	nodiff									15092	16337.4	14773.2	8231.84	13010.9	20733.6	10487.4	16253.2	9638.8	8324.72	13489.1	13087.5	1.03068	0.887072	0.583927
M597T354_2	597.00890	353.8305	nodiff									13807.7	11778.1	3983.12	23983.5	56246.4	3692.2	4005.07	15639	9809.09	18.3057	21959.8	6632.74	3.31082	0.14712	0.865937
M118T404	118.08539	403.7715	nodiff									244912	726711	547798	5474.24	742079	800771	441862	554891	261478	669274	453395	545655	0.830918	0.60366	5.28097
M124T20	124.08609	19.5340	nodiff									177323	219609	173167	197055	175843	214088	173161	179160	173028	184826	188599	184853	1.02027	0.756433	2.77215
M618T40	618.41972	40.0000	nodiff									7332.61	5970.1	7039.13	11063.3	3911.53	8604.66	13960.6	8141.53	7236.86	6172.66	7063.34	8823.26	0.800536	0.352766	0.66108
M438T38	438.37723	37.6190	nodiff									13165.2	15639.9	11548.2	12005.3	13965.7	15863.4	16627.8	19686.7	12037.1	18300.8	13264.9	16503.2	0.803777	0.0615192	1.0129
M100T42	100.11115	41.6390	nodiff									25957.3	23776	15856.4	25292.2	26421.3	25746	27268.7	17942.7	27235.1	22033	23460.6	24045.1	0.975692	0.8313	1.01578
M788T42	787.60201	41.8965	nodiff									13592	9205.66	18766.8	6336.64	27885.6	18800.5	23162.1	10721.5	10622	455.942	15157.3	12752.4	1.18859	0.671077	0.465517
M502T190	502.29084	190.2535	nodiff									33946.2	40493.6	28763.1	33788.1	42747.2	14152.3	22877.5	17790.5	13532.3	12897	35947.6	16249.9	2.21217	0.000236835	0.978345
M704T105	703.57310	104.5740	nodiff									29950.7	20709.4	22750.6	13109.9	44548	25924.5	17166.1	10563.8	63474.3	40.7705	26213.7	23433.9	1.11862	0.823988	0.759607
M1051T381	1051.39889	380.8480	diff									23662.6	33603.5	14858.7	24430.8	32583.7	5092.01	403.13	7955.82	6279.58	407.367	25827.8	4027.58	6.41274	0.00039759	1.40397
M362T74	362.32554	73.8820	nodiff									76273.2	80800	64650	72315.3	82068.6	81349.4	66961	75584.7	64204	47487.9	75221.4	67117.4	1.12074	0.253434	1.47846
M263T428	262.88749	428.0580	nodiff									32806.6	36575.3	36683.9	33350.4	33341.8	35374.3	37840.5	31950.8	39040.9	31686.7	34551.6	35178.6	0.982176	0.725072	1.2768
M130T3	130.06449	2.8670	nodiff									91360.7	77284.5	75274.1	51143.5	67786.8	271029	73813.5	41702.7	219503	180879	72569.9	157385	0.461097	0.0894856	3.42291
M506T37_2	506.49035	37.1260	nodiff									11458.9	12703	9962.22	10814.7	15864	8790.02	8384.91	5615.6	5520.7	5287.15	12160.5	6719.68	1.80969	0.00283266	0.345801
M765T34	764.57180	34.3070	nodiff									28935	19047.6	39489.3	26911	26002.2	14181.2	25846.6	23533.4	18173.8	18182	28077	19983.4	1.40502	0.0720693	0.453366
M409T40	409.26984	40.2950	nodiff									5991.47	15948.2	8652.98	10378.9	3239.66	4142.77	4116.02	4467.01	2227.67	2966.33	8842.24	3583.96	2.46717	0.043175	0.471255
M379T38	379.28263	37.5190	nodiff									10509.6	15079.9	10902.1	9133.02	3664.31	6146.11	6169.14	6314.59	5435.77	2712.9	9857.77	5355.7	1.84061	0.0507508	0.282981
M379T36	379.32934	35.8635	nodiff									511.69	4050.09	3217.88	472.348	628.416	1371.9	546.405	1890.85	1946.92	398.791	1776.08	1230.97	1.44283	0.53289	0.0768146
M676T40	676.46250	40.0000	nodiff									6402.31	17786.6	7782.65	11338.6	4176.76	9904.32	19068.2	9070.25	10013.9	6222.9	9497.39	10855.9	0.874858	0.683683	0.572181
M211T38	211.16836	38.0980	nodiff									14182.9	14218.9	16229.3	16742.2	10507.4	21783.1	17338.1	14941	14480.9	12599.3	14376.1	16228.5	0.885856	0.363834	0.917548
M625T40	625.42820	40.2950	nodiff									3232.32	3216.51	6657.9	7189.82	2775.53	5633.33	8848.1	6337.93	5257.91	3478.37	4614.42	5911.12	0.780633	0.34425	0.530773
M162T450	162.11171	449.7180	diff									65093.2	57417.2	28023.5	42489.7	73616.5	30071.4	31648.7	23258.1	10869.2	9098.27	53328	20989.1	2.54074	0.00885048	1.15595
M124T2	124.08621	2.4310	nodiff									44412	23147.6	40216.5	23674.8	216006	32771	37767	65811	42979.4	213190	69491.4	78503.7	0.885199	0.86214	2.81337
M558T38_1	558.33617	38.0965	nodiff									2245.15	2716.17	3490.46	2694.95	3600.2	2212.35	2176.6	2461.57	2435.27	12732.4	2949.39	4403.64	0.669761	0.508005	0.749829
M265T426	265.00251	426.0820	nodiff									68236.3	86009	78657	66749	107810	66281.8	139225	64593.4	78547.6	67247.2	81492.3	83179	0.979722	0.918964	1.73547
M130T19	130.06448	19.1800	nodiff									111872	125272	134580	108680	93291.7	115724	130637	97187.6	153531	113068	114739	122030	0.940257	0.555824	2.36256
M322T40	322.27200	39.6080	nodiff									1919.43	1738.45	1658.25	4965.3	10726.1	5992.85	6329.9	4364.77	953.852	3973.64	4201.51	4323	0.971897	0.952813	0.313328
M314T141	314.34070	141.3125	nodiff									21771.4	20357.6	24884.5	21544.7	20323	29200.8	24335	24558.5	23035.5	20240.4	21776.2	24274	0.8971	0.173862	1.16364
M586T41	586.46586	41.4290	nodiff									12269.6	17979.6	11591.7	13044.2	12864.5	9069.88	10731.8	12698	12579.7	6813.54	13549.9	10378.6	1.30557	0.0812735	0.220458
M636T36	636.32089	36.2770	nodiff									4107.04	3428.13	4030.07	3802.39	4557.5	2691.98	4096.27	3477.71	3944.99	16961.9	3985.03	6234.57	0.639182	0.428815	0.878862
M506T159	506.35849	158.8170	nodiff									50795.2	92668.6	65380.6	80820.3	57831.4	103158	32207	39206.4	31941.6	271.783	69499.2	41356.9	1.68047	0.1669	1.08543
M140T243	140.00128	242.5480	nodiff									55044.2	124817	128796	132971	134136	131859	133923	133744	43459.1	129296	115153	114456	1.00609	0.976907	2.07152
M474T620	473.95604	619.6265	nodiff									41466.8	41773.5	130036	47117.1	197868	89490.7	210265	65989.4	43832.6	148932	91652.2	111702	0.820506	0.657922	2.68257
M534T189	534.29391	189.3360	nodiff									21496.5	37156.6	39408.4	36878.6	19389.7	18729.4	23299.1	18093.9	20206.6	15152.9	30866	19096.4	1.61633	0.0306773	0.318488
M534T186	534.34422	186.0635	nodiff									710.598	1409.78	1808.08	29631.7	777.456	16138.3	1058.92	437.761	505.859	12743.5	6867.53	6176.86	1.11181	0.919737	0.385256
M829T42	828.54784	41.7610	nodiff									15398.5	16694.3	15371.2	18727	16371	18446.9	16960.4	14777.7	14495.7	1746.82	16512.4	13285.5	1.24289	0.319026	0.595401
M348T41	348.28948	40.6700	nodiff									16820.1	20944.2	20678.4	18651	17936.9	6849.42	12964.1	10016.9	8159.53	5406.11	19006.1	8679.22	2.18984	0.00014796	0.65405
M327T38	327.25189	37.5140	nodiff									20326.3	461.676	962.714	14009.1	4037.3	17007.7	4762.49	5747.47	4951.93	13186.4	7959.42	9131.2	0.871673	0.808289	0.603034
M266T352	266.09663	351.7500	nodiff									16906	16696.9	5756.62	20753.6	50957	3900.1	2753.78	10723.1	6106.37	591.452	22214	4814.95	4.61355	0.0562759	1.02511
M403T36	403.19499	36.4950	nodiff									4399.43	5759.79	6387.09	4024.57	4279.45	3303.17	4306.91	4880.78	3731.73	16739.2	4970.07	6592.37	0.753912	0.548931	0.857318
M574T39	574.39488	39.2945	nodiff									7148.08	7808.13	8621.57	9078.44	4354.24	9656.92	14135.2	9072.08	8096.3	8217.72	7402.09	9835.65	0.752578	0.117764	0.791012
M302T381	302.07327	381.0660	nodiff									32925.8	40406.8	26646.3	40318.1	41783.7	23315.6	15135.4	29071	25345.8	10155.1	36416.1	20604.6	1.76738	0.00808076	0.791548
M483T172	483.32634	171.8305	nodiff									48781.8	55344.8	69452.1	47069.8	41189	69278.3	46786.4	37200.3	36726.6	1091.17	52367.5	38216.6	1.37028	0.272676	0.857415
M124T630	124.08627	630.1435	nodiff									70718.2	54881.6	70009.4	70371.4	217546	76242.6	64763.7	25909.8	55441.6	193852	96705.2	83242	1.16174	0.756222	2.58648
M265T1	265.00311	1.4895	nodiff									29431.2	25678.7	22777.3	37772.4	46284.1	27612.1	47826.3	27451.9	28367.1	28863.4	32388.8	32024.1	1.01139	0.951733	1.06378
M430T35	430.37584	35.0340	nodiff									13766.9	13814.3	14898.5	11642.2	18911.2	3160.64	8522.46	6461.65	7154.82	5471.91	14606.6	6154.3	2.3734	0.000485219	0.613238
M236T36_1	236.11252	35.5780	nodiff									1769.28	1607.48	1419.3	1166.95	1405.51	13583.5	2345.12	1155.52	300.401	1782.42	1473.71	3833.39	0.38444	0.366124	0.43321
M241T278	240.98637	277.6150	nodiff									114213	106097	117285	110768	119122	113937	102498	129412	112607	115646	113497	114820	0.988478	0.793927	2.27161
M298T36	298.30927	36.2250	nodiff									10559.7	11973.9	10465.7	9033.14	8935.28	12032.3	10214.4	9965.2	7664.91	4442.34	10193.6	8863.82	1.15002	0.376692	0.441167
M678T41_2	678.47364	41.4290	nodiff									9369.61	11703.6	7045.44	10507.5	5784.45	15494.4	8019.68	9302.76	11339	10984.8	8882.13	11028.1	0.805407	0.235139	0.753224
M814T43	813.60959	42.6005	nodiff									11290.4	4729.32	4987.8	18417.7	11315.4	5632.14	5886.15	6450.31	12451.3	4348.14	10148.1	6953.6	1.45941	0.301339	0.136107
M100T52_2	100.07478	52.1145	nodiff									40220.7	94153.4	113624	78919.7	80411.6	60784.6	117550	66024	58410	63035.2	81466	73160.7	1.11352	0.626832	1.28399
M614T41	614.48623	41.0290	nodiff									9225.36	14785.2	9220.44	8894.71	7639.96	12643.9	9052.94	7108.88	7961.73	4742.32	9953.13	8301.95	1.19889	0.384787	0.312577
M260T77	260.10229	76.8340	nodiff									64605.2	63566.6	48278.7	31838.2	117625	28969.9	47272.5	63237.1	55370.7	23503.7	65182.8	43670.8	1.4926	0.223134	0.274578
M695T38	694.61215	38.3070	nodiff									3562.55	4674.95	3193.36	2699.65	12321.3	4740.48	3030.62	2417.52	2386.46	2936.45	5290.36	3102.31	1.7053	0.268123	0.125711
M230T125	230.24721	124.9860	nodiff									65762.1	69916.5	62605.5	68710.2	93198.5	65284.1	61622.1	73269.5	56684.5	20538	72038.6	55479.6	1.29847	0.158269	0.955138
M74T109	74.09603	109.3060	nodiff									93747.4	21616.5	65591.8	67270.1	241594	71647.3	82750	169514	127038	228116	97964	135813	0.721316	0.448589	3.03483
M962T36	962.30580	36.4370	nodiff									5430.16	5368.14	5468.45	5772.85	6150.21	4228.48	5198.5	6095.31	4606.88	15859.7	5637.96	7197.77	0.783294	0.497155	0.824693
M556T38	556.47169	37.5770	nodiff									775.886	10336.1	1832.38	8474.54	993.371	692.239	903.807	663.89	565.133	5331.07	4482.46	1631.23	2.74791	0.238715	0.421253
M603T40	603.41462	40.1690	nodiff									4055.48	6082.04	8077.78	8240.92	3536.22	8799.07	11185.9	6200.98	6467.41	6144.5	5998.49	7759.58	0.773043	0.241264	0.65856
M1158T36	1158.43755	36.2080	nodiff									5164.38	5665.67	5574.14	5786.11	5718.66	3987.02	4586.98	5493.01	4065.07	15133.2	5581.79	6653.05	0.838982	0.630107	0.79147
M118T374	118.08516	373.5210	diff									102042	92915.6	129213	82319.2	82040.4	122897	131442	113682	120295	173136	97705.9	132290	0.738571	0.0357546	3.18142
M570T40	570.45538	40.1860	nodiff									11785	22145.3	8640.42	8174.95	18035	16004	10751.8	18857.7	9462.58	8596.46	13756.1	12734.5	1.08022	0.770823	0.445963
M257T38	257.24655	37.6295	nodiff									8412.75	10111.4	8912.53	10231.2	7358.19	12537.7	7945.18	11232.8	9870.03	7132.72	9005.21	9743.68	0.92421	0.53449	0.650562
M530T40	530.40295	40.1690	nodiff									10721.7	16122.4	10059	9586.18	8591.9	12424.2	10248.1	11300.1	10442.1	7989.9	11016.2	10480.9	1.05108	0.732391	0.572123
M384T382	384.06466	381.9350	nodiff									43214	51667.4	39978	50561.6	49779.9	36614.5	16618.2	44726.8	34402.4	16881.8	47040.2	29848.7	1.57595	0.0220744	0.561191
M617T40	617.42272	40.0580	nodiff									8362.66	8923.72	9753.28	7216.88	3017.34	4446.7	13563.9	3862.7	3662.55	2390.83	7454.78	5585.33	1.33471	0.448056	0.127937
M102T667	102.12722	666.7580	nodiff									40040.4	28589.9	31626.5	48763.1	40114.4	51387.6	46560.9	38557.8	20845.3	58233.8	37826.9	43117.1	0.877306	0.491899	1.61681
M268T224	268.10308	224.4600	diff									27114	95502.5	19502.5	79498.1	38037.2	3522.98	2214.84	2440.54	1754.17	2672.72	51930.9	2521.05	20.5989	0.0110806	2.09246
M264T399	264.05986	398.8540	nodiff									11561.8	18617.2	10387.4	11134.9	12205.9	10819.3	3319.81	7919.12	10999.1	3545.62	12781.5	7320.59	1.74596	0.0409705	0.390061
M124T705	124.08636	705.2990	nodiff									49031.3	37035.7	36034.9	33334.3	28789	33397.7	33594.5	67725.1	18942	40247.9	36845	38781.4	0.950069	0.829555	1.135
M725T139	724.52710	139.2705	nodiff									41279.2	25309.2	34003	12658.7	35154.2	23112.5	29328.9	21815.2	20995	18924.5	29680.9	22835.2	1.29978	0.229573	0.574552
M823T43_2	822.62390	42.7750	nodiff									2101.43	9883.09	2099.95	8018.07	17403	5394.96	1075.76	7427.91	7485.94	2747.26	7901.11	4826.37	1.63707	0.352523	0.241495
M823T42	822.56497	41.5260	nodiff									8885.14	10357.8	5519.77	4301.61	19294	10350.5	7107.9	7839.16	4688.02	2803.26	9671.66	6557.76	1.47484	0.321513	0.158476
M464T183	464.31189	183.2410	nodiff									43704.9	58680.6	65445.1	45940.5	40687.2	26597	38587.3	27800.6	23933.5	18961.8	50891.7	27176	1.87267	0.00333005	0.675813
M237T35_1	237.07857	35.0590	nodiff									14492.5	13033.9	13699.7	13645.4	15007.7	7020.72	8747.73	12181.7	13467.5	10185.9	13975.8	10320.7	1.35415	0.0163718	0.314493
M765T42	764.51786	41.5585	nodiff									2839.31	9825.2	3207.87	1273.15	9469.75	9844.67	11378.4	6497.83	8273.58	4013.08	5323.06	8001.52	0.665256	0.259809	0.680216
M270T36_1	270.24216	36.2080	nodiff									11312.8	13311.4	13117.6	9362.05	8532.45	12539.7	10275.3	11313.6	10222.8	7333.31	11127.3	10337	1.07646	0.558147	0.562855
M333T347	332.89557	347.4885	nodiff									12953.2	1474.95	2260.62	1988.18	1702.63	7482.66	1867.91	10319.9	1489.18	2261.3	4075.92	4684.19	0.870144	0.836337	0.325487
M790T142	789.61627	142.3230	nodiff									11113.3	6114.51	8815.36	4950.22	47674.6	14343	9887.23	4611.26	5608.31	6932.45	15733.6	8276.45	1.90101	0.392248	0.199991
M652T185	651.53236	185.0140	nodiff									9223.63	8525.83	8264.72	8466.68	30311.2	7450.87	9835	5933.96	7015.83	3241.7	12958.4	6695.47	1.9354	0.198933	0.280203
M703T354	702.97329	353.8170	nodiff									10575.2	10413	3044.91	18904	41162.8	2900.46	2738.78	12880	7555.98	9943.68	16820	7203.78	2.33488	0.199388	0.493652
M411T108	411.28569	107.7200	diff									24756.9	53172.6	33882.7	49365	26098.7	4518.7	14234.3	12554.4	7431.22	9986.52	37455.2	9745.02	3.84352	0.00195731	1.42089
M675T39	675.46490	39.4095	nodiff									26398.4	17511	5462.18	13675.9	13820.9	20176	7940.1	3535.27	3192.99	3504.72	15373.7	7669.81	2.00444	0.139354	0.29922
M177T320	176.87432	319.9750	diff									49764.5	58793.8	36700.1	54093.9	70603.8	27555.9	31787.6	40562.1	40941.4	7429.39	53991.2	29655.3	1.82063	0.0185511	1.06312
M501T40	501.34675	40.0560	nodiff									5764.25	5985.59	5934.16	7229.8	4140.86	6381.24	8548.18	4346.27	5406.71	4042.74	5810.93	5745.03	1.01147	0.946441	0.429335
M415T354	414.95352	354.3900	nodiff									34184.8	35298	18048.7	45507.2	62520.2	16071.6	16931	36598.1	28171.2	2063.92	39111.8	19967.2	1.9588	0.075587	0.994706
M312T141	312.32551	140.6020	nodiff									19164.3	19332.3	19383.2	18792.4	19886.8	32293.1	18520.2	19452.3	18539.3	16813.1	19311.8	21123.6	0.914229	0.539981	0.987745
M726T44	725.55249	43.7665	nodiff									21129.1	17416.9	18683.3	5085.39	17716.9	18013.4	13443.9	4578.1	3377.03	4196.25	16006.3	8721.72	1.83523	0.111793	0.162651
M257T278	256.96390	277.5670	nodiff									106653	88076.1	113884	113339	102321	109958	100790	108319	115626	102373	104854	107413	0.976179	0.649787	2.21684
M777T41	776.55838	41.1960	nodiff									10495.3	12472.9	10185.4	8444.84	19243	16622.6	12580.4	10501.9	9554.75	4903.15	12168.3	10832.6	1.12331	0.632278	0.472948
M283T35_1	283.04812	35.2150	nodiff									7851.58	7635.19	6804.52	8032.01	12356.8	4124.99	8589	7064.98	9171.63	4637.34	8536.03	6717.59	1.2707	0.233533	0.20226
M669T40	669.45584	40.0580	nodiff									3780	7734.04	2201.67	7348.27	3245.93	6245.93	9904.08	5859	5687.53	6674.04	4861.98	6874.12	0.707288	0.179096	0.63524
M537T35	537.16427	34.6520	nodiff									26070.3	22601.2	26837	20450.7	29168.5	20649.6	15735.9	14581.6	28280.5	14868.8	25025.5	18823.3	1.3295	0.0752896	0.305719
M508T156	508.37421	155.5330	diff									37754.5	64571.7	45544.5	52764.5	40217.9	39112.8	21844.5	23531.2	18659.5	332.751	48170.6	20696.1	2.32752	0.00814102	1.26893
M224T164	223.97575	163.6880	diff									38732.5	35161.3	36725.7	31369.2	38735.2	64147.6	75660.4	46312.8	53495.4	99904.8	36144.8	67904.2	0.532291	0.0102491	2.58054
M157T51	157.07494	51.3780	nodiff									63915.6	61692	47641.9	69561.4	87843.5	37345.3	46748.1	69818.4	53976.4	47402.2	66130.9	51058.1	1.29521	0.112524	0.654367
M279T41	279.09275	40.6700	nodiff									10035.2	5844.43	10266.6	9953.65	8250.36	10274	11630.1	6040.7	4853.4	19293	8870.04	10418.2	0.851395	0.580337	0.944769
M960T181	959.67991	180.7590	nodiff									2582.33	18957.3	8753.66	14343.8	4554.44	697.26	1985.61	822.114	844.765	521.927	9838.31	974.336	10.0975	0.0198197	0.842415
M330T40	330.25057	39.8840	nodiff									13273.7	13441.1	12625.8	9297.28	6969.91	7880.89	7324.69	7523.16	5507.72	6893.37	11121.6	7025.97	1.58293	0.0159899	0.27288
M540T39	540.44464	38.7240	nodiff									8676.71	9822.33	10042.7	10191	7935.72	14554.7	10475.5	11692.4	9913.5	8474.86	9333.7	11022.2	0.846811	0.167972	0.787912
M596T40	596.40829	40.2950	nodiff									4103.05	4525.65	6331	8121.37	4242.16	6216.9	10199	5734.78	6047.81	4041.39	5464.65	6447.98	0.847498	0.463467	0.525891
M857T135	856.58160	134.9740	nodiff									29095.2	29472.9	28187.5	27948.6	46820.9	28391.6	27137.5	24107.8	23451.3	25008.5	32305	25619.4	1.26096	0.113041	0.743833
M221T38	221.22511	37.5665	nodiff									5549.49	4015.51	5346.2	5078.29	68780	5601.69	5632.19	5106.99	4439.11	3622.62	17753.9	4880.52	3.63771	0.342744	0.549553
M221T37	221.18906	36.8550	nodiff									2591.7	92394.3	1975.35	2345.07	103870	2220.98	3215.8	3229.52	2848.84	3632.93	40635.3	3029.61	13.4127	0.148883	1.44994
M600T40	600.46705	40.0580	nodiff									7725.32	8087.36	4708	5467.2	5681.42	15085.9	11114.5	8752.19	8603.38	5959.96	6333.86	9903.19	0.639578	0.0649384	0.861001
M559T38_1	559.38267	38.0980	nodiff									9902	22584	8497.03	7626.1	5981.46	11714.8	9136.97	16558.7	18320.1	10083.7	10918.1	13162.9	0.829465	0.53851	0.660373
M720T41	720.48903	40.7405	nodiff									4708.83	4808.95	9775.81	7443.61	4829.28	6825.93	12403.5	7192.27	5327.99	4819.68	6313.29	7313.88	0.863194	0.56852	0.543086
M203T52	203.08067	52.0180	nodiff									48753.9	40914.2	33652	50567	66742.6	20612.6	32394.2	51447.7	35836.8	42955.4	48126	36649.4	1.31315	0.168472	0.776137
M273T43	273.42143	42.7995	nodiff									14236.2	15764.9	13830.9	14492.4	16405.8	17759.9	12191.1	14729.3	13900.6	12178.4	14946	14151.9	1.05612	0.505112	0.716691
M474T659	473.95614	658.6490	nodiff									18046.1	13073	22435.7	64310.5	15213	14618.3	17694.4	15793.6	21387.4	5601.64	26615.7	15019.1	1.77212	0.275402	0.489491
M124T125	124.08613	125.2380	nodiff									64392.3	283487	144991	146616	137144	153830	146785	96563.5	153211	155197	155326	141117	1.10069	0.712703	1.83873
M375T41	375.36482	41.1960	nodiff									8650.15	9632.09	9027.23	10350.3	9162.16	11760.7	8779.99	8755.14	10509.2	9894.19	9364.38	9939.84	0.942106	0.392246	0.686216
M740T33	739.56698	32.5900	nodiff									16145.8	15684.1	14014.2	11398.7	23919.8	14544.2	13298.4	6024.28	8189.84	8585.99	16232.5	10128.5	1.60265	0.0500546	0.226352
M508T191	508.37416	191.1435	nodiff									12957.1	28714.8	22804.5	25623.1	22417	9208.7	11266.2	12112.9	10588.7	6726.35	22503.3	9980.57	2.25471	0.00209632	0.822384
M474T679	473.95605	678.6350	nodiff									24611.8	34461.3	31271.3	32878.8	35835.5	36487.8	26267.2	59749.2	46037.8	30275.2	31811.8	39763.4	0.800026	0.243627	1.31294
M733T144	732.55178	143.8520	nodiff									17488.3	12909.9	23003.8	8165.81	31962	11805.4	29722.2	13048.9	11001.3	12566.8	18705.9	15628.9	1.19688	0.586905	0.530441
M497T354	496.95637	354.3270	nodiff									28785.6	28768.7	12616.1	39735.9	61387.9	12620.3	12120.9	31279.9	22832.8	1013.63	34258.8	15973.5	2.14473	0.0919877	0.976686
M354T38	354.27171	37.5320	nodiff									989.189	6003.34	6842.99	718.906	3274.83	865.19	781.07	5738.33	929.858	3869.87	3565.85	2436.86	1.4633	0.503456	0.24268
M257T381	257.30849	381.3780	diff									32466.6	36634.8	25510.1	35261.8	35191.4	18983.9	6877.35	20900.1	18116.5	8645.27	33012.9	14704.6	2.24507	0.000800526	1.01398
M552T40	552.38144	40.1690	nodiff									3426.83	3957.84	4658.12	6728.37	2575.25	4667.79	8290.82	4448.08	4380.64	4098.83	4269.28	5177.23	0.824627	0.413465	0.49073
M83T277	82.99747	277.2445	nodiff									151475	162684	163238	144437	148043	143965	173700	187942	148023	136559	153975	158038	0.974295	0.708188	2.68165
M698T40	698.47588	40.2950	nodiff									3202.64	3919.75	6031.77	6222.37	3686.06	6117.79	10294.1	6519.19	5244.99	3382.31	4612.52	6311.68	0.730791	0.226204	0.584202
M269T215	269.08727	215.0390	diff									27992.7	35031.7	19583.7	24622.4	37474.7	18105.1	9976.19	11284.9	9461.28	4792.61	28941	10724	2.69871	0.00168057	1.06785
M295T359	294.95068	358.6785	diff									39846.6	32785.9	31218.3	42783.5	33574.9	40946.3	47009.6	53697.7	61639.1	37522.7	36041.8	48163.1	0.74833	0.0382619	1.71206
M474T702	473.95616	701.6830	diff									50995.4	26021.3	19424.5	21523.3	39279.3	64387.4	45339.5	86075.4	37003.9	58256.3	31448.8	58212.5	0.540241	0.0324258	2.13262
M1062T38	1062.40412	37.8605	nodiff									2797.11	2731.48	2923.21	3076.56	3087.21	2713.36	2576.81	3318.5	2499.43	10719.6	2923.11	4365.54	0.669588	0.392696	0.690814
M564T32	563.53802	31.7390	nodiff									5238.84	6246.89	6066.55	4570.64	10840.9	6006.09	4477.05	3329.8	4026.64	2921.99	6592.76	4152.31	1.58773	0.0819157	0.0741735
M654T34	654.32964	33.9310	nodiff									2230.73	4775.83	6463.93	6462.17	7540.14	7679	4742.39	3147.25	1533.28	1763.37	5494.56	3773.06	1.45626	0.273478	0.0637419
M245T74	245.09117	74.4320	nodiff									43582.3	34421	26740.9	42799.8	68517.8	20534.5	26933.6	48438.8	33823.9	37640.7	43212.4	33474.3	1.29091	0.284417	0.655404
M707T174	706.58445	174.4090	nodiff									19783.6	17598.2	17293.4	14917.1	34200.9	7829.41	12738.4	7524.82	9007.22	7251.14	20758.6	8870.21	2.34027	0.0107246	0.650891
M588T40_1	588.40721	40.0580	nodiff									3622.27	3201.69	6793.81	6342.11	4843.81	6415.4	10460.9	5316.91	6010.12	4826.53	4960.74	6605.97	0.750948	0.217737	0.618626
M821T136	820.61688	136.0520	nodiff									15745.2	22899.3	18086.2	19405.5	51069.6	16463.6	15807.7	12884.9	14559.5	18762.8	25441.2	15695.7	1.6209	0.177103	0.478918
M273T596	272.96883	596.2680	nodiff									112187	122134	124261	115235	111904	107571	118646	111599	112739	111669	117144	112445	1.04179	0.170569	2.18344
M523T37_2	523.24442	36.8480	nodiff									4118.43	13641.1	4391.01	2658.25	4819.02	5303.97	4757.11	6970.84	8613.89	2309.64	5925.56	5591.09	1.05982	0.884591	0.287611
M357T430	357.05494	430.0530	nodiff									15302.7	16183.3	7381.02	16032.4	17591.3	7490.88	5875.79	10610.8	8133.36	2760.65	14498.1	6974.3	2.0788	0.00982692	0.616532
M483T35	483.38499	35.1575	nodiff									10330.3	10765.2	9687.45	8677.34	7938.47	10726.5	8517.34	7768.34	8068.97	5217.84	9479.75	8059.79	1.17618	0.202463	0.415512
M613T41	612.53820	40.6670	nodiff									5181.22	5084.64	3576.49	5116.75	15536	6015.26	3926.27	4102.62	4176.61	3234.83	6899.02	4291.12	1.60774	0.275583	0.0733091
M341T356	340.88126	356.3340	nodiff									96223.1	108607	89977.1	97632.1	68817.9	86205.6	91006.6	98688.6	93485.1	40842.6	92251.5	82045.7	1.12439	0.433931	1.40024
M193T39	193.15799	38.7100	nodiff									23767	22807.8	24612.1	26889.2	41635.2	28304.7	21367.5	24165.3	21185.3	19380.2	27942.3	22880.6	1.22122	0.221846	0.610249
M734T36	734.30064	36.3790	nodiff									7174.21	4819.53	6855.3	7585.12	6421.98	4963.92	5831	6036.2	4280.64	16296.5	6571.23	7481.66	0.878312	0.699699	0.823299
M723T41	722.50049	41.2830	nodiff									9420.37	11517.1	11122.5	8061.38	7983.09	13049.4	13860.9	10399	12947.4	7187.51	9620.89	11488.8	0.837411	0.227692	0.810146
M584T40_2	584.47150	40.3610	nodiff									11917.4	7126.27	4366.05	5468.95	13605.4	10079.2	10146	8477.27	8920.26	6845.39	8496.83	8893.61	0.955386	0.840934	0.601256
M779T140	778.53661	139.9420	nodiff									15351.4	21265.5	15453.9	18476.9	19110.3	11808.5	15425.4	13694.5	11631.9	13053.2	17931.6	13122.7	1.36646	0.00672605	0.461554
M363T41	363.28792	40.6825	nodiff									4906.44	9325.51	7452.25	5576.42	17544.3	20860.9	5064.37	15277	32085.6	5911.61	8960.98	15839.9	0.565722	0.24749	0.90645
M446T35	446.11932	34.8380	nodiff									9698.58	11849.9	9598.55	11253.9	12485.2	7147.76	12244.4	8199.71	12534.3	9121.29	10977.2	9849.48	1.1145	0.385152	0.507399
M361T40	361.23493	40.0560	nodiff									15369.2	12129.7	7122.51	4254.69	4522.4	5469.1	6179.13	4054.43	3163.04	2659.84	8679.7	4305.11	2.01614	0.0924868	0.205979
M140T214	140.00102	214.0445	nodiff									77729	47383	8548.38	122671	83417.8	124249	7003.53	161353	56065.5	226544	67949.9	115043	0.590648	0.306	2.86732
M610T140	609.52178	139.9420	nodiff									11838.2	12459.9	11648.6	12616.3	34791.8	13123	13389.7	11225	11772.2	13850.2	16671	12672	1.31557	0.406208	0.425954
M684T40	684.46297	40.2950	nodiff									3497.04	4027.32	5770.14	6731.29	3784.38	6031.5	8622.5	5356.05	3943.76	3155.11	4762.03	5421.78	0.878315	0.578275	0.458023
M74T705	74.09603	705.3025	nodiff									27977.8	13132.3	31823.4	19958	22107.1	26420.9	15155.8	28836.5	28237.9	4102.73	22999.7	20550.7	1.11917	0.683775	0.724444
M279T40	279.23083	40.4090	nodiff									11162.3	9669.27	7496.8	11906.1	8622.76	11709.8	12365.5	10007.9	11728.2	4426.76	9771.45	10047.6	0.972513	0.872491	0.635501
M763T40	762.54106	40.1690	nodiff									3211.09	4813.45	4536.34	3715.31	20140.1	8514.32	8999.31	3775.74	5613.69	3774.55	7283.26	6135.52	1.18707	0.7456	0.203728
M229T37_2	229.23430	36.8150	nodiff									15448.8	13959.6	15684.4	2035.64	9402.41	2387.55	2161.34	1844.72	13558.8	12436.4	11306.2	6477.76	1.74539	0.229426	0.513266
M669T354_1	668.89246	354.0960	nodiff									21035.8	20114.8	7764.03	30184.3	49286.1	7598.62	7762.52	23315.6	15657.7	904.245	25677	11047.7	2.32419	0.101218	0.860409
M505T354_1	504.88640	354.3270	nodiff									38459.2	40170.9	23404.4	46940.4	62511.5	21669.4	24190.1	39809.2	35365.4	6577.09	42297.3	25522.2	1.65727	0.0872418	0.822017
M706T40_2	706.48136	40.0580	nodiff									6940.87	3761.24	5196.09	6499.17	4283.08	8246.05	9159.63	6050.74	6663.45	5101.28	5336.09	7044.23	0.757512	0.112494	0.686261
M617T28	617.31462	28.2250	nodiff									14253.7	19804.2	16158.5	15998.2	15733.6	10739.7	11104.9	8868.95	7528.03	4336.88	16389.6	8515.69	1.92464	0.000893313	0.529371
M731T33	731.41428	33.4590	nodiff									13305.8	10753.8	14982.5	10318.2	15533	8416.75	12430.5	12211.1	11648.9	9157.43	12978.7	10772.9	1.20475	0.140782	0.472735
M488T37_1	488.44316	36.9990	nodiff									6788.9	10466.3	7254.66	9100.5	6876.16	4540.61	5260.02	5517.02	3743.07	2807.45	8097.31	4373.64	1.85139	0.00287888	0.346663
M288T68	288.28930	67.7965	nodiff									34307.5	43785.3	37495.9	35516.5	42413.9	37700.6	35202.5	56629.2	34753	21197.2	38703.8	37096.5	1.04333	0.79477	0.990369
M727T354	726.93427	354.0525	nodiff									12901.6	12903.3	4220.03	22579.4	42711.6	3651.72	4153.47	15476.7	9450.37	30.5784	19063.2	6552.56	2.90927	0.116759	0.811337
M714T36	714.33098	36.4950	nodiff									6405.19	4259.8	6403.13	6900.48	6203.49	4524.14	5058.92	6396.4	4239.9	15377.4	6034.42	7119.36	0.847607	0.626952	0.799233
M935T34	934.63890	33.9450	nodiff									9422.69	7961.4	9544.17	9934.76	14728.5	14690.6	11065.8	10092.6	10181.3	5810.44	10318.3	10368.1	0.995193	0.978879	0.629413
M627T185	627.46723	185.0530	nodiff									9247.4	21966.2	18047	20439.5	13085.8	3297.46	5660.38	5382.2	4858.2	2350.92	16557.2	4309.83	3.84172	0.00105755	0.959533
M385T38	385.27223	37.9760	nodiff									11829.3	12465.9	14963.1	10276.7	22982.7	8938.4	12067.1	8921.61	6785.28	1528.15	14503.5	7648.11	1.89636	0.0427341	0.407202
M452T36	452.39244	36.4950	nodiff									12817.9	14245.4	10834.4	12632.7	12855.2	18726	11458.6	12791.8	13689.8	8492.68	12677.1	13031.8	0.972786	0.84527	0.729889
M675T33	675.35088	33.2500	nodiff									10836.7	9124.99	13560.8	9347.36	13214.2	6997.5	11164.5	10011.1	10263	8199.88	11216.8	9327.19	1.20259	0.154705	0.447836
M485T56	485.18742	56.2750	nodiff									1792.03	1827.8	2284.2	2108.87	2102.22	912.695	1603.63	2204.13	1782.26	11017.9	2023.03	3504.12	0.577328	0.456335	0.703095
M102T642	102.12707	641.7440	nodiff									122822	23451.8	103880	26476.6	64169.8	30030.2	26220.1	30139.9	17961	26584	68160	26187	2.60282	0.0706945	0.897358
M199T381	198.97328	381.0660	nodiff									29691.5	39324.6	25976.6	37702.8	36720.3	21344.2	13878.6	26253.9	22731.3	9718.18	33883.2	18785.2	1.80371	0.0052727	0.795508
M560T38	560.38457	38.2390	nodiff									3898.06	5140.99	1708.54	992.365	9126.79	5748.59	5882.37	5943.18	4569.27	4181.52	4173.35	5264.98	0.792662	0.485038	0.503696
M348T37	348.31072	37.4380	nodiff									5420.08	553.785	2689.49	15692.8	3087.03	11068.5	12662.1	7769.31	6856.82	8617.51	5488.64	9394.86	0.584218	0.211236	0.764801
M311T38	311.23612	38.1765	nodiff									12269.3	18258.3	13714.1	16839.8	13647.3	6420.35	8002.42	8169.69	6472.75	6055.59	14945.8	7024.16	2.12776	0.00016921	0.636408
M705T40	705.48183	39.9695	nodiff									5821.81	3891.71	9509.36	7207.16	4273.07	5900.96	10232.8	6536.41	4629.76	4041.61	6140.62	6268.31	0.97963	0.934034	0.429773
M256T403	256.09341	402.8800	diff									35959.4	62269.2	33113.9	38759.5	24725.4	8768.55	7482.94	9496.57	19737.6	3791.16	38965.5	9855.36	3.95374	0.00273273	1.45936
M285T41	285.22043	40.7120	nodiff									7573.58	7498.26	12510.2	9931.87	4308.05	4649.13	9936.86	12057.5	10188.8	4192.33	8364.4	8204.91	1.01944	0.941259	0.392981
M158T37	158.15308	36.8480	nodiff									7466.63	7713.26	7926.88	7329.95	8173.52	10549.9	8172.94	8700.95	7929.78	7639.07	7722.05	8598.53	0.898066	0.143225	0.690184
M404T383	404.12957	382.6330	nodiff									21620.1	25784.5	20643.6	25014.8	21008.4	19823.3	9481.85	21753.5	19261.6	12576.4	22814.3	16579.3	1.37607	0.0425608	0.0931223
M669T37	669.27373	36.9465	nodiff									5265.04	4643	5275.88	4666.73	4767.66	3678.31	4317.2	5236.66	4141.64	13787.9	4923.66	6232.34	0.790018	0.51284	0.77096
M357T355	356.91206	355.1750	nodiff									64890.7	65930.3	48168.3	70849.7	75649.5	46851.6	51305.9	62117.9	59973.9	17877.5	65097.7	47625.4	1.36687	0.0941349	0.854225
M234T38	234.13221	37.6190	nodiff									7506.2	7449.77	8537.21	7274.16	7497.62	12049.5	9746.84	8880.67	11408.2	10194.6	7652.99	10456	0.731926	0.00181671	0.860086
M520T193	520.31359	192.9995	nodiff									10933.2	19787.4	26277.9	23886.9	19472.8	7508.62	13119.3	8987.85	8718.69	5078.52	20071.6	8682.59	2.31171	0.00458959	0.671112
M171T42	171.18469	41.6250	nodiff									7943.61	7734.61	6621.46	8342.98	4682.41	2348.82	7923.41	8132.07	8380.28	7684.3	7065.01	6893.78	1.02484	0.899935	0.469545
M484T348	484.32097	348.1045	nodiff									9444.78	17577.6	3818.61	3584.36	7912	544.745	762.116	3928.58	3387.63	3928.58	8467.46	2510.33	3.37305	0.0554081	0.53013
M667T35	666.52716	34.7190	nodiff									13285.9	1588.45	1694.79	11372.6	16563.6	4050	1681.59	2254.6	1849.27	681.524	8901.08	2103.39	4.23177	0.0614302	0.550261
M507T178	507.36173	177.9230	diff									36896.2	61639.2	44115.6	27045.2	27306.7	8005.82	9531	11626.3	11271.8	5984.73	39400.6	9283.92	4.24396	0.0016747	1.43526
M203T38	203.14182	37.9760	nodiff									5031.38	5511.45	4046.41	25182.3	26051	19830.3	4568.45	23885.9	22039.2	12721.7	13164.5	16609.1	0.792607	0.594264	0.640335
M265T50	265.00233	49.5860	nodiff									87229.9	84011	86041.4	77390	68389.8	69685.2	86931.1	86882.7	88066.3	90988.3	80612.4	84510.7	0.953872	0.470792	2.05235
M153T36	153.08994	36.0450	nodiff									10450.5	19032.7	10207.5	10042.9	8221.34	10420.4	10237.1	9365.17	13530.7	9922.72	11591	10695.2	1.08376	0.671841	0.499393
M491T187	491.19077	187.1690	nodiff									14095.3	14200.8	8030.59	15966.7	21726	11380	8480.01	16560.5	11702.2	528.784	14803.9	9730.31	1.52142	0.177524	0.576443
M479T176	479.32665	175.8990	nodiff									9810.37	4212.4	12170.3	14098.6	32991.2	12852.2	8155.89	8534.85	6666.56	1874.86	14656.6	7616.88	1.92422	0.211592	0.378648
M302T36	302.26803	36.4950	nodiff									8974.75	10374.7	8808.55	7415.14	7837.48	6717.04	6399.75	7153.57	6583.73	6143	8682.12	6599.42	1.31559	0.00488125	0.324714
M203T302_2	203.49116	301.9190	diff									25081.2	29293.6	21045.4	34600.7	26880.3	4379.66	3497.96	14595.5	16915.4	3963.1	27380.2	8670.32	3.15793	0.000959483	1.15392
M244T111	244.26271	110.6240	nodiff									16793.5	18767.3	20787.4	13653.5	19285.7	21689.1	14085.6	17161.8	13026.2	10695.5	17857.5	15331.6	1.16474	0.296685	0.544958
M1138T36	1138.46909	36.0425	nodiff									4370.54	4152.09	5373.35	4821.67	4476.55	3833.68	4070.09	5134.13	3594.98	13284.6	4638.84	5983.49	0.775272	0.489495	0.758667
M495T37_1	495.12549	37.0625	nodiff									4687.46	4509.47	5838.75	5178.42	5008.23	3390.96	4612.63	5837.41	3811.31	12204.4	5044.46	5971.34	0.844779	0.585086	0.71574
M162T348_1	161.61220	348.1100	nodiff									29611.6	34823.5	31116.6	23247	20847.2	29115.3	25606.1	19861.7	20982.7	21314.4	27929.2	23376.1	1.19478	0.180739	0.754802
M659T40	658.50844	40.1765	nodiff									4880.02	6784.87	3972.8	4015.02	6749.44	9464.84	5564.54	4770.05	3698.25	3223.97	5280.43	5344.33	0.988044	0.961225	0.391119
M855T41	854.56761	41.0740	nodiff									10683.1	9765.75	11044.9	8304.71	8677.07	12561.1	10724.7	7420.61	7874.26	4027.23	9695.1	8521.58	1.13771	0.473896	0.42468
M666T381_1	665.74483	381.3070	diff									15107.2	19521.6	8265.55	14897.4	16315.5	3527.5	445.546	4826.02	3427.31	514.667	14821.4	2548.21	5.81642	0.000312953	1.03961
M840T137_2	839.62498	137.3890	nodiff									10028.3	10181	7225.78	7457.34	42270.2	12497.7	11025.2	5272.48	8015.08	11414	15432.5	9644.91	1.60007	0.423773	0.294471
M480T56	480.23268	56.4280	nodiff									4620.48	5831.34	5657.93	5027.18	6120.34	2401.34	4098.65	5015.91	4539.27	22748.3	5451.45	7760.69	0.702444	0.558489	0.991801
M333T369	332.89886	369.4990	nodiff									1404.5	3010.47	3163.61	2499.91	1391.03	1126.86	2068.14	1622.46	2173.26	1747.98	2293.9	1747.74	1.3125	0.23418	0.144022
M473T34	473.31587	34.0990	nodiff									3062.7	2014.41	3209.12	2883.91	10798.5	3555.26	4989.29	3803.49	3360.82	2644.91	4393.72	3670.76	1.19695	0.674538	0.177729
M1070T185	1069.71443	185.0390	nodiff									4108.91	16271.5	12720.2	14120.5	5783.57	1944.35	3419.84	2514.65	2495.58	2786.36	10600.9	2632.16	4.02746	0.0106113	0.727199
M294T172	294.09970	171.9910	diff									35712.9	33861.3	21367.8	36530.4	43338.6	3544.27	1925.32	3136.57	2910.18	4454.29	34162.2	3194.13	10.6953	2.58802e-05	1.66044
M312T36	312.32512	36.2100	nodiff									14643.3	14014.6	16653.2	14755.4	16411.7	15663.4	14847.3	14664	12691.4	9014.78	15295.6	13376.2	1.1435	0.179144	0.618072
M285T37_1	285.16980	36.5620	nodiff									1046.71	1055.12	6665.84	711.7	593.174	5193.43	579.4	3101.75	862.547	1668.46	2014.51	2281.12	0.883124	0.858021	0.198383
M732T37	732.46176	37.2490	nodiff									2607.35	3787.51	3552.55	3138.6	3792.35	3394.05	2528.91	3984.89	3508.21	11656.9	3375.67	5014.58	0.673171	0.361172	0.713395
M114T80	114.05426	79.9955	nodiff									2926.33	3098.86	1696.45	3991.52	6401.29	72991.4	5894.37	1364.75	1859.71	1018.95	3622.89	16625.8	0.217907	0.384695	0.943224
M1019T381	1019.37228	381.0660	diff									11592.6	19157.3	9430.91	15442.1	14058	3430.57	227.907	4094.88	3816.34	475.678	13936.2	2409.07	5.78487	0.000266604	1.02889
M724T150	723.53948	150.2980	diff									36673	54209.2	37695	47863.4	35806.3	29535.6	30065.7	24523.9	21919.6	1778.12	42449.4	21564.6	1.96848	0.0109538	1.01311
M209T37	209.15245	36.8480	nodiff									13586.2	8780.6	11286.8	12351.4	7899.71	15173	13502.4	11901.6	11593.4	9756.2	10780.9	12385.3	0.870462	0.287684	0.835991
M516T41	516.35436	40.5395	nodiff									5745.46	4037.05	3806.37	6324.09	4813.09	7549.37	8730.87	5571.32	6648.54	7695.19	4945.21	7239.06	0.683129	0.0128018	0.743241
M575T37	574.55279	36.8480	nodiff									2546.24	2722.46	2149.86	2205.27	10845.2	3650.68	2493.74	1181.36	1742.13	1706.55	4093.8	2154.89	1.89977	0.298691	0.121477
M768T143	767.53941	142.6630	nodiff									3943.83	2312.12	2966.96	3205.28	19480.9	6540.88	7584.21	4549.93	5318.47	7342.21	6381.83	6267.14	1.0183	0.973423	0.421989
M281T40	281.24600	40.1690	nodiff									8811.77	8087.89	7635.2	9648.81	7511.45	10606.7	8993.8	9422	10635	4709.33	8339.02	8873.35	0.939783	0.657518	0.63918
M1178T36	1178.40715	36.0860	nodiff									3650.9	3400.64	3577.11	4089.42	3712.54	2476.07	3154.89	3887.84	2564.62	9455.36	3686.12	4307.76	0.855695	0.649366	0.622592
M263T364	263.07561	363.5060	nodiff									18276.5	22750.5	18180.6	17601.7	18699.4	18055.2	7486.87	13905.5	20289.4	7203.11	19101.8	13388	1.42678	0.0780526	0.268609
M155T38_1	155.06928	38.0050	nodiff									9931.31	9657.03	11139.7	7824.27	8645.56	10853.5	6420.9	6881.56	10893.2	12648.2	9439.57	9539.47	0.989528	0.942817	0.678479
M644T40	644.49297	40.1135	nodiff									4643.84	7252.05	3488.4	3634.4	4664.45	8866.27	4159.9	7374.5	4871.03	3266.06	4736.63	5707.55	0.829887	0.457401	0.49812
M295T587	294.95075	586.6010	nodiff									48735.9	41261.2	81185.6	45370.1	44395.8	42989.4	58055.8	41079.5	41513.2	42920.7	52189.7	45311.7	1.15179	0.415858	1.13282
M343T34	343.26129	33.9450	nodiff									726.521	432.792	473.445	809.078	1202.6	1273.82	819.85	607.649	642.05	443.406	728.888	757.355	0.962413	0.889558	0.155035
M790T41_2	789.61606	41.4785	nodiff									4959.87	4189.15	4905.14	2636.34	18523.2	7504.43	5674.38	2480.49	3557.58	1389.65	7042.73	4121.31	1.70886	0.374042	0.13057
M173T37	173.13162	37.1260	nodiff									8498.59	8307.31	10098.5	10250.3	6755.73	9556.11	8953.93	8410.13	8603.17	5081.42	8782.09	8120.95	1.08141	0.533113	0.483429
M282T384	282.04947	384.4610	nodiff									3353.61	3074.96	2960.88	4201.56	34773.1	3082.81	1862.36	2408.56	3039.96	2219.37	9672.81	2522.61	3.83445	0.288063	0.447784
M258T39_2	258.24184	38.7410	nodiff									7082.85	10146.6	7952.5	10765.3	6478.28	8402.95	6142.44	6333.82	9833.76	6529.11	8485.12	7448.42	1.13918	0.377553	0.347729
M249T36	249.18410	35.6550	nodiff									8078.84	9257.54	7803.75	8251.86	5924.88	9938.32	7147.16	8533.8	6020.08	5289.08	7863.38	7385.69	1.06468	0.64609	0.465925
M538T35_1	538.16196	34.7475	nodiff									18680	16588.9	19432.8	16120.3	20985.8	9156.07	16199.3	14592.8	16095.1	15441.2	18361.6	14296.9	1.2843	0.0343928	0.58318
M226T302	226.10449	301.7260	nodiff									15788.2	18841.2	12695.5	25082.5	17479.9	3710.82	2357.38	7693.25	9500.15	2407.1	17977.4	5133.74	3.50182	0.000932319	0.991351
M282T104	282.27838	103.6315	nodiff									15897.6	54336.5	50089.3	13851.9	16270.1	12688	15828.2	19884.1	9562.99	6292.13	30089.1	12851.1	2.34136	0.10311	0.671105
M610T40	610.42095	40.4090	nodiff									2613.65	4159.52	6165.53	4982.75	2848.97	3988.52	7356.55	4793.1	3905.96	2831.36	4154.09	4575.1	0.907978	0.687921	0.393303
M119T171	119.03414	170.8860	diff									42747.2	48529.5	32596.8	37102.8	47331.3	11521.7	16387	17577.1	16280	6595.72	41661.5	13672.3	3.04715	6.00427e-05	1.41317
M176T330	176.12701	329.7550	diff									16627.9	22207.6	15511.3	19126.5	19835	3952.5	3115.99	3440.04	2755.69	1285.36	18661.6	2909.92	6.41312	1.67462e-06	1.19325
M407T40	407.25317	40.0580	nodiff									5741.97	12432.8	9593.14	9817.38	4411.25	4144.69	4243.39	4172.07	3065.33	6660.73	8399.3	4457.24	1.88442	0.0368855	0.425842
M217T53	217.09718	53.2815	nodiff									27762	23177.1	10813.3	13276.9	42924.9	21313.4	23999.5	22208.3	29063.1	24209	23590.8	24158.6	0.976497	0.925741	0.927696
M386T40	386.27121	39.5070	nodiff									8249.61	5231.45	10919.6	15588.4	12175.8	8656.28	8963.01	7163.7	8709.97	13660.1	10433	9430.61	1.10629	0.641852	0.642054
M813T141	812.60384	140.9830	nodiff									23878.5	11293.1	7087.19	3729.35	20621.7	7135.96	10622.9	4898.21	5690.78	6912.42	13322	7052.05	1.88909	0.155072	0.237914
M273T70	273.42164	69.8340	nodiff									33817.8	34104.9	31189.3	30326.8	33037.5	40860.1	32541.2	32067.8	31016.5	18244.4	32495.2	30946	1.05006	0.686798	1.09086
M553T355_1	552.80939	355.1750	nodiff									56257.4	64958.1	56348.4	61825.3	62777.9	50959.5	56680.8	57917.8	58464.4	20525	60433.4	48909.5	1.23562	0.159609	0.944163
M296T612	296.04486	611.9105	nodiff									51226.8	191763	36466	103899	79455.8	136935	24086	55787.8	145386	107763	92562.1	93991.7	0.98479	0.969354	1.1982
M567T40	567.38744	40.2320	nodiff									2870.06	3944.57	5384.01	5684.7	2618.59	4981.14	6885.14	5173.68	5061.34	4021.39	4100.39	5224.54	0.784832	0.187771	0.538937
M313T155	313.27282	154.9035	nodiff									12671.5	22403.7	19719.2	22449.1	12403.2	12197.8	12500.5	12036.1	9231.19	25160.5	17929.3	14225.2	1.26039	0.332769	0.870845
M313T172_3	313.27286	172.3105	nodiff									9543.35	69423.8	63224.8	67240.1	50100	23314.8	41436.9	37336.4	33440.7	25820	51906.4	32269.8	1.60851	0.129539	0.423468
M175T38	175.14721	38.0350	nodiff									14129	16145.3	13922	14729.8	13612.6	16249.9	14041.7	13564.1	12798.1	11614.9	14507.7	13653.7	1.06255	0.364858	0.727873
M134T36	134.10350	35.9755	nodiff									3465.61	10283.5	3640.34	3421.55	3317.47	4691.31	3701.85	4910.61	7163.5	2273.84	4825.7	4548.22	1.06101	0.865281	0.253673
M453T122	453.22729	121.5610	nodiff									75921.7	115889	80255.9	87936.5	59134.4	76023	86300.4	104780	85222.1	88769.9	83827.5	88219.1	0.950219	0.684124	1.9165
M312T34	312.26045	33.7885	nodiff									3950.26	20856.4	3739.86	4443.86	2078.97	3788.01	1397.39	4627.17	2864.48	2475.36	7013.87	3030.48	2.31444	0.291463	0.327875
M381T359	380.87356	358.7595	nodiff									44306.1	70259.3	58827.4	65765.2	42442.4	58592.3	59936.8	56746.6	62226.1	28959.5	56320.1	53292.3	1.05682	0.725192	1.20398
M698T178	697.52359	178.1880	nodiff									7926.02	9064.58	14739.7	5916.44	7436.9	11120.2	11828.9	3360.79	4703.64	15014.7	9016.74	9205.65	0.979478	0.945746	0.811033
M709T37_1	709.21103	37.1875	nodiff									5667.92	5521.99	5486.17	5626.27	4943.02	3575.6	5066.66	6499.26	4169.05	13016.3	5449.08	6465.37	0.84281	0.569865	0.735521
M521T354	520.91775	354.2400	nodiff									26497.5	28847.1	13612.4	33465.6	45310	14086.6	13134.5	29029.1	22349.8	2809.32	29546.5	16281.9	1.81469	0.0866557	0.800454
M260T111	260.10215	110.6240	diff									103557	109398	83395.2	135004	152486	62899.9	48477.1	99575.5	27806.1	22661.1	116768	52283.9	2.23334	0.00808643	1.74296
M208T37	208.16876	36.8315	nodiff									5591.81	5015.69	6709.98	6476.19	3290.85	6289.49	5865.45	5865.46	5680.19	4544.16	5416.9	5648.95	0.958922	0.741485	0.489236
M439T354	438.91475	354.2340	nodiff									43024.3	44181.4	25056.9	50161.9	61276.9	24760.5	25742.1	41876.2	37720.4	8064.08	44740.3	27632.7	1.61911	0.0745162	0.820422
M611T40_1	610.52492	40.0000	nodiff									8184.48	8655.75	8989.53	9273.16	16987.1	11278.8	8251.59	6326.02	7083.24	4447.23	10418	7477.37	1.39327	0.180431	0.112286
M174T169	174.18432	168.9660	nodiff									12779.5	11517.3	13459.5	13093.9	12363.2	22548.4	12074.8	13022	11245.2	10664	12642.7	13910.9	0.908834	0.583663	0.776665
M820T135	819.60669	135.2540	nodiff									15262.3	19792.3	17195.1	16067.8	32857.8	12867.5	13280.2	12542.8	12315	12497.3	20235.1	12700.6	1.59324	0.0491296	0.357119
M139T285	139.04915	285.1940	nodiff									13924.3	12225.7	9052.75	12817.7	7151.02	19796.2	11588.5	11460	33551.7	9215.71	11034.3	17122.4	0.644436	0.227664	0.925274
M327T36	327.28829	35.6550	nodiff									6245.78	2017.66	5705.01	6132.59	1185.98	1887.18	6617.51	1486.76	1850.41	3971.11	4257.4	3162.59	1.34618	0.475458	0.296119
M603T525	603.13021	525.3280	nodiff									11706.2	8720.81	8459.35	1568.6	10921.4	8194.48	7838.56	10214.2	10986.9	10133.9	8275.27	9473.6	0.873509	0.544105	0.699446
M597T41	596.91241	40.5560	nodiff									2622.5	2980.15	3215.61	3621.3	1232.12	3375.34	7323.13	3646.1	3480.75	1775.34	2734.34	3920.13	0.697511	0.270757	0.450893
M806T38	806.36792	38.4890	nodiff									3280.18	3331.55	3341.24	3505.44	3108.96	3296.07	3037.15	3424.97	2573.06	10005	3313.47	4467.25	0.741726	0.431703	0.663302
M262T51	262.23698	50.6505	nodiff									21197.5	23501.9	8339.23	22332.8	26563.2	32826.1	20372	22938.9	21383.9	4674.88	20386.9	20439.2	0.997445	0.992666	0.878809
M290T104	290.26809	103.8780	nodiff									38853.9	49611.2	27659.6	44335.7	61206.2	60601	34994.4	42537.4	34402.8	29342.1	44333.3	40375.5	1.09802	0.6261	0.918045
M646T40	646.44260	40.0540	nodiff									4005.05	3102.79	5338.93	4387.92	3370.87	4634.95	8782.32	3779.4	3309.07	4495.79	4041.11	5000.31	0.808173	0.388982	0.528155
M480T36	480.42169	35.7630	nodiff									757.048	9668.53	7859.53	7683.19	6836.16	7673.66	4239.77	1063.21	5713.96	2658.93	6560.89	4269.91	1.53654	0.264517	0.0830028
M480T38	480.43784	37.5665	nodiff									5154.42	7839.36	5678.47	5423.42	4146.96	4291.81	4167.38	3495.55	3689.99	2732.36	5648.53	3675.42	1.53684	0.0181796	0.0836115
M603T510	603.12970	510.2205	nodiff									9571.15	14441.9	22376.5	12111.8	15376.6	11108.2	14321.3	12383.8	14718.2	1874.04	14775.6	10881.1	1.35791	0.255723	0.353624
M254T111	254.24699	110.9580	nodiff									29512	33401.4	26178.7	12538.2	21372.7	12763.8	18002.5	11518.5	10461.9	12861.3	24600.6	13121.6	1.87482	0.0171826	0.499113
M336T383	336.08630	382.8200	nodiff									30885.4	33004.8	28514.1	29374.3	29151.8	24140.1	10774.8	23272	21178.4	17724	30186.1	19417.9	1.55455	0.00295208	0.283949
M361T383	361.08621	382.5190	nodiff									27023.8	32282.4	26627.3	32107.1	30707.9	24808.5	10480.1	27454.6	23576	14771.6	29749.7	20218.2	1.47143	0.0248404	0.135255
M341T186	341.30390	185.6155	nodiff									29694.6	91395	44420.1	84797.9	68257.4	16874.4	60941.4	39359.7	49980.2	28821.1	63713	39195.4	1.62552	0.119451	0.430873
M570T36	569.56570	36.2840	nodiff									6353.88	5935.18	7924.43	6459.7	13357.4	5142.94	6995.91	5293.81	5445.97	5375.74	8006.12	5650.87	1.41679	0.135933	0.243746
M472T37_3	472.44878	37.3025	nodiff									4725.63	7480.21	6379.87	6541.91	6148.3	3543.84	3730.41	4118.19	3429.78	1831.02	6255.19	3330.65	1.87807	0.0011472	0.338912
M398T37_1	398.23921	36.8150	nodiff									5604.67	5328.88	6031.82	4380.74	5670.65	7738.94	5525.93	7247.53	5664.68	4957.05	5403.35	6226.82	0.867754	0.210174	0.589565
M228T37	228.23112	36.9990	nodiff									11094.5	13593.4	10746.2	9495.73	12819.7	12273.7	10530.6	10087.6	9568.69	8807.92	11549.9	10253.7	1.12641	0.204465	0.581352
M285T38	285.27788	37.5140	nodiff									6361.91	6664.22	6059.12	5385.78	4056.18	7860.51	6187.45	6530.19	4544.83	7114.81	5705.44	6447.56	0.8849	0.334272	0.601307
M285T37_3	285.29785	36.8270	nodiff									14001.2	15002.8	14284	14016.5	12284.8	15489.1	13578.6	16916.2	21046.1	19312.4	13917.8	17268.5	0.805968	0.0439379	0.994701
M627T35_2	627.46532	34.9955	nodiff									907.441	515.713	5317.24	3145.71	18802.6	1129.41	551.354	831.808	598.839	2253.01	5737.73	1072.89	5.34795	0.206354	0.418894
M628T41	627.53324	40.5775	nodiff									12886	6691.35	11408.7	4502.9	27982.3	13899.4	10784.3	6855.87	5658.29	5515.98	12694.3	8542.78	1.48596	0.376172	0.0746538
M1020T186	1019.70127	185.6415	nodiff									3456.78	21218.3	14191.7	13643.3	5369.47	1636.91	2742.09	1746.44	1935	950.884	11575.9	1802.27	6.42298	0.0166896	0.844399
M427T34_2	427.34041	33.9785	nodiff									6184.84	8367.37	5104.81	7355.98	4883.43	5331.17	3921.13	5105.55	6973.12	2834.61	6379.29	4833.12	1.31991	0.146905	0.158946
M553T382	553.16694	381.6960	diff									20951	23679.5	17244.6	20854.2	23493.4	9189.03	1263.75	10157.5	8488.78	2790.97	21244.5	6378	3.3309	0.00012474	1.06294
M691T36	690.51941	35.5985	nodiff									1498.82	522.212	6040.88	383.242	1188.58	5598.3	8121.62	5763.59	4072.94	3718.94	1926.75	5455.08	0.353203	0.0270838	0.739272
M690T40	690.47131	40.0845	nodiff									4062.47	4294.55	5542	5313.48	3167.06	5533.63	7700.8	5381.74	4146.66	3813.19	4475.91	5315.2	0.842096	0.33039	0.523376
M474T51	473.95571	50.9905	nodiff									51773	52769.1	51716.9	54046.4	37350.9	31968.9	51646.8	56333.5	60393	60300.5	49531.3	52128.5	0.950176	0.682336	1.53102
M517T387	517.12780	387.4680	nodiff									9297.47	16040.9	8227.02	12891.1	15749.4	3865.37	722.596	4047.6	2631.19	734.129	12441.2	2400.18	5.18345	0.000458918	0.950422
M689T41	688.52013	40.6130	nodiff									3684.77	6062.92	3624.8	2623.55	4022.33	12492.3	5319.42	6149.08	4119.2	2276.39	4003.67	6071.28	0.659445	0.289347	0.575382
M397T37_2	397.29303	37.0715	nodiff									4890.39	6534.31	6026.76	6243.14	4633.47	8913.59	5935.47	7755.86	6783.53	6657.91	5665.61	7209.27	0.785879	0.0424187	0.655538
M544T40	544.37665	40.0000	nodiff									4576.98	5254.93	4551.72	4402.98	4036.87	4518.37	8488.55	4633.55	4842.57	3919.68	4564.7	5280.55	0.864437	0.418948	0.505937
M216T74	216.11221	74.0355	nodiff									49873	48414.1	41121.4	53728.7	86971.8	51384.4	40200	76463.9	43186.7	39380.6	56021.8	50123.1	1.11768	0.592382	0.884447
M538T40	538.36716	40.1135	nodiff									3897.89	3040.34	3108.4	4076.17	4139.03	3416.91	5412.82	3280.52	2790.96	3649.54	3652.37	3710.15	0.984425	0.912276	0.408845
M764T40	763.53018	40.1860	nodiff									4042.01	4737.2	4814.67	4866.71	5743.35	6352.77	7399.74	4866.78	4122.55	3151.43	4840.79	5178.65	0.934759	0.687304	0.469442
M702T63	701.55688	62.5350	diff									49374.2	63500.5	48333.6	49944.4	52101.9	39886.6	31985.2	32266.1	25807.7	332.029	52650.9	26055.5	2.02072	0.00681561	1.19161
M606T36	606.31003	35.6355	nodiff									2016.48	2018.49	2582.7	2148.58	2560.54	1383.9	1718.1	1962.84	1886.2	8067.24	2265.36	3003.66	0.754201	0.57883	0.589319
M926T41	925.51962	41.4220	nodiff									5966.14	8016.26	6840.47	9809.57	3973.7	4720	4000.83	4968.52	5293.44	92.6646	6921.23	3815.09	1.81417	0.0527072	0.401348
M412T422	412.11190	421.9470	nodiff									5682.58	10559.1	2925.54	7332.31	6132.75	1591.85	1877.48	2555.58	2221.57	889.258	6526.45	1827.15	3.57193	0.00609588	0.591491
M883T41	882.59766	41.0740	nodiff									5768.06	7720.29	6084.73	8378.33	6738.56	8833.35	10297.7	6205.68	5608.98	3834.38	6937.99	6956.01	0.99741	0.98892	0.465389
M519T193	519.25812	193.0400	diff									691.247	920.615	978.889	845.774	13321.1	9050.41	14091	9030.73	12322.3	8020.28	3351.53	10502.9	0.319103	0.03145	1.00599
M460T185	460.27799	185.0390	nodiff									20920.3	28768.5	28905.8	28437.7	23397.7	17458.4	21020.7	18341.3	17185.5	12003.1	26086	17201.8	1.51647	0.00382828	0.139296
M169T357	168.94492	356.9380	nodiff									56523.3	60013.4	47856.7	57193	39032.2	49105.7	50731.8	56020.5	56290	25078.8	52123.7	47445.4	1.09861	0.51907	1.11603
M74T671	74.09588	670.6380	nodiff									20733	8702.31	8669.7	12841.8	9411.46	12935.2	20656.1	10919.9	9790.04	10949.8	12071.7	13050.2	0.925017	0.754648	0.748113
M626T40_1	625.92967	40.0580	nodiff									2443.51	4001.19	5280.94	5660.22	2600.88	4032.7	7358	5293.37	3936.19	2027.24	3997.35	4529.5	0.882514	0.641655	0.385602
M160T186_2	160.09388	186.2250	nodiff									16801.5	14012.3	9872.84	17357	20134.4	19406.6	11644.3	18036.4	14245.1	1372.09	15635.6	12940.9	1.20823	0.480597	0.655208
M192T365	192.12212	364.7415	nodiff									60903.1	84111.5	55038.9	14756.8	57848.7	87172.7	152273	9873.4	14446.4	50965.1	54531.8	62946.2	0.866324	0.776275	1.52025
M388T39	388.28520	39.1090	nodiff									3104.16	6734.26	6119.97	9291.54	11293.1	2778.39	2394.75	5253.41	4600.97	8065.7	7308.6	4618.65	1.58241	0.158544	0.406496
M104T187	104.10624	186.8680	nodiff									34351.1	32263.5	36466.9	36029.1	35407.8	35620.3	30022.5	34540.5	29888	24745.7	34903.7	30963.4	1.12726	0.094621	0.976958
M532T37_3	532.46823	37.4610	nodiff									8348.32	9154.79	9878.53	8810.32	7776.03	6112.36	7349.03	6360.09	4912.89	4194.67	8793.6	5785.81	1.51986	0.00185873	0.100405
M662T28	662.37265	28.1760	nodiff									12525.8	17600.8	15268.9	15017	14934.7	10801.5	12719	11306.5	9622.22	7661.84	15069.5	10422.2	1.4459	0.00411632	0.134841
M1050T185_1	1049.64529	185.2820	nodiff									2566.91	14239.3	2057	1411.59	1288.37	1472.63	1230.48	1684.18	1563.98	1720.43	4312.63	1534.34	2.81074	0.297611	0.286519
M679T354	679.01127	354.0825	nodiff									4898.86	4453.67	1150.88	9188.38	24139.1	1210.57	1141.27	5821.39	3090.48	4947.57	8766.17	3242.26	2.70372	0.220897	0.396304
M258T115	258.27825	114.9035	nodiff									30255.3	27820.1	26057.2	29245	39702.4	29133.2	24814.5	29515.2	26040.4	7699.52	30616	23440.6	1.30611	0.164129	0.669168
M302T145	302.30456	145.3450	nodiff									19389.6	15961.1	16498.1	16227.6	13729.2	64915.9	15879.2	16091.5	15372.1	9578.53	16361.1	24367.5	0.671434	0.457168	1.00775
M291T255	291.06910	255.3970	nodiff									15479	50669.8	13798.3	13701.4	17345.1	15764.9	10287.9	7635.3	8900.94	2467.71	22198.7	9011.36	2.46342	0.115223	0.725044
M140T270	140.06723	269.8050	nodiff									18364.7	18460.1	16960.8	14955.4	19824	28776.1	19693.7	9098.1	8870.68	10532.5	17713	15394.2	1.15063	0.576315	0.482314
M325T41	325.21808	41.4140	nodiff									12656.1	8799.63	6196.51	6997.68	8635.45	11540.5	7197.68	5767.89	9052.96	14835.5	8657.08	9678.91	0.894427	0.616	0.778326
M198T37	198.18444	37.2490	nodiff									3992.99	4814.34	6166.43	7129.04	5993.87	5808.61	6371.73	5023.83	5582.71	4512.04	5619.33	5459.78	1.02922	0.807993	0.43522
M200T38	200.20021	37.8020	nodiff									10346.8	9998.55	9237.18	12065.2	9909.74	9520.71	10034.6	4345.69	11861.3	8419.69	10311.5	8836.39	1.16693	0.302818	0.428849
M352T37	352.10651	36.7345	nodiff									6897.82	7939.06	7510.18	6743.6	7638.35	6502.79	6587.66	7544.27	7073.95	15104.6	7345.8	8562.65	0.857889	0.484878	0.797012
M692T36	691.52329	36.1035	nodiff									4815.67	3091.56	2908.15	3681.31	3248.29	7765.56	4265.82	3474.51	5829.97	2735.56	3549	4814.28	0.73718	0.22466	0.532431
M502T157	502.32487	156.5665	diff									36009.2	42735.2	45150.7	51363.4	27384.7	31644.7	20015.8	26248.2	20478.7	927.421	40528.6	19863	2.04041	0.0141486	1.00933
M338T483	337.89828	482.6390	nodiff									11873.2	11077.4	10780	12206.9	10687.5	11636.1	10844.3	11413.1	11350.7	12141.9	11325	11477.2	0.986736	0.691173	0.731764
M595T36_2	594.57969	36.2175	nodiff									3046.54	2676.26	3565.19	2745.98	10256.6	2743.64	3042.15	1866.78	2258.51	2209.8	4458.11	2424.18	1.83902	0.204646	0.145234
M809T354	808.93778	354.2835	nodiff									7566.32	7223.36	2095.23	13400.1	27428.7	2009.4	1940.76	8713.01	5339.39	75.9438	11542.7	3615.7	3.19239	0.124352	0.642147
M523T185	522.72972	185.3220	nodiff									12236.3	22873.1	17904	22107	18490.7	7437.06	8211.37	10265.4	8378.62	6384.17	18722.2	8135.33	2.30135	0.000723502	0.78693
M518T181	518.29899	180.7590	nodiff									7594.89	13259	15048.6	10716.6	4294.02	7850.89	7660.96	6780.39	11276.5	9619.57	10182.6	8637.66	1.17886	0.481839	0.430903
M158T52	158.05906	51.9700	nodiff									36512.3	45025	27587.3	39804.5	50099.2	17399.3	26401.1	39580.3	30858.2	32439.3	39805.7	29335.6	1.35691	0.0835236	0.603826
M501T37_1	501.28869	37.4780	nodiff									2963.93	3546.67	3275.38	2403.54	2770.25	1644.33	1829.3	2064.62	4433.79	3952.88	2991.95	2784.98	1.07432	0.7457	0.321262
M1042T38	1042.43638	37.9225	nodiff									2534.33	3232.92	2116.12	3028.31	2528.29	2211.41	1888.42	2571.09	2776.09	7769.83	2688	3443.37	0.78063	0.515444	0.559786
M429T34	429.08698	33.8170	nodiff									6414.14	3219.57	6043.69	4259.99	5560.06	8558.46	4011.91	4231.79	6129.49	14869.1	5099.49	7560.16	0.674521	0.272488	0.835429
M429T37	429.11625	37.4875	nodiff									4432.86	4242.83	4372.97	3920.77	4231.86	2582.84	4158.12	4760.06	3310.97	12432.5	4240.26	5448.89	0.778187	0.517846	0.735368
M191T37_2	191.14188	36.5005	nodiff									6070.17	4788.31	6381.21	8966.64	7560.76	7997.38	6971.84	8132.68	6196.92	5693.18	6753.42	6998.4	0.964994	0.781953	0.534365
M585T37_1	584.55883	37.0625	nodiff									8885	8532.16	9277.18	7909.08	12545	4397.11	8439.96	6607.15	6189.4	6191.96	9429.69	6365.12	1.48146	0.018151	0.281707
M751T354_1	750.89537	353.8275	nodiff									12004.3	11637.3	4290.36	18768.8	32293.4	3879.94	4059.4	12870.3	8692.99	218.753	15798.8	5944.28	2.65782	0.0947744	0.726194
M531T34	531.27326	34.2985	nodiff									2057.85	2058.66	2416.3	2151.52	2285.84	3256.74	2708.49	2232.32	1953.35	5116.35	2194.04	3053.45	0.718543	0.167094	0.508161
M835T84	834.59898	84.2545	nodiff									20035.5	12259.3	16248.1	14968.5	44411.9	50119	14927.4	15200.7	12425.7	69499.4	21584.7	32434.4	0.665486	0.427709	1.73609
M311T41	311.20486	41.3180	nodiff									4148.08	2592.83	2339.55	2527.68	13259.4	5921.78	3427.31	3303.54	3884.23	6580.52	4973.5	4623.48	1.0757	0.877758	0.396335
M83T244	82.99731	244.4400	nodiff									102318	63936.6	25521.4	82955.7	99683.5	95473	24889.6	123864	66481	35400.1	74883.1	69221.6	1.08179	0.813488	1.05058
M83T215	82.99734	215.2890	nodiff									4286.28	91313.5	111254	120428	153362	82987.2	27829.5	90006.4	39728.9	59372.7	96128.5	59984.9	1.60254	0.229367	0.599179
M186T157	186.22075	156.7990	nodiff									13092.9	13740.9	14732.6	15202.3	17095.9	13878.7	14446.2	14064.4	15398.3	12098.5	14772.9	13977.2	1.05693	0.388883	0.724793
M236T37	236.23699	37.4875	nodiff									4334.37	5476.84	4151.06	3767.68	5242.47	2858.79	2824.24	2498.34	2059.55	1715.97	4594.48	2391.38	1.92127	0.000529005	0.282013
M236T35	236.17202	35.0050	nodiff									6654.45	8008.01	6177.95	5822.71	1253.11	1109.22	4379.28	4427.72	1176.07	2113.81	5583.25	2641.22	2.11389	0.0629851	0.244134
M184T382	184.07247	381.6960	nodiff									19075.2	24005.9	15558.5	21455.5	19291.4	12395.6	4313.75	12052.2	10493	5648.82	19877.3	8980.69	2.21334	0.00106851	0.770028
M309T233	309.04004	232.7230	nodiff									41887	78704	47118.2	42807	93163	31483.4	50531	38303.9	52188.7	28790.9	60735.8	40259.6	1.50861	0.115848	0.136851
M635T41	635.45069	40.6700	nodiff									4250.41	6703.05	3989.57	4147.85	6388.34	7068.19	5579.49	4847.52	5447.5	6248	5095.84	5838.14	0.872854	0.323882	0.563106
M636T34	635.54117	34.2985	nodiff									2503.23	2520.33	2575.33	2246.5	3077.14	4896.56	2430.75	3693.11	3923.74	963.655	2584.51	3181.56	0.812339	0.413994	0.410054
M137T255	137.04472	254.5370	nodiff									29106	33603.8	25029.5	57503.4	52175.5	31605.7	45614.7	13995.9	11623.6	4898.57	39483.6	21547.7	1.83238	0.106838	0.553128
M466T142	466.32723	142.3655	nodiff									27446.8	42424	34367.6	23553.5	14322.6	33253.8	22297.2	18124.1	15147.9	526.413	28422.9	17869.9	1.59055	0.177621	0.570113
M211T186	211.08568	186.2250	nodiff									12716.5	11040.6	6980.54	12102.8	15945.8	14469.1	9769.99	14154.4	10676.3	972.494	11757.3	10008.4	1.17473	0.554959	0.584773
M420T36	420.34539	36.1470	nodiff									785.676	1164.33	664.38	740.185	1132.54	2392.08	3105.7	870.006	3769.2	869.567	897.421	2201.31	0.407675	0.0597322	0.416469
M464T163	464.31215	163.3225	nodiff									27553.1	37139.3	37535.9	37414.7	24351.1	36162.6	25026.2	23417.7	18008.1	1107.83	32798.8	20744.5	1.58109	0.0961397	0.692332
M632T34	632.39284	33.7840	nodiff									5405.16	5736.23	6310.89	5804.61	6655.01	7472.87	6347.34	6376.48	5828.21	4043.59	5982.38	6013.7	0.994792	0.959856	0.519453
M791T171	790.57295	171.1065	nodiff									20088.3	22855.7	25017	3730.29	33787.2	24870.1	20319.5	17795.1	13874.5	1932.6	21095.7	15758.4	1.3387	0.418965	0.446887
M581T591	581.14831	590.7100	nodiff									28224.2	27581.7	28200.5	26454	23808.2	26011.2	23637.2	25249.1	27662.2	28151.2	26853.7	26142.2	1.02722	0.55795	1.05838
M537T41	537.37422	40.7435	nodiff									2919.37	3808.71	4101.68	3694.5	2672.23	4769.59	7240.86	4052.17	3350.59	3434.44	3439.3	4569.53	0.752659	0.178018	0.52355
M677T40_1	676.96514	40.2335	nodiff									3084.62	4128.73	3910.11	3553.79	1678.65	3953.38	7276.17	3885.52	3731.63	780.165	3271.18	3925.37	0.833343	0.574251	0.391525
M785T354	784.97568	354.0390	nodiff									5084	5203.59	1573.72	10629.7	25970.3	1171.49	1155.51	6301.53	4063.51	5516.74	9692.27	3641.76	2.66143	0.211094	0.419116
M185T359	185.11445	359.4865	nodiff									3185.62	3384.89	2638.78	31400.6	2508.21	4003.91	4801.53	2589	5851.7	2825.79	8623.63	4014.38	2.14818	0.444344	0.304549
M353T38	353.26550	38.0050	nodiff									8539.18	8253.59	9405.59	7711.59	6419.96	10037.8	6320.01	8805.38	8976.53	6675.54	8065.98	8163.05	0.988109	0.913769	0.556962
M115T186	115.05306	186.2225	nodiff									14020.5	15563.8	9897.43	14405.8	15739.3	16132	13590.1	13041	14471.1	7906.85	13925.4	13028.2	1.06886	0.620487	0.66626
M500T37_2	500.29717	37.3560	nodiff									2377.2	2952.87	2454.29	2314.62	2165.57	2015.1	1646.39	2181.51	3014.66	7271.49	2452.91	3225.83	0.760396	0.480462	0.548116
M460T166	460.27840	165.5790	nodiff									29448.2	42889.5	40412.8	38112.9	27988.1	41129.9	25541.5	19769.9	14028.6	4001.82	35770.3	20894.4	1.71196	0.0621738	0.598859
M825T41_2	824.57163	41.2950	nodiff									8878.19	7881.5	6206.91	8587.31	8392.84	10131.2	9251.21	6153.49	6906.78	3575.99	7989.35	7203.74	1.10906	0.54946	0.428887
M524T37_1	523.51609	36.8710	nodiff									4141.85	3551.5	3765.46	3100.22	7796.8	3660.72	2601.27	2127.05	2204.16	3119.51	4471.17	2742.54	1.6303	0.0898979	0.202216
M231T35	231.13713	35.1030	nodiff									4254.58	3499.1	3774.54	3862.36	2985.06	2381.29	3913.68	4879.19	4493.89	8259.31	3675.13	4785.47	0.767976	0.294438	0.605066
M655T171	654.55109	170.9720	nodiff									1611.19	2001.71	1980.82	5703.35	8609.82	7708.78	2535.78	1677.08	2002.16	2030.74	3981.38	3190.91	1.24773	0.669835	0.0938839
M285T203	285.10103	202.5800	nodiff									1762.35	6313.51	2224.24	12917.2	2625.04	5456.29	6226.75	9675.19	9783.67	6447.74	5168.46	7517.93	0.687485	0.335058	0.52665
M474T41	474.32465	40.7420	nodiff									7802.5	3163.29	7810.55	6874.91	4921.14	5168.17	6589.1	3540.04	9077.02	11839.8	6114.48	7242.82	0.844212	0.53093	0.715193
M474T38	474.27165	37.5400	nodiff									1851.92	8382.37	2237.02	1185.68	8943.08	1920.27	10058.6	7863.62	10554.1	12369.6	4520.02	8553.22	0.528458	0.142861	0.815491
M330T141	330.33593	140.9830	nodiff									13041.8	12720.6	11314	13677.8	11118.5	39341.7	24717	13786.2	24926.7	4517.91	12374.5	21457.9	0.576689	0.161452	1.22736
M191T36	191.00035	36.3790	nodiff									8787.83	8909.45	8069.97	8436.54	10183.9	5480.93	7890.43	7045.07	8616.06	5809.52	8877.53	6968.4	1.27397	0.0253331	0.299649
M378T37_2	378.32843	37.1260	nodiff									1987.42	1778.22	7220.96	1297.89	1335.94	1992.22	1182.4	1413.84	1690.82	1017.49	2724.08	1459.36	1.86664	0.301555	0.0891188
M383T41	383.26224	41.1960	nodiff									1859.28	1750.14	6201.45	5284.03	3041.18	5352.05	5007.43	2410.4	5072.14	9624.09	3627.22	5493.22	0.660307	0.240713	0.692807
M531T186	531.15314	186.2585	nodiff									11964.6	7189.94	4840.2	9141.72	12614.3	12180.3	7829.45	14618.2	11168.2	600.787	9150.15	9279.39	0.986072	0.964702	0.638148
M494T40	494.33788	39.9155	nodiff									2712.5	3965.31	2935.12	5668.2	3154.62	4112.34	6023.92	3438.45	4482.33	4420.28	3687.15	4495.46	0.820193	0.272421	0.485513
M300T99	300.32496	99.4245	nodiff									2918.47	40284.7	1156.67	984.167	3603.09	3610.39	2931.74	2287.48	1384.64	1070.83	9789.41	2257.01	4.33733	0.353937	0.522588
M579T354	578.95883	354.0960	nodiff									14109	13563.7	5924.67	21176.5	32357.9	5278.53	5391.48	14960.8	10848	227.504	17426.3	7341.27	2.37375	0.0843668	0.740438
M724T177	723.53956	176.9155	nodiff									6800.46	8635.7	10552.3	6934.86	8529.08	9884.67	6894.18	3375.3	3255.16	11504.1	8290.48	6982.69	1.18729	0.489283	0.627009
M698T153	697.52342	153.0350	nodiff									33749	33259.2	29032.4	29599.3	33075.6	40288.8	37878.4	19143.4	25070.5	835.942	31743.1	24643.4	1.2881	0.35307	0.741014
M415T349	414.85194	348.8320	nodiff									3292.41	3389.97	1941.45	5680.1	5088.51	3093.4	3791.83	2985.55	2549.25	2942.59	3878.49	3072.53	1.26231	0.284196	0.18085
M131T148	131.06761	147.8820	nodiff									18485.4	15723.6	22472.8	20406.5	28665.5	13290.7	16753.5	19456.2	18377.6	10114.8	21150.7	15598.5	1.35594	0.080948	0.198393
M285T174	285.04477	173.7640	nodiff									1820.29	450.842	1834.91	1075.67	2858.05	5819.9	1372.1	1466.58	1323.47	731.168	1607.95	2142.64	0.750452	0.611893	0.276016
M250T104	250.09249	103.6540	nodiff									21347.5	71387	26631	41950	48736.7	22506.2	17740.3	31174.9	19554.6	10853.4	42010.4	20365.9	2.06278	0.0514929	0.970479
M542T36_2	542.49176	36.2550	nodiff									2183.48	3611.87	4181.65	3248.35	11953.1	2358.22	1988.65	2600.83	1904.6	4760.89	5035.69	2722.64	1.84956	0.243331	0.318574
M437T40	437.30091	40.4090	nodiff									3130.48	7323.05	5999.79	4654.65	2913.28	2551.47	3126.61	1876.94	2011.34	2623.11	4804.25	2437.89	1.97066	0.0264461	0.272594
M249T37	249.25658	37.4875	nodiff									5018.38	3390.12	5811.1	4571.99	3557.62	4578.92	3517.44	570.044	3863.54	3307.73	4469.84	3167.54	1.41114	0.151251	0.204554
M659T34_1	658.53809	34.1175	nodiff									3677.79	4730.58	6521.82	3974.85	9836.06	1826.27	4031.35	3082.82	3190.62	2919.5	5748.22	3010.11	1.90964	0.0502197	0.243792
M597T39	596.50421	39.4285	nodiff									3792.56	3884.08	3150.88	2914.75	3708.26	5798.64	2862.26	3536.17	3611.36	2511.07	3490.11	3663.9	0.952567	0.780747	0.376089
M454T161	454.34353	161.3770	nodiff									369.999	1354.19	126.622	259.095	216.691	537.311	1202.9	194.2	156.662	414.416	465.32	501.099	0.9286	0.906241	0.103803
M612T41	611.53633	41.0495	nodiff									9579.07	11770.2	6597.73	7354.42	16213.5	9865.76	8457.82	8075.11	7001.47	7466.73	10303	8173.38	1.26055	0.270937	0.336503
M261T55	261.08628	55.4130	nodiff									32393.4	32345.3	33934.8	51417.8	62918.7	35418.7	26862.3	34457.3	29701	27978.1	42602	30883.5	1.37944	0.107184	0.365292
M733T149	732.60534	149.1080	nodiff									2869.87	4753.14	11364.4	2255.88	8264.32	7469.59	5685.72	3915.54	1496.09	3999.47	5901.52	4513.28	1.30759	0.504831	0.229343
M472T37_2	472.36167	37.3560	nodiff									2296.91	2985.87	1653.42	1992.72	4537.03	2706.45	2716.46	2288.45	2627.39	1869.57	2693.19	2441.66	1.10301	0.651382	0.233852
M792T186	792.44569	185.6510	nodiff									8023.9	8625.4	7771	11823.8	8474.34	7648.95	5792.67	7358.47	6731.67	1220.54	8943.69	5750.46	1.5553	0.0503808	0.388416
M477T37	477.37861	36.7170	nodiff									5827.94	5987.37	5491.98	6753.15	4296.7	8820.36	4592.68	7216.55	5721.95	5355.76	5671.43	6341.46	0.894341	0.454624	0.52339
M341T165	341.30358	165.1870	nodiff									24581.5	37447.7	38774.7	35001.5	26208.5	40890.9	28125.4	23614.3	21341.7	4880.56	32402.8	23770.6	1.36315	0.221346	0.571803
M380T36	380.33562	36.2400	nodiff									5985.26	8073.16	4927.46	6084.2	7992.45	8850.53	7430.29	6813.44	6144.46	4821.56	6612.51	6812.06	0.970706	0.831585	0.544787
M829T138	828.54725	138.1630	nodiff									20292.1	19764.2	21010.2	21061.4	22844.2	18533	20322.5	21713.3	19822.6	20688.3	20994.4	20215.9	1.03851	0.3224	0.922189
M319T35_2	319.26060	34.5850	nodiff									582	2601.08	573.19	2530.52	1238.13	5578.64	630.708	636.713	3021.11	677.469	1504.98	2108.93	0.713625	0.591242	0.25698
M809T38	809.31103	38.3750	nodiff									1923.11	1858.44	1772.38	1694.38	1918.81	1991.6	1497.39	1711.99	1772.98	6477.55	1833.43	2690.3	0.681495	0.393941	0.536693
M455T179	455.29499	178.6445	nodiff									13052.6	21295	21271.9	21702.1	15195.6	44987.5	15751.9	14904.6	11229.9	420.523	18503.4	17458.9	1.05983	0.894417	0.66038
M603T578	603.12991	577.7460	nodiff									73421.4	58196.7	66230.9	59973.2	88113.2	65209.3	56638.2	63061.9	60173.8	75875.6	69187.1	64191.8	1.07782	0.453101	1.6502
M91T37	91.05346	36.8400	nodiff									13104.8	10991.5	6097.16	8214.42	6753.7	6119.82	7965.84	9571.74	11293.7	11361.6	9032.3	9262.55	0.975142	0.893087	0.616875
M199T382	199.03562	381.9070	nodiff									340.745	512.096	1138.59	390.094	357.477	217.486	121.767	353.718	308.176	175.162	547.8	235.262	2.32847	0.0810347	0.08389
M670T40_1	669.95655	40.0560	nodiff									2241.78	3312.34	4660.92	4558.58	2313.94	3833.36	6140.99	4323.51	3822.74	648.155	3417.51	3753.75	0.910425	0.752017	0.356353
M502T173	502.29065	173.3200	nodiff									13028.4	15559.2	8440.48	13390.8	11057.3	17005.9	10223.5	9849.77	6401.36	4376.01	12295.2	9571.29	1.28459	0.301399	0.28415
M72T41	72.08018	40.6980	nodiff									10069.8	9933.51	5117.79	9998.21	5401.06	11032.8	9774.16	5454.39	9528.37	10354.5	8104.06	9228.85	0.878123	0.480317	0.684846
M699T40_1	698.97710	40.2315	nodiff									2532.58	2107.25	4246.42	3857.28	2038.68	3651.79	5638.77	3990.11	3435.97	705.242	2956.44	3484.38	0.848485	0.581207	0.376403
M158T51	158.07860	50.7205	nodiff									10302.7	51692.2	40908.4	58058.4	16767.1	5229.12	13814.2	18676.1	18374.4	9907.01	35545.8	13200.2	2.69283	0.0519063	1.03216
M267T171	267.27068	170.5005	diff									20316.9	24944.4	12204.7	28814.1	31087.2	3143.65	1101.94	1085.1	864.53	2254.29	23473.5	1689.9	13.8904	0.000202219	1.41622
M652T38_1	651.53347	38.1655	nodiff									4785.24	3598.99	3968.12	4574.61	12302.5	4489.22	3638.84	3463.83	3557.96	3642.95	5845.89	3758.56	1.55535	0.238444	0.126126
M706T43_1	705.52130	42.7750	nodiff									1989.95	3078.94	7107.38	7342.16	3263.02	5964.37	2256.45	6660.7	1725.94	3795.01	4556.29	4080.49	1.1166	0.756247	0.192352
M121T34	121.06377	34.0990	nodiff									12781.7	7559.68	6834.64	10669	9342.44	5938.37	5992.01	5379.5	9271.26	11224	9437.49	7561.03	1.24817	0.265828	0.519756
M144T301	144.10095	301.3230	diff									15891.8	24452.9	17057.9	21182.6	22921.4	2731.73	2240.16	11171.8	10028.5	2576.24	20301.3	5749.69	3.53085	0.000497995	1.06963
M227T37_3	227.18228	36.9070	nodiff									5795.68	9254.39	8359.82	7680.28	4870.56	6632.43	6229.02	9522.94	5360.29	7967.43	7192.15	7142.42	1.00696	0.964771	0.508654
M576T35	575.50107	34.8765	nodiff									6749.33	3471.35	5394.64	3212.65	11686.2	3135.01	5257.05	5284.27	4550.6	3727.84	6102.83	4390.96	1.38986	0.314815	0.151931
M267T36	267.17190	35.8745	nodiff									5241.78	5506.06	5813.58	5784.17	6799.36	9496.64	4812.77	5073.52	5702.36	5519.98	5828.99	6121.05	0.952286	0.753382	0.494009
M275T341	275.15939	341.0480	nodiff									7033.12	12196.4	5955.24	10925.6	9407.45	4090.25	3174.62	3873.31	3232.97	2025.84	9103.55	3279.4	2.77598	0.00140203	0.649355
M790T41_1	789.55694	41.2830	nodiff									4597.8	6675.48	4131.76	4135.33	7748.6	3472.55	6791.81	3019.26	3001.19	2797.42	5457.79	3816.44	1.43007	0.158589	0.104502
M210T36_2	210.15345	36.0860	nodiff									1547.66	2187.67	2472.31	2728.62	1927.41	1565.84	992.906	956.588	2049.19	1057.56	2172.73	1324.42	1.64052	0.0208947	0.0826784
M528T188	528.30639	188.0915	nodiff									14541.4	20585.4	14691.7	16864	19691	8281.56	9555.77	8505.52	8129.56	7284.25	17274.7	8351.33	2.0685	0.000128832	0.68191
M447T35_1	447.11668	34.7190	nodiff									8450.61	8482.29	6228.71	6112.35	8746.35	2745.32	7263.38	8943.06	7167.66	6294.26	7604.06	6482.74	1.17297	0.371394	0.344522
M706T40_1	705.98334	40.0580	nodiff									1744.77	1619.77	3409.82	6106.86	1624.42	3202.6	5602.09	3087.55	2637.65	702.066	2901.13	3046.39	0.952316	0.904232	0.261956
M704T85	703.57222	84.7440	nodiff									39804.5	20089.4	11186.7	21812.6	36817.6	21132.2	31602.4	5911.19	10515.4	20914.7	25942.1	18015.2	1.44002	0.291385	0.56836
M777T137	776.55561	137.3520	nodiff									9679.18	8668.22	8902.16	6972.28	29264.9	9915.85	10006.8	7831.85	7725.22	9102.46	12697.4	8916.44	1.42404	0.393671	0.265777
M74T257	74.09581	257.1520	nodiff									4346.9	4345.68	4104.36	4494.48	2935.25	6404.2	3325.95	3689.56	4323.9	2714.1	4045.33	4091.54	0.988707	0.948641	0.364829
M109T38	109.10008	37.7450	nodiff									13654.7	14130.8	13535	12859.6	12168.6	15951.9	13314.2	14677	13041.1	10821.3	13269.7	13561.1	0.978515	0.761016	0.799066
M136T127	136.06070	126.8055	nodiff									13493.7	25814.1	25890.8	16768	10170.8	8880.5	5996.88	9321.69	7041.56	8194.94	18427.5	7887.11	2.3364	0.0120545	0.643437
M628T39	628.49656	39.4790	nodiff									4683.91	5124.81	5490.68	3630.56	15024.8	7462.79	4006.68	5314.92	5083.09	3101.97	6790.95	4993.89	1.35985	0.439139	0.0887779
M109T36	109.06371	36.4420	nodiff									12681.1	8852.05	13383	12128.1	11883	5694.05	12306.6	1426.41	2470.32	4567.07	11785.5	5292.89	2.22666	0.0135672	0.37431
M100T6	100.07471	5.9370	nodiff									50602.9	10163	16355	18904.6	14718.1	65038.8	16145.3	10283.7	16182.5	16385.4	22148.7	24807.1	0.892837	0.83632	0.790135
M882T36	882.43041	36.3280	nodiff									2681.3	2052.1	2655.62	2336.62	2827.81	1988.46	2033.36	2812.26	2132.01	7112.79	2510.69	3215.77	0.780742	0.498883	0.552345
M527T34_2	527.33423	34.4800	nodiff									5072.87	5915.88	5608.14	4742.73	5844.23	6508.61	4514.81	4730.76	4478.72	2972.61	5436.77	4641.1	1.17144	0.226061	0.318285
M763T143_1	762.50270	142.9930	nodiff									9506.18	7739.11	8465.94	6737.8	16083.2	9450.96	10582.6	9720.07	7842.68	12555.3	9706.45	10030.3	0.967712	0.863774	0.7296
M430T34	430.08736	33.5720	nodiff									2373.57	2492.74	2710.46	2824.08	4352.58	10036.8	2181.15	3023.22	3116.62	3080.62	2950.68	4287.68	0.688177	0.396243	0.425495
M603T354_2	602.92077	354.0525	nodiff									16244.4	16627.9	7048.95	22291.6	32044.5	6885.66	6616.46	17051.6	13034.1	685.213	18851.5	8854.59	2.12901	0.0798985	0.730913
M374T38	374.30281	37.6190	nodiff									4399.65	5557.43	6190.5	6565.1	3096.27	3357.53	3989.59	4346.69	2598.31	2061.62	5161.79	3270.75	1.57817	0.0381037	0.0868067
M575T40_1	574.89716	40.0580	nodiff									2184.64	2169.61	2692.17	4458.83	1874.56	2963.53	5979.05	3545.47	3305.95	961.516	2675.96	3351.1	0.798531	0.486438	0.369899
M611T40_2	610.92440	40.0560	nodiff									1437.16	1716.43	2993.07	2957.89	1842.4	2346.93	4740.27	2019.14	2143.29	734.721	2189.39	2396.87	0.913437	0.782986	0.257474
M373T38_2	373.29398	38.1140	nodiff									4142.13	4225.03	5001.52	4423.6	3509.35	5653.13	4676.64	4130.43	4274.09	3323.86	4260.32	4411.63	0.965703	0.745281	0.448037
M286T107_2	286.30957	107.3950	nodiff									25284.9	16954.6	22964.5	10682.7	34309.2	15705.2	20744.8	21004.2	20077.2	3866.29	22039.2	16279.5	1.3538	0.294765	0.440688
M70T310	70.06455	310.4170	nodiff									21336.4	33486.8	23800.2	26228	24142.5	25997.3	19831.3	24048.8	23531.1	15550	25798.8	21791.7	1.18388	0.187422	0.613884
M440T36	440.18995	36.2510	nodiff									1669.85	1793.83	2864.66	2207.53	2150.16	1661.48	2147.04	2357.36	2613.25	6588.05	2137.21	3073.44	0.695381	0.336901	0.546547
M619T40	618.92217	40.0540	nodiff									2055.26	2432.78	3128.75	3691.16	1469.2	3428.08	5242.76	3652.45	3163.9	589.855	2555.43	3215.41	0.794745	0.457658	0.383308
M629T37	628.59757	36.8550	nodiff									482.726	694.496	517.592	104.391	4637.21	1414.2	817.91	153.326	327.817	478.893	1287.28	638.428	2.01633	0.478044	0.0600562
M125T279	125.02482	278.6010	nodiff									85543.8	79108.3	89460.5	87105.2	97578.3	84280	80630.3	51636.8	76783.2	97662.7	87759.2	78198.6	1.12226	0.271194	1.83284
M184T152	184.07205	151.8020	nodiff									35977.9	39784.6	36013.3	34838.2	52518.6	33706.7	22990.1	19706.6	19526	2819.61	39826.5	19749.8	2.01655	0.00969878	0.94023
M818T135	817.59091	134.9740	nodiff									13782.8	18579.5	17304.5	16742.9	24391	11589.8	12777.1	12794.6	11606.9	11907.3	18160.1	12135.1	1.49649	0.00920119	0.384678
M750T41_2	750.01056	40.5495	nodiff									2091.1	1676.41	3882.34	3571.08	1576.23	3177.53	5708.08	3200.61	3116.82	1480.15	2559.43	3336.64	0.767069	0.378499	0.393969
M245T187	245.09122	186.8585	nodiff									26158.2	45883.7	14580.7	43994.2	28108.8	18992.9	14925.5	20197.2	16669.5	6017.38	31745.1	15360.5	2.06667	0.0332806	0.902431
M535T186_2	535.35415	185.6300	nodiff									6116.3	11628	8065.56	10653.5	8483.11	3782.12	4574.95	5636.99	3877.01	2998.76	8989.3	4173.97	2.15366	0.00203316	0.499267
M249T62	249.13386	62.3940	nodiff									9048.48	10356	7450.08	11154.4	27602.4	23183.2	15181.2	10901.8	8927.64	11607.2	13122.3	13960.2	0.939977	0.855454	0.651775
M319T356	318.89918	355.9560	nodiff									44340.1	26078	39526.2	27715.4	18217.7	41259.2	40085.6	43357	37591.1	18532	31175.5	36165	0.862036	0.467277	1.34892
M881T41	880.58238	41.2830	nodiff									5283.16	6152.11	4976.35	6863.48	5913.77	8040.52	7840.03	6202.9	5140.41	3683	5837.77	6181.37	0.944414	0.708622	0.516527
M592T183	592.33476	182.5440	nodiff									16034.7	8797.25	8188.53	8504.84	8532.64	7185.2	13312.1	4725.63	4475.5	7014.66	10011.6	7342.62	1.36349	0.258691	0.331881
M676T86	675.54186	86.0495	nodiff									48617.1	62838.1	19334.8	20108.6	15879.9	17313.4	18728.3	11833.4	13875.7	185.695	33355.7	12387.3	2.69273	0.0690215	0.904604
M241T218	240.98607	218.0500	nodiff									25619.3	22897.9	29203.8	24570.7	29931.4	24993.2	22518.9	37829.1	26778.9	98539.2	26444.6	42131.8	0.627664	0.307911	2.1139
M127T37	127.07437	37.1260	nodiff									8130.42	10249.5	7771.97	7741.63	7946.49	4968.16	1787.99	6244.53	9682.54	6417.16	8368	5820.08	1.43778	0.0977633	0.170346
M563T33	563.22556	33.3150	nodiff									6591.18	6071.45	7895.08	6213.64	8907.23	4993.89	6904.14	6645.96	7474.9	4748.17	7135.71	6153.41	1.15964	0.237992	0.359831
M130T394	130.04895	393.9625	nodiff									24348.9	21825.4	21816	25833.7	33849	20568	20308.8	23144.5	24445.7	10008.2	25534.6	19695.1	1.2965	0.121724	0.473177
M699T40_2	699.47153	40.0580	nodiff									4136.47	4823.77	3234.77	6135.61	2812.04	3752.62	5171.93	4401.79	4333.27	2608	4228.53	4053.52	1.04318	0.816274	0.314704
M224T338	223.97596	337.9800	nodiff									43667.8	41916	45509.7	43058.7	34450.5	45264.6	46667.3	42867.8	50492.3	63881.4	41720.5	49834.7	0.837179	0.0884051	1.78532
M295T374	294.95070	373.7595	nodiff									22616.8	24347.2	25165.1	23356.5	14401.4	24268.3	35239.4	22381.1	27029	92780.9	21977.4	40339.7	0.544808	0.20885	2.16365
M305T302	305.20644	301.9190	nodiff									6313.71	11379.9	2547.12	7930.16	9332.33	472.121	481.675	931.782	790.444	391.65	7500.65	613.534	12.2253	0.00174625	0.791871
M342T44	342.37210	44.4435	nodiff									12070.4	15734.1	13569.3	12594.3	15046.2	5060.65	12238.6	13447.8	12615.7	8101.42	13802.9	10292.9	1.34101	0.0795147	0.19265
M441T37	441.31929	37.3320	nodiff									679.481	5172.14	5774.79	5337.74	4159.63	6456.16	4620.98	5838.4	5813.49	4613.99	4224.76	5468.6	0.772548	0.246499	0.50836
M441T48	441.27388	47.5100	nodiff									1128.33	1766.21	1232.02	1611.48	1597.94	8435.7	884.83	8252.61	7714.75	899.51	1467.2	5237.48	0.280134	0.0672801	0.663752
M126T271	126.02092	270.5545	nodiff									46334.6	38844	41252.5	39327.5	51884.4	39117.4	34464.7	54206.8	37332.2	39040.4	43528.6	40832.3	1.06603	0.542993	1.14937
M544T166	544.33761	166.4260	nodiff									30709.9	25929.6	23523.9	9836.5	13978.4	13690.8	18689.9	7845.97	13663.4	613.584	20795.7	10900.7	1.90773	0.0806109	0.413565
M641T381	641.16704	381.2890	nodiff									11094.9	13666.5	8867.54	12934.8	13834.9	5460.23	713.067	7340.83	4680.76	1207.25	12079.7	3880.43	3.11299	0.000831957	0.786645
M523T167	522.73014	166.6780	nodiff									17734.3	32400.4	25646.6	27218.5	18204.8	23528.2	13428.6	12812.5	11875.4	62.1614	24240.9	12341.4	1.9642	0.0338967	0.751903
M81T129	81.04411	129.3145	nodiff									23106.8	58736.3	39377.6	43999.1	24456.9	38136.2	15081.5	15079.3	10123.1	10181.4	37935.3	17720.3	2.14078	0.0431463	0.803365
M904T149	903.69297	149.1400	nodiff									9795.64	10812.8	10109	8611.19	48959	19607.1	7611.74	6683.68	7752.29	430.161	17657.5	8417	2.09784	0.304763	0.467853
M212T40	212.21180	40.1690	nodiff									5206.31	2970.04	5902.18	3839.51	5636.95	7085.2	2808.89	3366.4	3164.15	3620.42	4711	4009.01	1.1751	0.486198	0.262587
M801T41	800.54324	40.9770	nodiff									4732.39	4359.49	5186.63	4795.6	4725.8	4878.14	6839.12	4634.67	3618.07	1778.1	4759.98	4349.62	1.09434	0.637576	0.312659
M402T45	402.26458	45.0480	nodiff									7514.97	10291.2	6319.04	9521.49	7599.35	5547.32	7834.02	6453.89	7735.49	6456.86	8249.21	6805.52	1.21214	0.125301	0.350574
M302T404	302.10250	403.9505	nodiff									2767.09	6664.98	10085.1	9706.66	13547.9	6636.79	11731.8	2862.25	11553.3	8414.22	8554.34	8239.67	1.03819	0.901099	0.468612
M226T123	226.17931	122.8640	nodiff									44315.3	33616.5	40086.6	45887.8	30285.9	37125.9	39365.8	39936.8	43186.6	31306.3	38838.4	38184.3	1.01713	0.860433	1.19704
M491T303	491.19083	302.5345	nodiff									16027.9	13674.2	21402.6	12657.8	26457.3	9555.61	12127.4	15182.2	20139.3	5901.22	18044	12581.2	1.4342	0.162451	0.205013
M175T37	175.11049	37.0520	nodiff									3816.83	3335.53	1764.74	5218.78	11433.5	2774.33	2414.1	13955.8	14406.7	13536.6	5113.87	9417.5	0.543018	0.222411	0.720539
M660T34_3	660.42329	33.9450	nodiff									6576.56	5725.31	6535.33	5707.19	6786.67	8775.75	5643.54	6583.77	6199.65	4611.34	6266.21	6362.81	0.984819	0.897369	0.522508
M202T173	202.04896	173.4660	nodiff									13355.2	14617.4	13727.4	16003.4	16667.1	7781.84	11407.1	11307.4	11057.6	9839.85	14874.1	10278.8	1.44707	0.00118386	0.322994
M298T106_2	298.27312	106.3675	nodiff									18559.4	39570.3	19500.9	16842.9	26792.8	35673.8	24799.3	17665.1	9185.49	19941.3	24253.3	21453	1.13053	0.655687	0.639893
M505T192	505.34373	191.8695	nodiff									7165.6	12820.9	11218.9	14211.5	11587.9	4423.96	7051.22	5967.22	7354.67	3322.87	11401	5623.99	2.0272	0.00346243	0.484652
M761T32	760.62742	31.9600	nodiff									5366.39	5933.84	5339.89	3426.89	11590.8	7924.65	4615.67	2734.76	4093.26	3861.51	6331.56	4645.97	1.36281	0.332851	0.147847
M798T70	797.51987	70.0440	nodiff									16769.7	20541.4	17453.2	16919.5	18781.3	23938.8	16193.3	17289.8	17779.9	9110.15	18093	16862.4	1.07298	0.631224	0.730176
M773T41_1	772.52120	41.3040	nodiff									6341.05	7238.2	6606.22	8224.04	10566.3	9414.78	10397.8	7876.69	7176.03	3311.64	7795.16	7635.39	1.02092	0.914379	0.500628
M493T354_1	492.90598	354.0960	nodiff									5960.35	5985.47	1161.51	10870	22571.5	1380.8	1275.94	6871.66	4321.26	81.0593	9309.77	2786.14	3.34145	0.129264	0.584328
M529T39	529.36843	39.4790	nodiff									2056.49	2921.64	3154.34	3339.64	1992.86	3054.12	4830.32	2639.4	2897.77	3063.95	2693	3297.11	0.816774	0.244922	0.431765
M619T41	619.42458	40.6700	nodiff									2753.75	2596.23	2729.14	3865.41	1539.29	3365.71	4723.73	3176.5	3166.03	2600.68	2696.77	3406.53	0.791646	0.202061	0.439853
M582T38	582.48875	37.7450	nodiff									4406.29	5293.33	7721.21	3396.42	4314.7	3287.11	4489.16	2532.87	2505.8	1427.1	5026.39	2848.41	1.76463	0.0408913	0.115973
M251T199	251.10175	199.2800	nodiff									10923.9	18590	9930.74	15484.6	17262.2	7927.59	10255.4	18073.8	15708.5	5233.05	14438.3	11439.7	1.26212	0.338394	0.337946
M561T36	561.30864	36.2400	nodiff									3201.1	1928.09	4905.33	2322.72	3894.29	2073.52	4376.47	2952.82	5216.87	3662.36	3250.3	3656.41	0.888933	0.610154	0.410657
M394T36	394.35147	36.4950	nodiff									8330	7542.61	6945.64	8617.89	6891.47	7539.74	5734.38	6359.03	7719.37	9309.57	7665.52	7332.42	1.04543	0.651507	0.557879
M483T382	483.18536	381.6960	nodiff									8224.27	14708.9	8082.68	11397.2	8385.01	5198.37	696.037	4312.09	4580.74	999.09	10159.6	3157.27	3.21785	0.00242497	0.727564
M409T37	409.14812	37.0625	nodiff									3463.59	2711.37	3973.91	3594.76	3075.76	2558.84	2789.67	3524.64	3173.09	7879.1	3363.88	3985.07	0.844121	0.555996	0.573435
M620T40	620.42085	40.4190	nodiff									5571.72	4013.59	4258.38	5014.36	3463.41	5248.48	7296.36	5610.42	5110.03	4915.26	4464.29	5636.11	0.792087	0.0735112	0.603761
M395T34	395.25560	34.1945	nodiff									3007.16	1747.23	1717.89	1567.98	3736.34	1362.69	1927.72	1911.46	1620.91	4387.81	2355.32	2242.12	1.05049	0.874899	0.40308
M257T240	256.96373	239.6685	nodiff									36031.6	74191.7	79287.2	80522.7	68297.4	87343.9	91279.3	81062.6	80873.2	103227	67666.1	88757.3	0.762372	0.0505444	2.40373
M257T215	256.96367	214.6690	nodiff									59359.5	11312.6	30986.2	30372.9	16414.3	39954.4	43462.5	37825.7	30938.1	18242.9	29689.1	34084.7	0.871037	0.6549	1.21402
M833T354_2	832.89890	354.0525	nodiff									6918.62	6866.46	2077.69	12605.6	22578.9	2070.81	1862.01	7759.97	4733.67	6047.17	10209.5	4494.72	2.27143	0.160374	0.388728
M254T37_1	254.21118	37.0715	nodiff									3511.08	3365.1	4919.78	4598.46	11695	4119.32	3923.18	4065.69	3157.3	3096.94	5617.88	3672.49	1.52972	0.249042	0.084835
M626T41	625.51715	40.8715	nodiff									11963.3	7008.71	12089.1	6182.17	18058	10294.6	16217.2	6859.62	5042.52	6533.49	11060.3	8989.49	1.23036	0.499112	0.358032
M745T42	744.58713	41.8160	nodiff									6567.78	7221.29	8366.23	4068.68	9247.49	8571.45	6180.41	3344.07	4998.1	1954.58	7094.29	5009.72	1.41611	0.187614	0.138355
M280T106	280.26257	106.2210	nodiff									34819.5	50328.9	27130.4	22015.8	63091.5	40843.2	28089.8	16003.1	12730.4	12668	39477.2	22066.9	1.78898	0.100191	0.393887
M285T10	285.29738	9.7410	nodiff									9770.1	1453.42	6508.06	56717.7	12582.9	11428.8	11814.9	11522.6	11413.9	11907.2	17406.4	11617.5	1.4983	0.578631	0.118332
M149T4	149.11621	3.5585	nodiff									3985.13	3371.17	3376.23	11082.1	4606.58	1895.88	3253.86	2483.45	4384.72	6347.7	5284.24	3673.12	1.43862	0.361676	0.330811
M691T44	690.55967	43.7270	nodiff									1509.69	1069.4	2377.99	5389.02	5655.15	1810.32	1162.34	1038.88	3664.17	3202.61	3200.25	2175.66	1.47093	0.382724	0.178027
M479T180	478.84223	180.0370	nodiff									7487.63	11192	8292.56	11831.4	12279.5	3536.86	3945.34	4769.04	3913.08	1994.26	10216.6	3631.71	2.81316	0.000281974	0.700484
M606T41	606.40442	41.1205	nodiff									2475.3	5082.66	3547.2	5298.03	3923.24	4903.46	6758.63	2648.27	4990.99	4622.2	4065.28	4784.71	0.849641	0.413521	0.481753
M822T136	821.62157	136.2540	nodiff									9631.7	10801.4	9171.19	9932.25	25116.2	8529.33	6863.05	6502.89	6495.06	7081.78	12930.6	7094.42	1.82264	0.0948056	0.310468
M189T387	189.12337	387.2550	nodiff									8452.21	7543.82	7394.09	700.608	1959.99	2698.11	2673.98	711.84	15568.8	7057.99	5210.14	5742.14	0.907352	0.868579	0.375346
M456T381	456.07544	381.2890	nodiff									11605.1	13782.3	9728.44	14422.3	13953.8	6725.21	1054.21	6859.16	6840.72	1561.91	12698.4	4608.24	2.75558	0.00104167	0.756417
M211T354	210.95578	354.3900	nodiff									27022.7	27594.6	15525.5	29863.6	37906.3	17506.5	16806.5	27708.1	23925.5	3577.78	27582.5	17904.9	1.5405	0.114314	0.692354
M431T40	431.25511	40.4090	nodiff									4876.28	5547.13	5082.79	5620.67	2286.26	3860.77	2227.45	1655.13	2910.48	2543.6	4682.63	2639.48	1.77407	0.0214869	0.180233
M755T43	754.56611	43.1015	nodiff									1788.36	3166.61	2695.29	1292.79	12525.7	6331.51	1853.58	3499.61	3229.38	648.142	4293.74	3112.45	1.37954	0.620194	0.176894
M117T186	117.05654	186.2200	nodiff									11404.5	10472.2	7379.03	12030.6	14289.5	15412.7	9489.2	13626.8	11539.8	1478.19	11115.2	10309.3	1.07816	0.770511	0.62357
M679T40	679.47624	40.3520	nodiff									4097.74	4382.38	3104.06	3740.11	4182.5	5943.81	4159.53	4399.43	4419.33	5282.89	3901.36	4841	0.805899	0.0483408	0.547283
M608T40	607.50680	40.4825	nodiff									4978.55	5212.13	4706.79	5451.14	14249.7	8312.6	5552.85	3663.85	4746.6	1009.04	6919.66	4656.99	1.48587	0.331767	0.22806
M764T41_1	763.50544	41.3495	nodiff									5232.34	5211.75	6483.19	5935.93	4151.26	7228.59	3248.32	4637.73	5640.93	3239.87	5402.9	4799.09	1.12582	0.499193	0.276939
M721T40	720.99027	40.0580	nodiff									1704.94	2066.02	3375.22	4125.39	2128.92	2923.42	4893.6	2778.61	2746.79	681.717	2680.1	2804.83	0.95553	0.881301	0.276895
M172T34	172.11357	34.1090	nodiff									2686.88	2186.55	2709.21	2871.63	2464.24	7039.8	3585.02	3034.07	5297.51	2684.05	2583.7	4328.09	0.596961	0.0665248	0.557158
M788T41	788.09088	41.3005	nodiff									6740.72	7633.22	6032.18	6576.3	8055.86	5880.77	4582.47	4609.97	3549.79	234.223	7007.66	3771.44	1.85808	0.0135379	0.39508
M235T270	235.16562	269.8570	nodiff									5817.11	6706.08	4929.59	5446.32	5095.92	11223.7	5145.57	3157.29	2920.12	4984.86	5599	5486.3	1.02054	0.943372	0.36854
M755T140	754.56107	139.6540	nodiff									4979.46	5267.94	3953.2	4870.83	24602.4	6920.94	3770.61	4229.52	4370.97	6267.06	8734.76	5111.82	1.70874	0.393943	0.209863
M562T156	562.32485	155.5485	nodiff									14470.1	19599.9	23205.6	23463.1	11340.1	20748.6	13770.3	14231.7	11053.6	798.923	18415.8	12120.6	1.51938	0.157779	0.498427
M702T87	701.55732	87.0335	diff									50964.8	69990.5	39338	36691.3	43871.3	25614.2	28994	22702.5	15651	183.43	48171.2	18629	2.58581	0.00553807	1.2642
M431T36	431.38117	35.6550	nodiff									6893.05	6333.34	8776.73	8652.97	5866.78	5082.06	6742.54	4692.5	4519.38	2739.43	7304.57	4755.18	1.53613	0.0195727	0.0463381
M167T302	167.03076	301.7260	nodiff									9587.81	11681.3	9032.88	15111.6	10740.7	1703.71	1616.13	4819.17	5479.53	1245	11230.8	2972.71	3.77799	0.000361159	0.810173
M373T36	373.18478	36.2470	nodiff									1561.51	1801.52	1815.72	1572.46	1797.83	1440.61	1756.77	2527.09	1258.4	5153.29	1709.81	2427.23	0.704427	0.346699	0.481031
M867T41	866.59042	41.0740	nodiff									4498.99	5334.02	5891.19	4475.12	5962.13	6092.65	6451.77	4572.66	4324.64	3084.85	5232.29	4905.32	1.06666	0.650432	0.393036
M354T61	354.33571	61.4380	nodiff									33034.1	22909.4	35089.3	31194.8	30927.9	29630.3	46275.5	24047.7	27619.4	23620.4	30631.1	30238.7	1.01298	0.9348	1.06356
M343T112	343.22518	112.1940	nodiff									22107	19956.5	11988.2	3827.48	10768.1	3957.27	5888.3	6852.12	5790.96	4545.39	13729.5	5406.81	2.53929	0.0377456	0.470351
M201T41	201.23207	41.0595	nodiff									4805.24	4822.55	4812.25	4967.64	4385.97	4797.39	5121.2	4690.51	5197.75	2884.18	4758.73	4538.21	1.04859	0.626233	0.408676
M787T40_1	786.52875	40.4090	nodiff									5047.36	3472.12	5176.33	5963.94	5309.21	3203.52	7722.81	5530.21	5974.01	3119.5	4993.79	5110.01	0.977257	0.907392	0.393331
M786T37	786.47507	36.5290	nodiff									4883.09	3926.1	2455.97	5704.96	2393.71	4283.4	7828.25	2491.63	5846.94	3426.41	3872.77	4775.33	0.810995	0.454099	0.45691
M358T105	358.36658	105.0300	nodiff									2655.31	3830.56	3098.86	2975.56	2608.06	7149.33	1779.73	2939.41	3007.38	1001	3033.67	3175.37	0.955376	0.899264	0.290358
M206T174	206.06299	174.3540	nodiff									830.268	145.965	74.674	125.217	765.549	2939.52	702.412	254.871	196.809	670.141	388.335	952.75	0.407594	0.321762	0.233856
M484T192_1	484.27692	191.7390	nodiff									4910.08	6677.96	5487.64	5896.8	34734.1	10580.3	3407.29	9873.77	4568.04	1445.69	11541.3	5975.03	1.93159	0.386752	0.330972
M377T37_2	377.32541	37.2490	nodiff									6496.59	8004.47	9751.07	7951.98	6360.29	7029.69	6169.72	9423.84	4962	4217.55	7712.88	6360.56	1.21261	0.252245	0.235748
M674T153	673.52551	152.9480	nodiff									25052.8	34108.5	26175.7	27653.9	27492.7	25842	18072.9	15586.3	13432	1235.03	28096.7	14833.6	1.89412	0.0149197	0.769464
M719T40	719.49094	40.1220	nodiff									2394.97	2866.25	3715.71	3463.25	2174.73	2891.17	4577.01	2856.92	2659	2342.02	2922.98	3065.22	0.953595	0.779141	0.343938
M730T147	729.58847	146.9180	nodiff									26326.3	33052.3	30570.2	25398.9	44632.9	32275.1	22272.5	17509.7	17650.6	230.478	31996.1	17987.7	1.77878	0.0547406	0.750183
M624T35	624.41688	34.7475	nodiff									2574.38	2323.92	2432.61	3890.9	2203.18	3000.17	5269.81	4665.81	3697.97	1432.77	2685	3613.3	0.743086	0.243701	0.439698
M494T190	494.32245	189.9655	nodiff									5998.51	12554.2	17050.7	9993.2	7018.52	5200.11	9684.67	5553.02	5362.31	2902.57	10523	5740.54	1.83311	0.0690691	0.22711
M673T40	672.52274	40.1860	nodiff									2884.92	3623.61	2811.32	3261.23	2491.75	5908.09	2494.86	3815.59	3267.68	1864.51	3014.57	3470.15	0.868715	0.545092	0.376003
M177T35	177.12611	35.0570	nodiff									2848.56	2902.59	4752.47	2822.36	2675.59	3142.79	1605.52	4130.04	3679.8	6241.59	3200.31	3759.95	0.851159	0.527577	0.487746
M177T34	177.05372	33.7840	nodiff									2126.38	2699.01	6532.93	2421.63	5718.79	3566.77	6734.73	2112.09	2952.65	9495.76	3899.75	4972.4	0.784279	0.535191	0.687099
M612T40_1	611.91531	40.0560	nodiff									1771.63	1823.65	2698.48	3771.46	1370.58	2817.81	3945.87	3275.36	2803.2	343.385	2287.16	2637.12	0.867293	0.651565	0.326767
M139T277	139.00564	276.9400	nodiff									6364.65	11537	5563.08	4732.06	10045.4	16878.2	6024.18	13153.8	3406.89	5075.55	7648.44	8907.71	0.858631	0.677364	0.500247
M332T70	332.31591	70.0560	nodiff									1180.79	7016.48	1325.14	5850.09	1307.7	1423.15	5913.57	1079.47	723.036	7947.7	3336.04	3417.38	0.976198	0.967765	0.530504
M436T194	436.28073	194.3270	nodiff									11534.7	20721.6	16139.7	15606.7	16014.8	8776.45	10653.1	7734.54	7612.94	5406.45	16003.5	8036.69	1.9913	0.00150298	0.554114
M313T189	313.27281	189.4130	nodiff									17070	37334.8	31789.4	35083.5	36806.2	22167.4	21687.8	14916.9	17064.1	9682.06	31616.8	17103.6	1.84854	0.0110647	0.63803
M520T171	520.33751	170.5270	nodiff									8416.94	11158.3	31444.4	9417.42	6324.02	11648.3	12271.9	6568.78	30462.9	1535.29	13352.2	12497.4	1.0684	0.901763	0.420409
M672T37	672.42719	36.8150	nodiff									2709.29	3734.93	2102.19	3731.42	2260.95	3951.29	2922.21	2339.35	2802.49	1773.75	2907.75	2757.82	1.05437	0.773367	0.26382
M350T38	350.30422	38.1020	nodiff									4884.95	3402.56	5229.22	3256.36	7164.67	2948.02	4774.03	4044.83	4898.75	3471.55	4787.55	4027.44	1.18873	0.371781	0.281562
M285T428	284.86940	427.8930	nodiff									16337.6	16309.4	17649.4	16494.5	17467.5	16475.4	18695.7	16466.5	17336.9	15363.6	16851.7	16867.6	0.999056	0.980331	0.885774
M445T166	445.18521	166.1710	nodiff									12189	14351.4	13850.8	15134.3	17466.9	6275.67	10795.9	12053	12355.9	12475.4	14598.5	10791.2	1.35282	0.0306099	0.459606
M794T172	793.58840	171.8395	nodiff									12694.9	16136.3	15590.4	19767.3	25536.1	15952.6	10649	1740.69	9923.22	9762.95	17945	9605.67	1.86817	0.030054	0.406957
M308T348	308.10675	347.5880	nodiff									6599.25	7965.37	4065.05	3965.22	5441.94	1685.36	1722.9	1836.4	917.554	406.953	5607.37	1313.83	4.26794	0.000742573	0.551867
M765T40	765.01665	40.1690	nodiff									1970	1865.65	2701.98	4334.71	1593.1	2772.34	4938.13	3710.33	2918.22	1413.92	2493.09	3150.59	0.791309	0.413742	0.368824
M545T381	545.17850	381.2890	nodiff									9520.72	13106.6	7478.36	10282.6	10487.3	4122.52	963.155	4794.88	4470.13	1323.49	10175.1	3134.84	3.24582	0.000425789	0.739995
M126T244	126.02083	244.4310	nodiff									59010.6	15467.8	55644.8	52090	79643.8	19120	37880.9	44908.9	18698.1	51315.9	52371.4	34384.8	1.5231	0.183302	1.06335
M256T142	256.29830	142.4540	nodiff									15961	22881.3	13126.6	13784	13222.4	28254.6	14695.2	19135.9	16958.7	15691.4	15795.1	18947.2	0.833637	0.333162	0.965204
M593T36_2	592.56340	36.3315	nodiff									2096.53	2638.53	2439.85	1593.08	8044.94	2423.71	2170.55	1974.53	1690.67	1748.08	3362.59	2001.51	1.68003	0.286426	0.0868522
M747T41_2	746.56178	41.0740	nodiff									3928.02	7348.02	5015.26	3873.55	13567.9	6922.54	3767.38	3553.85	2673.82	1051.05	6746.55	3593.73	1.87731	0.163635	0.259456
M786T171	785.65064	171.0110	nodiff									5825.59	5741.01	6844.33	2231.39	24383	5830.86	4051.56	1723.46	2217.2	2082.81	9005.06	3181.18	2.83073	0.183393	0.372518
M327T229	327.14023	229.4030	nodiff									17241	16918.5	11169.8	13531.2	32294.2	7449.21	6289.16	6742.87	6784.29	3901.46	18230.9	6233.4	2.92472	0.0124802	0.796677
M538T381_1	537.69547	381.0660	nodiff									11330.8	13659.1	8008.06	12459	13082.3	4313.56	186.466	4368.83	4336.7	545.353	11707.9	2750.18	4.25712	0.000207802	0.871102
M187T165	187.06167	164.9690	nodiff									17830.9	15953.4	11557.8	20468.5	26413.3	14603.6	14757.1	20611.3	16898.2	8627.79	18444.8	15099.6	1.22154	0.318133	0.420462
M170T225	170.01149	224.7215	nodiff									11147.1	9536.93	4712.95	11049.1	12684.6	13837.5	6429.75	11217.4	8681.8	247.286	9826.13	8082.74	1.21569	0.535551	0.537352
M648T157	647.51068	157.3970	nodiff									23913.5	32392.8	24411	25881.2	27275.9	27095.7	16909	14252.4	11774.9	944.693	26774.9	14195.3	1.88617	0.0229409	0.730935
M928T41	927.53350	41.0240	nodiff									3141.25	4500.07	3824.86	5823.12	2949.02	5248.01	2671.28	3925.22	3293.83	551.353	4047.67	3137.94	1.28991	0.358484	0.268977
M517T37_1	516.86967	37.4780	nodiff									4517.61	7262.64	4385.36	4916.88	6539.96	4463.57	6563.81	5357.06	3624.53	2533.75	5524.49	4508.54	1.22534	0.293892	0.208754
M581T524	581.14831	523.6295	nodiff									8020.47	6594.45	8135.61	7789.26	8156.42	8770.02	4300.06	12925.4	7322.75	8161.23	7739.24	8295.89	0.932901	0.705237	0.518855
M611T354_1	610.85070	354.3270	nodiff									21322.7	23685.1	13345.7	26365.9	35499.3	12814.5	13703.1	22640.6	19028.8	4752.96	24043.8	14588	1.64819	0.0796142	0.580278
M693T35	692.53918	34.7190	nodiff									378.562	448.448	531.068	493.552	358.368	479.72	503.831	455.399	799.951	447.426	441.999	537.265	0.822684	0.234612	0.158867
M693T354_1	692.85346	354.3270	nodiff									11936.8	12886	6267.01	18040.4	25020.8	6253.99	6097.75	13894.7	10133	1860.42	14830.2	7647.98	1.9391	0.0924701	0.561644
M247T340	247.05676	340.4080	nodiff									6248.25	8041.46	5714.84	7024.55	9531.34	6390.43	2645.9	4018.4	3250.56	2107.93	7312.09	3682.64	1.98556	0.00705452	0.372774
M247T343	247.13899	343.1430	nodiff									1386.29	81.1988	106.432	1515.08	1992.9	128.893	160.623	204.839	135.131	472.832	1016.38	220.464	4.61019	0.078841	0.182579
M426T37	426.17448	36.7170	nodiff									2843.5	2635.9	3618.31	3462.31	3286.52	2926.76	2821.2	3590.33	2391.32	6856.41	3169.31	3717.2	0.852606	0.527289	0.536752
M536T186_1	535.85538	185.6300	nodiff									4162.22	9180.7	7123.94	7820.57	5121.31	2502.64	2336.84	3531.47	2593.64	2167.1	6681.75	2626.34	2.54413	0.00255677	0.48662
M300T50	300.32549	50.1920	nodiff									9110.25	27142.5	9916.6	10611.5	7617.3	17117.7	18734	15423.2	11782.4	5517.92	12879.6	13715	0.939088	0.850811	0.609724
M644T36	644.39961	35.8270	nodiff									3520.03	6870.08	3394.72	4013.26	4049.4	4408.73	3889.13	3317.83	5386.25	5195.94	4369.5	4439.57	0.984215	0.927643	0.414251
M853T40_2	852.57712	40.1135	nodiff									3362.84	3981.41	4028.95	4010.51	3342.13	4339.02	6535.2	3874.33	3819.09	4013.28	3745.17	4516.18	0.829276	0.189212	0.514351
M162T318	162.11145	317.9795	nodiff									3116.15	4429.62	7154.28	11293.2	9112.02	12768.5	17001	14070	2627.75	7294.28	7021.05	10752.3	0.652982	0.244778	0.75208
M468T194	468.34240	194.3265	nodiff									8440.46	11868.8	17616.9	16289.9	17756.2	6657.56	6523.64	13763.8	6599.84	3368.4	14394.4	7382.65	1.94977	0.023356	0.459116
M397T37_1	397.19918	37.4780	nodiff									6076.2	5482.81	4521.57	4190.33	1380.57	6772.91	5117.99	4711.44	5468.71	4991.72	4330.3	5412.55	0.800047	0.25726	0.561753
M1072T37	1071.99825	36.9465	nodiff									2648.09	3464.68	3940.97	4090.87	2639.2	2716.78	1880.09	2595.5	2067.04	700.658	3356.76	1992.01	1.68511	0.0204422	0.194318
M296T641	296.04455	640.8225	nodiff									45591	13020.9	12492.3	12545.4	20605.6	12408.3	51207.7	14371	18815.5	51953.3	20851	29751.2	0.700847	0.44208	1.65153
M578T79	577.51675	78.6885	nodiff									9768.57	7834.86	6608.31	4952.29	29385.4	5208.21	9589.74	6059.19	6672.92	8653.34	11709.9	7236.68	1.61813	0.355554	0.291825
M95T38	95.08475	37.6190	nodiff									8032.1	8941.94	9189.34	9066.56	6116.97	15822.6	8277.55	15994.6	7638.02	13213.8	8269.38	12189.3	0.678412	0.0716603	0.8813
M122T254	122.08022	253.9740	nodiff									12725.5	15259.7	12318.5	12553.2	12197.5	18803.2	12474.6	11984.4	12777.2	9277.84	13010.9	13063.4	0.995975	0.975562	0.716225
M63T354	62.98115	354.2340	nodiff									19324.3	27282.5	18490.1	29510.4	35467.7	19285.6	19489.5	28097.2	22785.5	8467.61	26015	19625.1	1.3256	0.19631	0.482583
M339T488	339.13854	487.7700	nodiff									10136.8	8296.41	8437.49	13449.6	10225.2	9075.34	9032.25	10685	8403.4	12312.5	10109.1	9901.7	1.02095	0.863669	0.649979
M581T509	581.14869	509.0380	nodiff									7383.07	4884.11	4609.87	3791.89	10293.5	4490.14	431.176	1927.75	4155.42	4432.14	6192.48	3087.33	2.00578	0.0632998	0.27973
M444T40	444.31826	40.0580	nodiff									2835.23	2340.46	1752.81	3139.62	1377.73	4044.58	4002.11	1877.91	5064.47	2780.53	2289.17	3553.92	0.644126	0.0848053	0.482438
M328T41	328.23333	41.4785	nodiff									11676.4	12536.4	13923.6	8146.22	10917.8	10584.4	6506.59	8084.49	9046.82	4642.12	11440.1	7772.88	1.47179	0.0312807	0.068486
M316T70	316.28329	70.3120	nodiff									4719.63	6114.57	6693.36	3304.43	22499.4	24247.3	21291	7115.86	19778.7	14206.8	8666.28	17327.9	0.500134	0.0986093	1.17198
M164T291	163.96786	291.1005	nodiff									13763.3	17085.8	10561.5	12951.5	14381	9440.71	7147.72	7385.99	8025.81	3028.33	13748.6	7005.71	1.96249	0.00205267	0.563614
M111T37_1	111.04317	37.3635	nodiff									5033.79	4922.88	5661.08	5037.46	6458.09	9373.28	7144.19	7158.16	7251.43	9093.5	5422.66	8004.11	0.677484	0.00216855	0.785011
M123T37_2	123.11614	37.3560	nodiff									8144.79	7689.47	7614.27	12884.4	7061.4	12018	8980.06	13300.7	15070.5	5909.01	8678.87	11055.7	0.785016	0.256262	0.744286
M797T41_1	796.52715	40.6980	nodiff									2955.49	3669.81	3295.12	3885.73	5585.72	3723.23	4628.41	3395.77	4105.03	2660.13	3878.37	3702.51	1.0475	0.762961	0.34165
M829T38	829.28007	38.2170	nodiff									2326.41	2033.53	2503.72	2531.6	1886.32	2057.68	1835	2306.83	2065.63	6569.98	2256.32	2967.02	0.760465	0.458655	0.531831
M304T57	304.23416	57.0680	nodiff									9330.54	9234.65	14654.6	3302.29	9343.69	2638.88	12758.9	4678.9	3836.92	3969.69	9173.15	5576.66	1.64492	0.197875	0.170162
M463T355	462.87615	355.4900	nodiff									37281.3	40041.8	29016	39763.1	27810.1	28079.3	31745.2	36584.8	34619.5	12495.7	34782.5	28704.9	1.21173	0.263182	0.70261
M882T41	881.58740	40.5560	nodiff									3210.61	3686.12	3030.63	5016.56	3209.59	4611.03	6156.2	3119.58	3183.11	1649.33	3630.7	3743.85	0.969777	0.896854	0.332793
M263T187	263.10157	187.4890	nodiff									17823.1	14631.5	33986.2	16885	43277.2	16717.5	10645.7	20592.7	11469.7	4427.26	25320.6	12770.6	1.98272	0.0811863	0.516826
M812T170	811.66664	169.6220	nodiff									7878.8	4952.1	8832.89	3282.03	20218.6	7510.97	4831.33	3046.45	4553.69	3180.54	9032.89	4624.59	1.95323	0.189655	0.195556
M239T580	239.00056	579.6145	nodiff									44370.9	72326.8	35576.1	79989.1	18438.2	30967.6	81951.1	43877.8	74112.5	54701.8	50140.2	57122.2	0.877771	0.650555	1.40655
M264T385	264.03915	385.1540	nodiff									18389.4	18190.7	18499.2	18810.6	18906.2	21804.6	15983	17649.6	20378.8	14466.1	18559.2	18056.4	1.02784	0.721783	0.837051
M262T370	262.12755	369.9840	nodiff									3798.81	2502.55	1746.02	4892.85	4547.85	1064.25	1388.49	2621.91	1053.36	664.343	3497.62	1358.47	2.57467	0.014428	0.322156
M267T35	267.23055	34.5050	nodiff									2920.78	4416.43	1647.81	12142.6	11669.3	2581.46	12255	2820.51	9554.05	8252.53	6559.39	7092.71	0.924807	0.860173	0.457017
M298T47	298.27335	47.4680	nodiff									34341.5	33311.1	33212.7	20998.8	30974.4	23043.7	21043.5	23338.2	18938.5	13151.7	30567.7	19903.1	1.53582	0.00856372	0.0778681
M400T62	400.37720	62.0730	nodiff									14928.7	17171.1	15309.7	15185.4	16911.4	15957.6	14839.2	15299.6	15748.4	11215.6	15901.2	14612.1	1.08823	0.229095	0.728244
M509T40_2	509.34971	40.0540	nodiff									5106.05	7364.02	3288.18	3525.19	4828.48	4183.83	5377.88	5589.88	3574.94	3442.4	4822.38	4433.79	1.08764	0.661196	0.322206
M790T41_3	790.10026	41.2570	nodiff									4369.42	6155.1	5199.39	5844.64	8350.39	6384.75	4737.01	3887.48	3180.53	399.41	5983.79	3717.84	1.60948	0.0935103	0.293007
M425T170	425.18723	170.1570	nodiff									22561	23876.2	25062.5	23684.8	30277.1	9272.18	14364.3	25674.8	21670.2	4946.51	25092.3	15185.6	1.65238	0.0404734	0.513498
M388T382	388.23107	381.9090	nodiff									10616.8	8688.61	8888.67	10582.6	11803.4	8012.54	938.479	8985.3	6582.44	2715.12	10116	5446.78	1.85725	0.0226808	0.371592
M662T36	662.24264	36.3790	nodiff									2366.99	2219.94	2016.74	2837.53	3004.64	1882.27	1877.27	2636.96	2705.64	6154.34	2489.17	3051.3	0.815774	0.511078	0.494839
M387T38	387.28612	37.6320	nodiff									5631.27	8885.68	8751.26	4771.83	12166.3	3968.28	4354.74	5677.11	4314.09	5545.56	8041.26	4771.96	1.68511	0.0433188	0.311531
M697T41	697.48234	40.7830	nodiff									2736.75	5957.85	5937.91	5307.35	2482.35	2960.23	5983.63	4717.81	5416.24	1664.12	4484.44	4148.41	1.081	0.770999	0.249904
M626T40_2	626.42486	40.1765	nodiff									2384.4	3883.08	3657.45	4986.69	2322.2	4592.48	506.961	3621.41	3926.56	3122.82	3446.76	3154.05	1.09281	0.743171	0.176296
M454T38_2	454.42357	37.6190	nodiff									2918.58	4036.08	3586.54	3504.61	2626.19	4302.68	2994.5	3156.64	1732.13	1259.49	3334.4	2689.09	1.23997	0.311434	0.156545
M309T206	309.03988	205.8615	nodiff									14670.7	34481.8	12795.6	11670.5	18186.7	12723.6	23921.2	19335.2	10598.8	19453.6	18361.1	17206.5	1.0671	0.817296	0.7357
M301T40	301.21448	39.8125	nodiff									3766.76	2601.63	3764.93	2986.29	2427.86	1969.05	2652.93	3858.14	3940.54	2874.36	3109.49	3059	1.01651	0.916946	0.304052
M160T54	160.09546	53.9580	nodiff									12135.2	13599	14946.5	13260.6	23547	7502.39	5443.42	8256.82	3708.57	5261.64	15497.7	6034.57	2.56815	0.0027428	0.699871
M666T381_2	666.24605	380.9280	nodiff									6827.84	10936.4	4707.42	8623.63	9294.1	1730.98	239.945	2868.67	1843.65	398.149	8077.88	1416.28	5.70359	0.000474616	0.778119
M266T38	266.25311	37.6190	nodiff									3576.93	6305.92	3554.24	5210.46	3813.99	4145.3	3718.61	3308.65	4473.1	3819.83	4492.31	3893.1	1.15392	0.332856	0.282064
M143T41	143.15310	41.0450	nodiff									4722.54	2476.83	5716.72	3318.92	3759.56	2563.93	5562.25	5124.67	5174.08	3163.8	3998.91	4317.75	0.926158	0.709623	0.40731
M700T43	699.53933	42.8240	nodiff									2808.82	2728.51	2831.83	2607.39	1822.56	4064.39	2808.06	4485.95	1001.3	2677.67	2559.82	3007.47	0.851154	0.503956	0.351643
M352T36_2	352.35575	35.9325	nodiff									2641.22	2770.33	3512.36	2107.29	4735.45	3636.81	3204.73	2028.4	1583.72	1993.39	3153.33	2489.41	1.2667	0.301975	0.178779
M705T42	704.51920	41.6520	nodiff									3629.26	7236.18	2078.76	6074.71	7503.44	4827.66	8375.76	5532.98	4222.8	3363.8	5304.47	5264.6	1.00757	0.977338	0.339204
M642T34_1	641.51214	34.4490	nodiff									5870.33	6433.11	7375.61	5012.1	8532.39	3511.65	4824.53	3323.71	4935.68	3120.46	6644.71	3943.21	1.6851	0.00567746	0.171857
M761T114	760.58283	114.2600	nodiff									13213.6	12607.9	14578.8	7697.31	32455.3	25331.5	20247.2	9844.29	9910.3	38750.3	16110.6	20816.7	0.773927	0.512395	1.34117
M908T41	907.50942	40.8635	nodiff									3307.01	3823.75	4482.99	5108.79	2513.33	3558.17	2352.83	3241.63	2675.09	93.1762	3847.17	2384.18	1.61363	0.0899885	0.265693
M315T35	315.09221	35.3355	nodiff									2921.83	2500.71	2061.67	2462.81	4330.38	1733.53	2762.42	2650.69	2643.21	1715.94	2855.48	2301.16	1.24089	0.261291	0.155621
M581T543	581.14827	542.5455	nodiff									9715.99	13381.4	15951.7	12577.7	10727.4	10346.1	15888.7	20618.7	13432.3	12128.8	12470.9	14482.9	0.861073	0.362859	0.801748
M467T156	467.27538	155.5330	nodiff									7767.88	14745.4	12122.9	10634.7	5010.88	4972.95	5937.49	6898.69	5808.45	6222.04	10056.3	5967.92	1.68507	0.044847	0.293652
M332T133	332.33009	133.0140	nodiff									9373.58	7924.59	7565.11	6781.63	10646.5	12494.3	6159.07	6806.46	6368.07	6002.19	8458.28	7566.03	1.11793	0.54689	0.407104
M487T358	486.83721	358.1930	nodiff									38447.4	43439	38307.2	37144.4	36772.6	39930.1	37844.2	36309.8	37281.5	18037.7	38822.1	33880.7	1.14585	0.271123	0.952899
M99T132	99.05437	131.9250	nodiff									37231.7	63208.5	41955	49208.6	22646	18781.2	34643.3	29884.5	15438.6	7960.36	42850	21341.6	2.00782	0.0314859	0.78952
M295T36_1	295.20176	36.2460	nodiff									5652.1	1468.97	4741.39	6711.92	4591.28	1449	3914.55	1084.57	1330.45	3552.85	4633.13	2266.29	2.04437	0.0570246	0.305061
M418T41	418.38680	41.2830	nodiff									3688.97	3160.22	3500.92	3708.8	4195.66	4232.48	3756.09	3634.65	3993.16	3498.61	3650.91	3823	0.954988	0.442331	0.437176
M239T532	239.00049	531.7780	nodiff									15002.9	16798.3	19753.5	18029.2	6232.81	24369.4	11437.1	18844.1	21015.1	17698.6	15163.3	18672.9	0.812051	0.302685	0.939352
M260T245	260.10213	244.7685	nodiff									40119.8	47803.4	35673.2	43358.1	44912.7	21314.4	32730.8	36634.2	35533.3	18269.3	42373.5	28896.4	1.46639	0.0144766	0.162482
M199T74	199.08581	74.2785	nodiff									24956.7	20927.4	15477.6	22858.6	34458.3	23220	17612.6	16523.1	18404.5	7411.3	23735.7	16634.3	1.42691	0.116567	0.377559
M685T34	685.43331	34.0220	nodiff									3897.5	3061.24	4059.28	3827.56	4458.07	1327.13	4300.59	4538.7	4128.57	2836.77	3860.73	3426.35	1.12678	0.518815	0.245662
M199T55	199.08571	54.8585	nodiff									28940.6	71837.7	25354.4	78260.8	80461.1	33152.7	52498.7	26533.9	58277.1	30310.3	56970.9	40154.6	1.41879	0.258569	0.0132399
M249T173	249.08539	173.4130	nodiff									1144.55	891.514	1195.83	801.489	1822.71	751.9	1359.19	1308.69	867.724	792.68	1171.22	1016.04	1.15273	0.504373	0.140505
M473T40	473.26375	40.0540	nodiff									2341.84	2506.95	2625.49	3610.5	3521.05	2076.27	3252.2	2449.24	1480.85	2860.88	2921.17	2423.89	1.20516	0.256856	0.276008
M295T456	294.95054	455.8315	nodiff									86435.2	60304.1	4190.99	68634.6	3465.5	102500	3811.79	4716.74	45793.6	1796.27	44606.1	31723.6	1.40608	0.633469	0.772569
M606T354	605.79163	354.4460	nodiff									25769.8	28225.7	19676.9	28867.2	19693.8	18306.9	20186.2	26468.8	26231.7	7377.77	24446.7	19714.3	1.24005	0.27308	0.581704
M476T194	476.27234	194.3090	nodiff									9105.47	14595.3	15321	17069.7	11732.4	7712.07	9847.81	7130.3	6173.01	4670.18	13564.8	7106.67	1.90874	0.00443629	0.415027
M494T173	494.32253	173.1710	nodiff									11733.9	23067	24893.7	21380.3	20951.6	15670.9	14152.1	10129.9	9057.1	3933.67	20405.3	10588.7	1.92708	0.0127467	0.5303
M428T142	428.37229	141.7115	nodiff									16904.2	25604.3	11484.3	13255	8587.7	14676.6	12127.7	9221.85	9557.5	472.773	15167.1	9211.28	1.64658	0.15474	0.469075
M137T37	137.09503	36.8615	nodiff									6057.18	6463.2	6178.01	5740.24	8849.77	5820.16	4540.6	10337.7	3306.01	9282.88	6657.68	6657.48	1.00003	0.999895	0.529719
M137T38	137.13160	37.5485	nodiff									7581.12	4733.87	6714.57	5924.35	7350.73	8344.01	5713.99	5868.37	6446.33	9011.65	6460.93	7076.87	0.912964	0.489266	0.638379
M653T41	653.40461	40.8090	nodiff									1584.22	2344.42	1866.51	2444.68	1976.04	3524.34	4854.16	2486.1	2369.31	2604.54	2043.17	3167.69	0.645004	0.0525227	0.47888
M653T34	653.43955	34.2900	nodiff									2437.8	1752.92	1931.47	3405.22	2397.3	2764.74	6761.48	2206.28	3907.93	1543.9	2384.94	3436.87	0.69393	0.305581	0.414233
M403T34	403.23135	34.1360	nodiff									2050.24	4065.26	2588.53	2953.1	6685.46	2460.77	1518.76	7778.9	3211.54	4023.16	3668.52	3798.63	0.965749	0.925928	0.25111
M257T35	257.15298	34.5325	nodiff									1912.91	2037.86	1805.66	1755	1823.44	2141.57	1932.82	1631.4	1707.25	6348.2	1866.97	2752.25	0.678345	0.35652	0.539814
M463T35_1	463.14542	34.9380	nodiff									10620.2	9295.11	9501.34	9679.41	8599.25	10698.4	9509.54	6194.1	9893.19	9598.46	9539.07	9178.75	1.03926	0.67964	0.619594
M154T225	154.03385	224.8390	nodiff									12788	10423.1	5199.62	12479.4	13281.8	12682	5814.79	13243.2	8594.36	298.219	10834.4	8126.51	1.33321	0.363856	0.523986
M864T168	863.69640	168.3705	nodiff									4274.49	3401.4	4637.29	2554.06	19232.2	5250.72	2903.1	1656.33	2031.96	2158.94	6819.88	2800.21	2.43549	0.243146	0.262674
M553T37	552.53132	37.1875	nodiff									1305.45	1861.69	10740.6	9322.37	3068.82	1346.31	9449.92	8537.92	9050.64	6596.23	5259.79	6996.21	0.751806	0.504042	0.519204
M730T382	730.24410	381.6960	nodiff									7755.45	11556.7	6990.8	7052.37	7775.25	5324.76	710.581	4402.45	6995.15	627.589	8226.11	3612.11	2.27737	0.0166132	0.502686
M425T37_1	425.19557	36.6730	nodiff									9566.46	9794.6	8968.94	8359.77	8981.74	8532.08	8185.7	8078.66	9117.56	13817.5	9134.3	9546.3	0.956842	0.720643	0.74748
M246T164	246.09879	163.7220	nodiff									12519.9	9893.94	9570.4	12024.2	17206.3	9463.46	9466.3	14162.5	9856.66	6556.52	12243	9901.08	1.23653	0.23705	0.310004
M61T108	61.03902	107.5505	nodiff									9995.85	12199.5	21613.8	14199.7	20621.5	14898.1	9842.68	14383	23717.4	6611.38	15726.1	13890.5	1.13214	0.632941	0.420771
M627T35_1	627.37017	34.9245	nodiff									2152.67	5081.52	1756.75	1585.27	2045.1	2201.69	1431.55	2068.14	2634.89	1057.38	2524.26	1878.73	1.3436	0.387166	0.0757931
M287T37	287.23617	36.9155	nodiff									5028.67	6585.27	6199.37	4396.39	3179.87	4029.39	4839.46	4025.57	3187.16	3637.37	5077.92	3943.79	1.28757	0.130871	0.25362
M446T38	446.43406	37.9225	nodiff									3584.09	4458.35	3782.59	4927.63	4376.1	2365.01	2039.78	2457.56	2012.66	1663.69	4225.75	2107.74	2.00487	6.65164e-05	0.323712
M717T41	716.55242	41.3180	nodiff									4960.47	7382.96	5668.47	3574.09	7050.78	6590.03	4371.96	4583.8	3463.96	1524.91	5727.36	4106.93	1.39456	0.171385	0.17826
M292T162	292.09190	162.4890	nodiff									21167.6	8562.39	7467.58	9435.82	13639.2	10286.6	8205.16	13651.7	11748.3	7515.45	12054.5	10281.4	1.17245	0.536966	0.364115
M927T40	926.62229	40.2335	nodiff									2784.31	2567.03	2250.55	3452.55	2291.05	3421.03	4846.86	2869.15	3083.87	1572.71	2669.1	3158.72	0.844992	0.414688	0.388251
M326T35	326.34042	35.1000	nodiff									4214.93	4377.49	4912.8	4936.44	4247.94	4858.66	4637.32	3360.11	3512.07	1614.07	4537.92	3596.45	1.26178	0.154828	0.205377
M604T33	603.53118	33.0210	nodiff									3512.02	3590.76	4225.77	2646.22	11272.8	2870.21	3971.49	2835.62	2278.65	1944.15	5049.51	2780.02	1.81636	0.19715	0.128638
M392T36	392.25183	35.8075	nodiff									2815.23	8833.3	4247.89	2958.65	3478.84	2487.66	5477.08	5310.88	3200.63	5928.53	4466.78	4480.96	0.996837	0.991651	0.433406
M534T354_1	533.90711	354.2805	nodiff									4727.84	4667.5	795.916	8535.96	17828.9	839.896	800.453	5220.12	2564.28	134.498	7311.23	1911.85	3.82417	0.113885	0.54041
M131T288	131.12806	288.1020	nodiff									44625	34716.8	26952.1	34771.9	52711.4	44045.6	32368.3	24747.3	34186.6	53465.8	38755.4	37762.7	1.02629	0.885895	1.38242
M546T37_2	546.23089	37.3025	nodiff									2942.63	2785.05	3164.73	3366.24	3056.7	2706.11	2405.98	3185.87	2458.11	8180.64	3063.07	3787.34	0.808765	0.532854	0.584615
M241T255	241.00214	254.9345	nodiff									1052.07	1399.89	1422.32	1925.85	688.367	1737.5	1617.94	1957.62	1276.82	13101.9	1297.7	3938.35	0.329503	0.284637	0.794124
M257T118	257.30219	118.4505	nodiff									3414	4218.62	2484.05	65296.1	3025.86	3560.47	3190.28	45853.9	3394.7	74047.2	15687.7	26009.3	0.603158	0.604104	1.51849
M405T186_1	404.71116	185.6530	nodiff									6450.28	7294.66	4939	8529.56	5982	5377.18	4315.27	5388.45	5029.47	505.199	6639.1	4123.11	1.61022	0.0525605	0.37467
M575T354	574.90970	354.3270	nodiff									3062.54	2774.12	372.575	6457.93	14137.3	495.091	465.705	3694.65	1860.86	12.5546	5360.9	1305.77	4.10553	0.142243	0.460581
M266T383	266.07548	382.9360	nodiff									12545.9	16529.2	13885	13935.4	14388.7	14678.3	7773.91	13235.5	15334.3	7120.29	14256.8	11628.5	1.22603	0.195204	0.343001
M525T37	524.50179	36.9990	nodiff									4149.45	4839.08	4028.48	4071.77	6525.95	3448.79	3006.17	2333.73	2584.07	3197.43	4722.95	2914.04	1.62076	0.00799267	0.234075
M370T39	370.33071	38.7240	nodiff									2744.54	1985.61	3088.38	1868.69	4509.2	6283.05	2579.77	2212.42	2914.43	2247.02	2839.28	3247.34	0.874342	0.663979	0.346944
M273T374	272.96866	374.1090	diff									48347.3	28217.1	69247.8	44394.8	30045.5	68187.4	73351.3	76768.3	76326.8	79142.8	44050.5	74755.3	0.589262	0.00388194	2.51955
M409T34	409.33209	34.2890	nodiff									4641.92	6013.1	4346.12	3812.82	4120.91	1727.59	1541.72	4067.55	4304.93	1582.66	4586.97	2644.89	1.73428	0.0300208	0.183754
M159T51	159.09081	51.3780	nodiff									18386.9	24938.9	15319.4	23585.4	25596.5	7758.42	14240.5	18504.4	15901.3	16312.8	21565.4	14543.5	1.48282	0.0323821	0.416758
M453T19	453.22712	19.2330	nodiff									74212	68876.7	47228.9	36283.7	17060.4	34019.1	24928.7	35905.4	29136	38393.9	48732.3	32476.6	1.50054	0.170685	0.656242
M124T578	124.02343	577.6630	nodiff									83767.2	37160.1	31299.8	43540	43249.2	29140.2	33654.6	38706.4	45187.7	49110.4	47803.3	39159.9	1.22072	0.410792	1.00538
M397T22	397.16440	22.2500	nodiff									13677.7	13335.5	8745.47	13267.5	6822.46	14109.2	13280.3	14844.7	13489.7	13226.5	11169.8	13790.1	0.809984	0.108328	0.89346
M771T41	770.50555	41.4290	nodiff									7179.19	6218.32	6382.08	4345.56	5830.07	5411.92	5004.69	6681.97	5704.01	2745.98	5991.04	5109.71	1.17248	0.303782	0.310904
M263T348	263.19575	347.8085	nodiff									6508.35	10234.1	4145.78	2619.04	5726.26	2272.7	2429.34	1461.41	720.51	553.595	5846.7	1487.51	3.93053	0.0116978	0.498849
M697T667	696.92514	666.7905	nodiff									5482.37	7661.07	8661.52	14789.4	3904.69	2007.93	6381.84	13853	14504.6	5241.86	8099.82	8397.85	0.964511	0.925662	0.325492
M317T118	317.21024	117.5720	nodiff									26456.3	24497.9	18174.5	4810.8	10896.5	6118.98	8768.08	9857.36	5523.66	6140.65	16967.2	7281.74	2.3301	0.0486292	0.456099
M941T40	940.63460	40.0560	nodiff									2550.04	2927.79	3063.82	4119.28	1943.64	2981.56	4659.4	2552.51	2773.63	1464.6	2920.92	2886.34	1.01198	0.957335	0.268239
M245T37	245.22591	37.4780	nodiff									5744.05	8072.06	7163.91	7749.88	5350.09	6244	4208.58	6760.7	5788.24	3335.08	6816	5267.32	1.29402	0.103152	0.157556
M758T172	757.61938	171.6680	nodiff									5961.74	7311.95	6537.85	4118.79	13666.5	4692.66	4331.22	3338.81	3077.76	3002.21	7519.36	3688.53	2.03858	0.049962	0.291411
M705T96	704.57614	96.4810	nodiff									2519.75	2921.71	3271.54	2029.7	5686.99	2498.3	3061.91	625.423	741.887	2881.1	3285.94	1961.72	1.67503	0.148018	0.267204
M333T36	333.16835	36.0860	nodiff									3007.17	7263.14	2723.75	1929.33	3027.47	4104.74	2860.22	3866.69	5062.86	2005.4	3590.17	3579.98	1.00285	0.992683	0.270006
M387T36	387.20189	35.7500	nodiff									1658.17	1826.11	1942.91	2049.94	1514.1	2036.32	1258.85	2105.86	1772.63	4989.2	1798.24	2432.57	0.739236	0.366895	0.459748
M169T36	169.08500	35.8650	nodiff									5115.99	8970.25	3805.84	3549.25	2483.3	5521.5	3793.84	4849.19	5730.17	4679.57	4784.93	4914.85	0.973565	0.914901	0.380128
M169T37	169.12169	37.4450	nodiff									5538.87	7996.96	4933.15	4430.96	3382.06	4086.73	3079.96	3645.5	2963.92	4100.06	5256.4	3575.23	1.47023	0.0709831	0.237743
M576T37	575.55548	36.9155	nodiff									1950.82	1598.52	1657.53	1682.39	5060.37	1726.49	1710.03	2168.15	1390.46	1309.64	2389.93	1660.95	1.43889	0.319835	0.0369255
M324T39	324.28882	38.7280	nodiff									3655.54	3636.49	2929.74	3558.25	2700.36	2215.97	5447.1	3218.91	2370.68	2373.02	3296.08	3125.14	1.0547	0.795821	0.281005
M200T350	200.06742	349.7510	nodiff									8809.56	10320.1	6107.09	10035.6	17320.2	4021.36	3070.49	4597.55	3753.4	1177.68	10518.5	3324.1	3.16432	0.00609886	0.699198
M201T37_1	201.12642	37.4200	nodiff									5083.95	2329.87	1560.03	899.246	4895.08	4715.76	2394.22	1168.74	1433.24	1005.3	2953.63	2143.45	1.37798	0.483221	0.0916689
M845T41_2	844.57229	40.7365	nodiff									3132.15	2785.12	3175.72	3858.37	3033.07	3381.28	4941	3166.54	2646.32	1399.17	3196.89	3106.86	1.02898	0.884527	0.292036
M573T39	573.39744	39.1300	nodiff									2300.11	3150.42	3861.75	4024.47	2221.49	4181.95	733.572	3650.06	3166.96	3265.47	3111.65	2999.6	1.03735	0.877437	0.24099
M659T356	658.77324	355.8160	nodiff									31063	34330.2	31014.8	32999	21768.7	26344.1	32444.7	32093.6	33308.6	13351.8	30235.1	27508.5	1.09912	0.548115	0.815069
M263T238	263.10160	238.0770	nodiff									7629.22	9021.5	8942.84	9191.7	10762.5	9789.81	6005.32	8776.65	9195.24	3617.73	9109.55	7476.95	1.21835	0.23297	0.352434
M295T410	294.95054	409.8680	nodiff									45853.1	33401.5	21185.9	53473.3	37824.3	36886.4	64435.6	47196.6	67042.9	66869.9	38347.6	56486.3	0.678884	0.0588258	1.97169
M469T348	469.21064	348.1110	nodiff									4777.7	7194.31	2492.82	2596.65	4252.87	690.36	1122.66	506.761	160.909	114.82	4262.87	519.102	8.21201	0.00276497	0.534009
M483T36	483.27224	35.7500	nodiff									5311.18	6619	5291.78	4859.13	5435.56	6909.76	5754.4	4844.52	5037.83	3485.93	5503.33	5206.49	1.05701	0.652685	0.432989
M275T148	275.27662	148.4040	nodiff									14434.8	13943.3	13746.7	13488.4	10498.1	25704.7	11812.4	12740.7	12801.3	7839.2	13222.3	14179.7	0.93248	0.765425	0.701433
M696T40	696.48593	40.4405	nodiff									3887.46	3721.85	6754.32	3081.87	3594.03	1012.94	6296.77	3386.6	3005.42	1626.88	4207.91	3065.72	1.37257	0.339566	0.0837482
M301T42	301.36390	41.5470	nodiff									4400.82	4102.1	4030.82	4378.46	4554.84	4914.7	3562.15	3268.3	3995.5	2416.46	4293.41	3631.42	1.18229	0.156536	0.279802
M131T482	131.12812	481.6450	nodiff									10198.3	7936.42	9326.49	9801.83	9007.65	10558.5	7602.15	9605.49	9816.49	10600.3	9254.14	9636.59	0.960313	0.583112	0.673297
M518T40	518.35047	40.0540	nodiff									5030.99	5133.86	4441.22	3284.03	4432.21	6577.41	6118.28	4741.15	5775.02	4848.41	4464.46	5612.05	0.795513	0.045802	0.613521
M361T113	361.23598	112.5980	nodiff									22645.6	17559.9	10310.4	4765.6	11321.1	5407.05	5508.27	5556.48	5451.1	4370.81	13320.5	5258.74	2.53302	0.031581	0.4563
M295T279	295.02442	278.5160	nodiff									11693.1	11278.8	10585	12496.5	9854.21	11946.8	8401.4	9855.61	10170.7	12507.9	11181.5	10576.5	1.05721	0.506507	0.648731
M256T38	256.22661	37.6295	nodiff									6081.5	5901.78	7622.46	7797.31	4687.01	8454.03	6480.78	6163.96	6361.96	5256.32	6418.01	6543.41	0.980836	0.87651	0.511145
M773T41_2	772.61207	40.6700	nodiff									3340.35	2951.7	2880.65	2218.57	3658.69	4849.75	2336.65	2723.7	2505.88	2592.19	3009.99	3001.63	1.00278	0.9877	0.322431
M510T169	510.35397	169.0480	nodiff									12645.4	23046	22284.3	21677.7	18427.3	21720.5	19023	11951.9	16596.3	2122.34	19616.1	14282.8	1.37341	0.21226	0.486625
M165T278	165.04992	278.2715	nodiff									26687.7	42077.5	31809.5	25925.7	26141.8	30903.9	21264.6	29588	29880.8	33830.8	30528.5	29093.6	1.04932	0.710408	1.03111
M775T354_1	774.85692	354.0960	nodiff									8224.6	7925.86	3423.72	12178.9	18927.2	3309.33	3227.67	8998.97	6287.8	615.947	10136	4487.94	2.25851	0.0938687	0.528338
M447T35_2	447.40199	35.4160	nodiff									4111.75	4210.8	5825.11	3598.37	5296.89	2419.45	2095.04	2248.48	2328.67	1711	4608.58	2160.53	2.13308	0.00045422	0.293547
M447T40	447.34447	40.0580	nodiff									6998.75	7352.79	8002.58	6552.27	2526.09	2966.66	2270.78	3033.64	4500.39	4231.01	6286.5	3400.49	1.8487	0.025719	0.278336
M99T576	98.97448	575.9810	nodiff									75899.1	43188	31786.2	35119	39813.2	61635.5	57936.7	53527.5	51238.9	34749	45161.1	51817.5	0.871541	0.489057	1.64211
M641T41	640.51686	40.5395	nodiff									4367.58	5069.35	3374.05	3858.38	4276.69	5244.68	4379.45	4051.27	4532.33	4150.65	4189.21	4471.67	0.936833	0.445428	0.472506
M581T34	581.23832	34.1170	nodiff									687.195	1278.56	792.223	1096.05	1025.57	1120.5	1244.33	1063.75	1068.17	4453.74	975.918	1790.1	0.545176	0.262275	0.458152
M286T48	286.30897	47.8695	nodiff									2710.56	13450.5	11180.8	10460.6	12663.1	8458.91	9614.88	11391.5	10131.8	3179.69	10093.1	8555.35	1.17974	0.537982	0.324488
M437T34	437.36117	33.8170	nodiff									2216.72	3590.22	1731.31	2899.83	1975.74	6943.75	2075.11	1658.68	1868.75	1350.18	2482.77	2779.3	0.893307	0.794554	0.254448
M278T363	278.07554	363.1540	nodiff									16788.7	30467.7	15807.3	19739.4	20346.3	15216.3	6891.49	15931.2	18376.4	6400.04	20629.9	12563.1	1.6421	0.0549094	0.454841
M444T41	444.40070	40.7570	nodiff									4887.74	1332.36	1522.83	4592.55	5473.7	1979.7	2877.38	1722.02	2830.26	1127.9	3561.84	2107.45	1.69012	0.16218	0.0946504
M911T40	910.61840	40.0540	nodiff									2778.71	2592.54	2510.98	2864.64	2808.31	3386.09	3835.33	2793.38	2572.29	1442.47	2711.03	2805.91	0.966186	0.823822	0.342589
M200T152	200.23647	152.3210	nodiff									9793.61	10607.8	9225.81	7666.36	10004	10226.3	8345.9	8287.09	7518.49	5804.96	9459.52	8036.56	1.17706	0.141257	0.455569
M697T704	696.92526	703.6670	nodiff									9357.17	16022.1	9337.5	9486.02	5260.15	10657.6	8870.27	10195.4	6817.15	11393.9	9892.6	9586.86	1.03189	0.876621	0.601272
M227T37_1	227.12705	37.3550	nodiff									6855.75	2021.01	2536.67	3342.8	7129.8	2989.42	2413.79	3948.07	2304.38	2569.67	4377.21	2845.06	1.53853	0.212029	0.0700803
M805T138_1	804.55118	138.3140	nodiff									14821.2	13640.5	12387.7	11977.7	14714.9	10347.3	13056	9757.12	9028.25	11115.3	13508.4	10660.8	1.26711	0.0135493	0.547133
M308T37_2	308.29355	36.8400	nodiff									3892.32	3545.05	4540.21	3741.53	6968.39	4369.55	4955.87	4109.77	3921.24	3012.82	4537.5	4073.85	1.11381	0.52961	0.331109
M324T704	324.07588	703.8140	nodiff									2171.62	10727.2	8164.53	14754.7	9933.64	8182.22	18019.5	8759.43	9250.27	10056.1	9150.33	10853.5	0.843077	0.551649	0.653467
M308T37_1	308.25573	37.0520	nodiff									4112.76	3675.06	4830.69	3846.16	7170.4	2008.21	1209.77	1514.64	1504.12	2678.05	4727.01	1782.96	2.65122	0.00277711	0.393267
M526T34	526.32535	34.4320	nodiff									486.987	2440.18	564.898	2573.44	2751.42	990.959	857.336	2517.04	485.45	5373.16	1763.39	2044.79	0.86238	0.792521	0.427759
M311T33	311.25723	33.1540	nodiff									4931.86	5282.47	6697.66	4241.63	12955.2	3037.77	4550.37	7502.35	4125.01	5698.83	6821.75	4982.87	1.36904	0.326084	0.263388
M286T302	286.11224	301.8280	nodiff									6456.22	6692.11	4408.76	10462.7	7387.9	1304.19	593.818	3383.84	2864.47	1377.74	7081.53	1904.81	3.71771	0.00162281	0.619571
M689T34	689.45947	33.7215	nodiff									3533.54	771.417	3650.96	2384.47	939.008	2466.66	4355.45	1034.25	2330.74	709.065	2255.88	2179.23	1.03517	0.933498	0.207799
M163T38	163.14715	37.6820	nodiff									4170.14	3752.92	3984.66	3757.1	4544.34	5137.95	3203.64	3487.85	2447.23	2440.7	4041.83	3343.48	1.20887	0.212555	0.225163
M269T228	269.08724	228.2940	nodiff									19035.2	20403.5	13550.8	14376.2	20621.9	8116.62	6184.6	8203.04	6387.65	4296.27	17597.5	6637.64	2.65117	0.000181016	0.827012
M86T381	86.09557	381.3250	nodiff									6333.44	11108.1	8623.39	6925.61	7822.27	4654.19	2732.16	5043.9	4349.21	2451.51	8162.56	3846.19	2.12224	0.00234294	0.447912
M509T40_1	509.28266	40.1775	nodiff									4265.71	6755.49	2240.11	4290.26	2231.72	3813.91	2667.47	4560.87	5346.39	6646.7	3956.65	4607.07	0.858823	0.561503	0.469495
M537T3	537.16450	2.6430	nodiff									2232.97	6790.49	809.059	2847.04	2158.44	2188.53	2116.41	2073.29	2152.13	1992.61	2967.6	2104.59	1.41006	0.418833	0.0546092
M484T37_1	483.77161	36.6730	nodiff									1701.7	5208.29	1649.66	1352.86	1799.74	2074.98	1746.23	2769.86	3801.67	1235.6	2342.45	2325.67	1.00722	0.984673	0.190226
M514T37	514.45921	36.8480	nodiff									3281.89	5405.71	4156.4	4647.63	3761.79	2373.12	2785.12	2231.51	2300.57	1260.72	4250.68	2190.21	1.94077	0.00166545	0.281372
M612T40_2	612.41458	40.0270	nodiff									1687.94	1655.68	2741.09	3220.82	1399.4	3898.36	3854.51	2417.18	2218.6	1733.63	2140.98	2824.45	0.758017	0.263313	0.393095
M644T34	643.52711	34.3070	nodiff									2738.79	3364.59	3850.1	1889.93	6227.84	1216.18	2627.2	1833.53	2020.73	1961.18	3614.25	1931.76	1.87096	0.0590396	0.189829
M674T36	674.45990	35.5975	nodiff									3794.43	5110.85	3762.55	4169.65	5529.46	3054.12	2612.97	2764.28	3290.13	1065.02	4473.39	2557.3	1.74926	0.00688974	0.26978
M675T43	674.52435	42.6035	nodiff									3926.96	6362.99	2439.43	3011.78	7409.7	3345.93	6879.84	2338.59	2996.7	2195.23	4630.17	3551.26	1.30381	0.427876	0.119512
M694T41	694.45865	40.6640	nodiff									5158.7	3219.98	5398.59	3159.3	1910.43	3773.64	4324.88	4947.79	3471.58	7683.63	3769.4	4840.3	0.778753	0.316439	0.614656
M349T40	349.29283	39.5070	nodiff									4387.83	6697.8	5956.28	6277.34	3829.27	3559.91	4202.26	4335.53	2865.37	1671.91	5429.71	3327	1.63201	0.0221478	0.162291
M131T408	131.12802	407.7545	nodiff									32293.6	39782.8	43430.6	38661.8	33531.8	37952.1	26669.6	90825.1	22757.3	1129.41	37540.1	35866.7	1.04666	0.914601	0.954982
M319T29	319.28319	28.9570	nodiff									4048.2	3850.83	2495.79	2354.33	3131.68	5095.74	3374.97	3221.62	3877.41	2053.52	3176.17	3524.65	0.901129	0.578059	0.409809
M487T30	487.38972	29.9230	nodiff									1523.83	1806.87	1769.54	2423.85	1623.29	3057.53	2087.71	1452.27	2548.83	971.537	1829.47	2023.58	0.904079	0.64433	0.281279
M478T170	478.32762	169.5370	nodiff									17612.8	29227.8	24246.1	28102.5	28591.1	19523.6	12941.1	17605.6	11201.9	3363.87	25556	12927.2	1.97692	0.00756471	0.795385
M611T40_3	611.18322	40.2435	nodiff									11480.6	12835.3	5934.83	12549.9	11782.2	11205.1	10985	10879.9	10927	6400.53	10916.6	10079.5	1.08305	0.608115	0.523528
M387T37	387.34497	36.8475	nodiff									3435.92	1657.76	1908.54	4706.5	5284.12	1234.76	3315	2557.45	1269.77	1007.14	3398.57	1876.82	1.81081	0.112627	0.124049
M581T569	581.14813	569.1860	nodiff									7721.9	6098	10724.8	7480.81	7949.83	9320.33	5707.49	9018.4	9058.89	9367.71	7995.07	8494.57	0.941199	0.640549	0.618339
M426T382	426.11164	382.3160	nodiff									14506.8	15582.3	14090.4	15189.9	14459.9	11385.2	5022.5	12976.1	11962.6	5435.48	14765.9	9356.39	1.57816	0.0139554	0.280575
M304T53	304.26623	53.2960	nodiff									1216.24	1563.44	2731.57	4840.21	1633.72	720.725	1107.25	685.422	534.607	973.76	2397.04	804.353	2.98008	0.0446448	0.264542
M558T37_2	558.25353	37.3560	nodiff									1655.44	2724.09	1749.41	1782.38	2056.5	1226.94	1513.27	2081.13	1324.04	4372.58	1993.57	2103.59	0.947696	0.863042	0.405584
M823T135	822.62819	135.2640	nodiff									8302.1	7802.53	4649.96	7364.84	20086	4999.96	3789.19	6043.99	6038.16	7771.41	9641.08	5728.54	1.68299	0.19494	0.305385
M823T139	822.60578	139.2010	nodiff									4833.27	9239.73	7907.87	3245.29	22615	8109.51	7222.93	3898.3	6126.81	6584.79	9568.24	6388.47	1.49774	0.390573	0.21493
M787T40_2	787.02974	40.0580	nodiff									1226.99	2241.81	1740.27	3562.29	1155.26	2490.76	3507.65	2583.37	2045.05	1312.21	1985.32	2387.81	0.831441	0.498746	0.302206
M263T37	263.05501	36.6675	nodiff									3544.77	2591.71	2342.89	2646.48	2563.12	2104.17	2516.73	2805.02	2803.5	3887.22	2737.79	2823.33	0.969704	0.818819	0.388739
M105T37	105.06888	36.8345	nodiff									5698.33	6407	3808.05	3873.77	4385.85	5191.69	3455.36	10008.1	7487.33	4655.95	4834.6	6159.68	0.784878	0.328844	0.496193
M600T173_1	599.50112	173.4800	nodiff									7412.89	5839.53	6433.26	4036.73	25829.2	9970.33	6619.06	3710.85	4004.58	2885.33	9910.33	5438.03	1.82241	0.320271	0.153687
M771T142	770.55885	142.4750	nodiff									2900.16	5698.69	5981.29	1792.14	14197.4	3329.45	3175.85	5324.16	5060.86	3053.3	6113.94	3988.72	1.53281	0.368451	0.0477821
M272T111	272.25759	111.4220	nodiff									20125.5	17062.5	12399.4	9503.4	12645.7	6909.65	8762.61	7473.2	5600.58	8843.82	14347.3	7517.97	1.9084	0.00866626	0.441499
M832T41	831.97719	40.9300	nodiff									3115.34	3031.4	2718.7	2805.63	4543.87	3237.02	2600.83	2604.27	2798.99	427.243	3242.99	2333.67	1.38965	0.163665	0.227162
M700T34	699.50078	34.2890	nodiff									2585.08	2185.19	2962.37	2508.65	2259.44	3551.79	1513.67	1830.28	2208.35	934.526	2500.15	2007.72	1.24526	0.315513	0.144664
M478T189	478.32693	188.8510	nodiff									5591.13	15533.8	12789.3	11024.7	10554.2	4607.29	5033.83	5905.85	3964.43	2877.78	11098.6	4477.84	2.47857	0.0047006	0.597863
M462T197	462.29404	197.4960	nodiff									10952.7	13113	12743.2	22644.8	11787.3	6291.2	7423.11	6085.37	11202	3480.57	14248.2	6896.44	2.06602	0.0178496	0.518833
M430T353	430.10181	352.5080	nodiff									4394.28	3171.79	1978.13	6209.48	15245.5	1324.1	1393.15	2549.88	2038.16	1219.31	6199.83	1704.92	3.63643	0.0957406	0.449879
M301T199	301.07841	198.7290	nodiff									6240.76	10082.3	8295.67	10144.2	8410.27	4369.74	7441.86	5999.16	6821.79	4235.47	8634.64	5773.6	1.49554	0.0178284	0.0739101
M131T512	131.12808	511.5340	nodiff									14025.4	12174.2	11107.7	13709.9	21999.8	9463.28	11207.4	30397.1	10923.2	10848.3	14603.4	14567.8	1.00244	0.993765	0.47244
M335T40	335.21906	40.4925	nodiff									5240.17	4750.57	4952.01	4685.92	5601.26	3094.35	2747.74	5908.87	2360.26	3077.49	5045.99	3437.74	1.46782	0.0394513	0.100115
M602T168	602.34605	167.9585	nodiff									14785.2	23464.9	16928.3	24315.8	11781.2	21422.9	10036	16072.5	10049.4	804.246	18255.1	11677	1.56334	0.158319	0.578278
M359T579	359.12326	579.4500	nodiff									57266	73263.2	47119.7	62143.7	48051.3	43757.3	66467.2	74091.3	19018.3	45765	57568.8	49819.8	1.15554	0.493706	0.923469
M583T37	582.54924	36.8480	nodiff									3337.2	3923.25	1403.59	4050.66	5414.02	3725.58	1723.9	2039.7	1571.46	1407.19	3625.74	2093.57	1.73185	0.0836729	0.141513
M310T186	310.10312	186.2470	nodiff									8830.45	5497.32	4675.5	6692.54	11120.6	11079.4	5344.44	11619.4	6703.82	1067.47	7363.29	7162.92	1.02797	0.931912	0.503617
M504T38	504.43559	37.7450	nodiff									2789.29	3960.24	2792.99	2668	2043.9	5271.57	1817.87	3320.14	3275.57	1114.06	2850.88	2959.84	0.963188	0.892529	0.301634
M324T633	324.07580	632.5520	nodiff									8299.94	45205	13628.6	18710.9	44735.8	9007.12	10470.7	7084.88	1994.92	18125.4	26116.1	9336.6	2.79717	0.0777807	0.927577
M545T354	544.87917	353.8650	nodiff									22611.8	24237.7	15779.2	26183.1	30001.1	14024.3	15260.4	22926.7	20537.2	5802.72	23762.6	15710.3	1.51255	0.0661026	0.511473
M847T42	846.53891	41.8160	nodiff									5272.59	4906.42	6110.59	4672.19	6493.72	4921.93	4554.15	4892.37	4318.35	2195.9	5491.1	4176.54	1.31475	0.0655792	0.190012
M396T112	396.27308	111.6615	nodiff									14901.3	13717.9	7930.18	3217.65	7020.91	2837.61	4609.66	3844.55	3348.3	3325.01	9357.6	3593.02	2.60438	0.0306001	0.407854
M955T41	954.65023	40.6700	nodiff									1698.99	2581.8	2691.91	3508.15	1799.67	2463.74	5287.59	2028.62	2210.68	1586.62	2456.11	2715.45	0.904493	0.733997	0.284075
M345T37	345.15370	36.9155	nodiff									1629.75	1667.14	2098.36	1823.31	3079.1	1606.31	1584.02	2172.25	2172.74	4731.6	2059.53	2453.39	0.839465	0.556912	0.437392
M367T234	367.09259	233.6030	nodiff									24527.9	25412.6	24504.8	22129.9	31427.3	19806.1	27462.4	13535.1	31873.4	19689.6	25600.5	22473.3	1.13915	0.407894	0.705737
M650T41	650.43357	40.7535	nodiff									2721.45	2677.62	2939.64	4028.94	1807.65	4260.46	4661.24	2497.89	3521.28	4000.63	2835.06	3788.3	0.748372	0.101098	0.501733
M524T225	524.36889	225.0900	nodiff									15542.1	20855.4	14001.5	25402.2	13125.5	11403.6	16726.3	17793.3	23267.8	6872.73	17785.3	15212.8	1.16911	0.500891	0.448196
M443T46	443.28825	45.6490	nodiff									1947.84	3163.12	697.184	3885.96	733.565	2988.07	4334.52	1227.24	3423.7	3847.39	2085.53	3164.18	0.659107	0.231257	0.44543
M779T131	778.57000	130.7830	nodiff									1360.91	1004.18	962.843	657.216	10122	2513.39	1144.22	930.272	738.672	124.854	2821.43	1090.28	2.5878	0.381796	0.182681
M776T41	775.54317	41.0740	nodiff									4182.16	3675.69	3795.52	3692.35	6508.43	5925.34	5332.77	3658.31	2523.38	3359.02	4370.83	4159.76	1.05074	0.806807	0.361946
M273T116	272.96864	115.6340	nodiff									65528.9	66200.9	46021	51504.1	50458.9	68128.3	196110	75488.9	211322	40806.7	55942.8	118371	0.472605	0.117962	2.82247
M799T41	798.53052	41.1960	nodiff									4082.42	5844.38	2418.52	3579.72	5423.47	4919.48	6686.9	4604.56	5054.28	1293.55	4269.7	4511.75	0.946351	0.828201	0.409831
M239T38_1	239.08788	37.5140	nodiff									3756.09	2500.14	3770.59	2948.87	1949.43	4084	4054.16	3119.89	3365.91	6095.56	2985.03	4143.9	0.720342	0.104171	0.581582
M372T37	372.31536	36.9370	nodiff									7418.94	2912.24	7720.45	7101.29	2432.94	3042.22	2282.81	2616.62	6634.23	3932.46	5517.17	3701.67	1.49046	0.232784	0.140508
M765T138	764.55659	137.6430	nodiff									7396.15	10444.3	12770.8	6735.76	7116.05	3367.9	6753.85	5431.74	4252.98	2734.77	8892.61	4508.25	1.97252	0.0129027	0.28852
M372T42	372.25771	41.9240	nodiff									10667.4	10653.4	2544.28	10372.7	7672.98	8052.62	3238.48	5776.67	4548.76	7340.44	8382.15	5791.39	1.44735	0.187106	0.247311
M163T37	163.11110	37.4200	nodiff									9712.61	9283.09	8085.39	32589.4	15063.1	15965.1	11608.8	12048.3	8619.41	13312.6	14946.7	12310.8	1.21411	0.592149	0.322084
M697T620	696.92532	620.2450	nodiff									5718.1	43155.2	11372.6	9670.73	26292.9	12552.2	46648.3	13531.4	5335.39	22961.9	19241.9	20205.8	0.952295	0.925376	0.822251
M225T278	225.00854	277.6320	nodiff									27111.8	32208.5	32055.9	30449.2	32549.4	28475.3	24439.7	32479.2	28207.5	31219.2	30875	28964.2	1.06597	0.298399	1.0347
M81T37	81.06911	37.2490	nodiff									8600.75	7368.18	9780	11628.7	11459.7	9091.28	8375.34	21380.9	9744.7	9066.7	9767.47	11531.8	0.847004	0.517211	0.607624
M510T354_1	509.94667	353.7960	nodiff									2801.16	2574.48	653.228	5712.94	15237.6	645.039	636.894	3691.64	1668.45	103.063	5395.88	1349.02	3.99986	0.167689	0.439058
M1100T37	1100.03185	37.1260	nodiff									2126.25	2317.3	2006.61	2090.93	3189.48	2075.95	1069.27	1107.29	1208.1	692.664	2346.11	1230.65	1.90639	0.00762751	0.180481
M606T186	606.36044	185.6300	nodiff									10558.6	12057.8	12301.8	10056.7	8543.38	7069.05	6263.12	7847.74	8694.89	5572.32	10703.7	7089.42	1.50981	0.00349437	0.104318
M695T35	695.48654	34.7190	nodiff									1225.49	2485.72	2836.44	1943.9	2054.4	2553.48	2889.06	1160.4	1468.05	744.118	2109.19	1763.02	1.19635	0.502577	0.125237
M60T348	60.08033	348.1100	nodiff									12033.1	14718.6	12403.3	9299.07	9273.02	11418.8	11005.5	7388.54	8582.04	8032.32	11545.4	9285.45	1.24339	0.123268	0.419645
M676T63	675.54105	62.7470	nodiff									26336.5	27648.9	31078.9	24192.6	19038.6	13928.5	17306.7	20507.4	18161.1	1005.38	25659.1	14181.8	1.8093	0.0207171	0.654969
M254T109	254.21122	109.0220	nodiff									299.735	375.95	500.212	353.968	719.188	2625.89	447.555	528.689	3744.58	331.107	449.811	1535.56	0.292929	0.160027	0.323993
M679T36	678.61609	36.2325	nodiff									1265.03	1099.24	1147.11	850.391	7001.2	2096.81	1170.79	805.278	779.243	686.1	2272.59	1107.64	2.05174	0.364775	0.103285
M266T171	266.08775	170.7710	diff									31205.3	24176.1	16511.7	31788	21806.3	3047.3	4242.56	1418.82	4458.47	2065.89	25097.5	3046.61	8.23784	7.16005e-05	1.33514
M527T28	527.25472	27.7890	nodiff									6775.61	602.959	7305.02	5735.69	636.292	993.319	431.044	683.245	6217.89	3122.5	4211.11	2289.6	1.83924	0.328209	0.154143
M324T257	324.07568	256.8330	nodiff									1701.49	1163.18	1281.58	1336.13	1018.32	3370.76	1547.3	1283.06	1949.44	1054.72	1300.14	1841.06	0.706193	0.239805	0.325912
M646T34	645.54575	34.1175	nodiff									1533.85	1123.08	1717.63	815.445	5595.31	464.173	1170.61	656.029	1127.67	779.142	2157.06	839.525	2.56938	0.174615	0.170789
M261T47	261.12659	47.4680	nodiff									4283.07	6592.64	5007.03	4449.91	5546.15	9866.59	9402.88	11394.5	11033.5	4036.15	5175.76	9146.71	0.56586	0.02146	0.854638
M254T53	254.24715	52.7190	nodiff									18318	22341.3	16032.1	9668.06	14040.9	11208.7	11623.5	8659.19	6631.13	1928.21	16080.1	8010.13	2.00747	0.0191015	0.468153
M590T184	590.32028	183.6950	nodiff									12245.4	7004.56	6458.88	7564.91	7890	5797.16	7421.58	7323.11	4774.5	5445.28	8232.76	6152.33	1.33815	0.110168	0.252395
M260T43	260.25796	43.0720	nodiff									4904.27	5940.23	4950.52	4378.84	5333.45	7599.45	4484.37	6050.77	4652.7	1198.73	5101.46	4797.2	1.06342	0.787527	0.394521
M840T28	840.28424	28.1760	nodiff									6433.09	8066.16	6636.81	6979.11	6266.95	5547.35	6325.34	5993.93	5112.24	4599.79	6876.42	5515.73	1.24669	0.0154337	0.320264
M260T72	260.25775	72.4170	nodiff									16826.4	18095.8	10286.8	10458.8	12330.1	11575.1	10582.4	11043.4	11586.3	10436.5	13599.6	11044.7	1.23132	0.159404	0.452819
M295T37	295.24148	37.2070	nodiff									4404.76	5131.93	2705	4022.89	2311.23	7108.19	1495.6	4100.38	4224.58	2365.19	3715.16	3858.79	0.962779	0.899204	0.29472
M479T186	479.29251	186.0710	nodiff									8875.34	2282.23	2191.38	16600.9	951.014	1006.21	7670.78	7689.31	6336.12	2700.37	6180.18	5080.56	1.21644	0.744051	0.141721
M471T33	471.23613	33.2200	nodiff									3998.23	3602.84	4558.37	3618.84	6484.61	4250.76	4546.33	4873.62	4287.99	2943.67	4452.58	4180.47	1.06509	0.676953	0.366301
M376T41	376.36692	41.0190	nodiff									1571.94	1769.55	1696.31	1758.75	1675.66	1698.34	1918.92	1462.36	1247.61	988.955	1694.44	1463.24	1.15801	0.204233	0.184984
M474T47	474.29354	46.7330	nodiff									5406.01	2834.12	4440.26	1442.96	4396.9	5942.87	1407.11	1627.24	1019.28	820.398	3704.05	2163.38	1.71216	0.229453	0.0810571
M403T359	402.88107	359.4070	nodiff									34072.1	35851.2	32301.5	22910.1	34179.9	30938.4	31904.8	31410.9	35615	14736.2	31863	28921.1	1.10172	0.514246	0.902051
M527T34_1	527.29853	33.7840	nodiff									4364.17	4444.68	4674.4	4526.79	6362.76	2832.8	4384.99	4854.6	4651.04	2822.25	4874.56	3909.14	1.24697	0.137169	0.194434
M273T53	272.96865	53.3235	nodiff									54774.7	49294.5	48769.2	48484.1	33322.3	45897.1	50902.5	53571.3	54584.1	53652.4	46928.9	51721.5	0.90734	0.256785	1.6423
M129T225	128.98494	224.7215	nodiff									8750.16	7704.25	3832.37	8409.13	9652.39	10920.6	5312.57	9354.84	6622.24	634.181	7669.66	6568.89	1.16757	0.605528	0.470577
M222T36	222.37217	36.2840	nodiff									4980.26	5221.79	5521.33	4671.4	4879.39	4249.03	3520.15	4615.79	4835.95	3892.51	5054.84	4222.68	1.19707	0.0176821	0.299747
M315T359_1	314.90175	358.8005	nodiff									32600.8	38894.8	32447.2	32180	34441.4	33009.2	33324.8	32729.2	22270.1	18241.7	34112.9	27915	1.22203	0.108589	0.675885
M140T186	140.04828	185.6225	nodiff									2585.96	1589.29	1634.94	1941.4	3087.82	3276.27	1932.64	2745.73	2029.55	24600.8	2167.88	6917	0.313413	0.315722	1.08414
M185T36	185.15266	36.2840	nodiff									4619.12	3461.04	4324.51	4811.66	5018.52	5971.05	2629.36	5057.41	5399.41	4834.39	4446.97	4778.32	0.930655	0.614185	0.431895
M181T37_2	181.15766	37.4150	nodiff									6826.15	4498.77	6559.24	6538.45	6449.99	6872.59	8277.7	7081.43	7239.95	7347.86	6174.52	7363.91	0.838485	0.0407063	0.680864
M130T137	130.15816	137.2240	nodiff									15203.6	24435.7	20269.9	23190.2	13874.5	15095.7	18020.1	19415.8	19009.8	10935.8	19394.8	16495.4	1.17577	0.30287	0.450817
M366T38	366.29817	38.0940	nodiff									2603.25	2503.83	2933.04	1636.08	5157.03	2384.17	3710.17	1358.39	1912.09	1820.49	2966.65	2237.06	1.32613	0.335928	0.152749
M125T245	125.02479	244.8380	nodiff									42433.9	18881.5	41480.1	16838.9	44990.4	43347.4	16772.8	48815.1	40284.9	17836.9	32924.9	33411.4	0.98544	0.958821	0.931019
M480T40	480.32880	39.9155	nodiff									1925.98	2684.1	3087.85	4394.18	2051.72	2831.1	4507.7	3386.27	3300.47	2210.92	2828.77	3247.29	0.871115	0.493801	0.362434
M149T70	149.11617	69.8340	nodiff									17547.9	25379	33319.3	22876.1	23232.3	19204.6	24521.3	10447.9	24809.8	22045.6	24470.9	20205.8	1.21108	0.279637	0.730999
M602T40_1	601.51451	39.5210	nodiff									4987.15	7067.58	7652.4	5782.33	10869.8	6313.45	5524.56	7662.29	5561.72	4922.17	7271.85	5996.84	1.21261	0.287208	0.281406
M364T41	364.25984	41.0450	nodiff									2998.7	2852.88	3642.14	7864.57	4177.02	4896.36	3198.87	2735.01	2646.82	5128.77	4307.06	3721.16	1.15745	0.597394	0.332191
M364T38	364.28430	38.0090	nodiff									2173.84	6757.64	7580.89	5775.98	1578.4	8138.88	2021.4	5740.97	1032.42	2222.94	4773.35	3831.32	1.24588	0.617278	0.081107
M279T199	279.09639	198.7290	nodiff									7479.11	10189.9	8512.51	12820.6	10447.9	5920.65	7159.26	7983.4	7552.77	6155.99	9890.01	6954.41	1.42212	0.0185506	0.159303
M897T40	896.61044	40.4090	nodiff									2590.93	2473.95	2795.51	4087.12	2401.34	3177.66	4761.6	2951.94	2860.81	2534.51	2869.77	3257.3	0.881027	0.459878	0.389174
M260T394	260.05324	394.3520	nodiff									835.933	1254.3	1005.41	1857.7	1305.09	11304.2	8908.13	1116.86	10038	7908.36	1251.69	7855.1	0.159347	0.00606203	0.94536
M125T215	125.02470	214.6550	nodiff									123938	33902.7	27522.1	18110.6	150526	25336.4	23192.9	8443.87	5811.96	25181.2	70799.7	17593.3	4.02425	0.0928975	1.26926
M342T41	342.24492	41.4290	nodiff									945.903	2696.19	823.818	1755.93	2020.22	3357.39	3268.79	1906.42	3919.13	6325.13	1648.41	3755.37	0.438948	0.030319	0.60605
M342T38	342.15426	37.8605	nodiff									2709.27	2875.43	2339.08	1988.26	2237.43	2333.41	1727.39	2219.17	2687.42	4616.39	2429.89	2716.76	0.894409	0.599274	0.426025
M693T359	692.75103	358.8855	nodiff									850.947	3180.01	933.715	1265.62	2156.79	854.818	1925.08	712.016	2318.2	1475.27	1677.42	1457.08	1.15122	0.69246	0.136242
M694T36	694.36200	36.2770	nodiff									3218.08	1329.85	2706.44	2613.15	2699.77	1688.3	1950.46	2705.77	2090.96	6347.48	2513.46	2956.6	0.850119	0.642771	0.512492
M185T51	185.07000	51.4020	nodiff									16410.5	12449.1	10835.5	14862	20281.2	8901.09	11478.8	17993.9	10764.4	15231.9	14967.7	12874	1.16263	0.393291	0.588224
M507T159	507.36161	159.3510	nodiff									15124.9	26667.3	21051.6	23228.7	16352	21256.9	11217.9	11748.5	9838.8	463.706	20484.9	10905.2	1.87846	0.0409964	0.661089
M425T358	424.86262	357.9900	nodiff									26944.7	30595.4	24851.5	27501.6	28030.2	25171.6	25557.6	25926.7	27246	10306.2	27584.7	22841.6	1.20765	0.186941	0.692867
M852T40	851.57512	40.1135	nodiff									1779.15	2421.4	3156.69	3106.57	2267.71	2578.46	3950.94	2455.51	2531.67	1408.57	2546.31	2585.03	0.98502	0.937881	0.276921
M225T382_1	225.09899	382.1380	nodiff									7202.5	11563.4	6767.41	7472.11	8077.82	5307.3	2531.92	5267.92	7142	3041.58	8216.66	4658.14	1.76393	0.0182806	0.289266
M292T186	292.16486	185.6300	nodiff									11264.2	6275.14	6444.42	8636.9	9110.76	22317.2	10222.3	13758.5	11884.1	2866.47	8346.28	12209.7	0.683576	0.270452	0.877824
M559T381	559.17515	381.3250	nodiff									11107.3	12425.9	8177.18	12496.1	12535.4	5982.59	1341.19	7084.88	6209.01	1593.87	11348.4	4442.31	2.55462	0.00165532	0.67646
M265T171	265.10360	171.2040	nodiff									11497.3	15492.1	10723.2	17917.7	16792.6	4218.64	3746.92	4502.63	4185.13	3213.77	14484.6	3973.42	3.64538	8.93437e-05	0.925697
M172T38_2	172.16867	38.1020	nodiff									3829.45	3010.31	4172.3	3035.43	2638.07	4715.41	2867.46	4368.04	3281.62	3839.33	3337.11	3814.37	0.874878	0.312792	0.445839
M962T185	961.66043	185.3395	nodiff									2114.01	7717.22	7404.91	5666.72	3771.8	1513.39	2525.42	2075.62	1918.21	1680.93	5334.93	1942.72	2.74612	0.0140255	0.407697
M395T37_2	395.35914	36.8400	nodiff									4087.37	2446.37	4545.41	3655.57	3520.4	3466.65	4774.86	5107.25	3069.17	4703.74	3651.02	4224.33	0.864283	0.313367	0.498355
M385T37	385.34430	36.7660	nodiff									4882.22	4578.13	3848.93	3913.17	3566.41	3326.59	3083.74	3945.96	3003.2	5461.5	4157.77	3764.2	1.10456	0.46867	0.422952
M575T39	575.46470	39.4425	nodiff									5144.01	5130.04	4384.11	6592.36	4503.89	4857.05	4756.45	4983.74	3462.08	4744.72	5150.88	4560.81	1.12938	0.25496	0.368838
M535T37_2	535.48934	37.0715	nodiff									3363.45	4864.77	4411.45	5018.19	7658.46	2856.64	2328.55	2776.8	2820.81	2069.78	5063.27	2570.51	1.96975	0.00900584	0.298074
M299T41	299.19957	40.7515	nodiff									6956.3	3475.49	5637.87	2097.6	2558.78	2652.8	3158.64	3194.16	2436.7	1066.52	4145.21	2501.76	1.65691	0.141363	0.0562473
M635T34_1	634.53804	33.8975	nodiff									3168.87	2935.39	4237.1	1839.33	4632.52	682.169	2926.17	5272.19	3234.6	1022.35	3362.64	2627.5	1.27979	0.469258	0.119602
M707T40_1	706.97751	40.4255	nodiff									1442.29	1560.19	2030.53	2920.01	1521.24	2069.04	3636.57	3027.3	2172.74	1521.45	1894.85	2485.42	0.762387	0.240778	0.35652
M643T38	642.57680	37.9760	nodiff									1441.69	2521.28	2062.13	1824.1	3916.39	2227.86	1383.47	1586.5	1742.73	452.781	2353.12	1478.67	1.59137	0.130019	0.150811
M324T675	324.07577	674.8045	nodiff									15866.6	10599.1	12084.1	8033.31	21533.9	11406.8	2941.41	8961.69	12927	11437.6	13623.4	9534.91	1.42879	0.201717	0.321508
M286T76	286.30959	75.9930	nodiff									19907.5	21247	16616.5	17691.7	21970.5	21314.5	15779.6	19996.8	19814	17550.9	19486.6	18891.2	1.03152	0.686001	0.851334
M573T34	573.48563	34.2900	nodiff									1828.77	1740.28	2952.32	1513.31	2645.85	789.693	1161.1	5104.47	2370.27	647.54	2136.1	2014.61	1.06031	0.893084	0.162584
M317T89	317.21015	89.0785	nodiff									13657.5	16627.8	8329.07	4292.61	4213.75	1901.55	7219.45	3498.35	1530.7	2323.92	9424.13	3294.79	2.86031	0.0529657	0.42631
M324T22	324.07586	21.9105	nodiff									35584.9	36833.2	30354.1	31800.1	37911.6	35721.6	35611.6	37481.7	35552.8	52071	34496.8	39287.7	0.878054	0.212069	1.54754
M260T388	260.02611	388.0880	nodiff									8263.4	11611.8	8337.18	10288.8	10569.3	5072.66	2345.99	5910.31	4965.27	2115.22	9814.1	4081.89	2.4043	0.000482459	0.616743
M112T243	112.06078	242.8530	nodiff									13319.9	6924.65	15377.2	20297	13198.2	18200.6	7437.57	34877	16506.1	8845.75	13823.4	17173.4	0.80493	0.548362	0.724354
M261T34	261.14802	34.4800	nodiff									6735.71	4123.42	4781.94	2980.42	2487.48	3117.25	3921.95	3828.64	3896.09	7355.31	4221.79	4423.85	0.954326	0.85327	0.54817
M572T37	572.39339	37.1430	nodiff									1956.01	3931.59	1886.52	2777.18	1817.35	1819.28	4671.47	2613.29	1974.9	1087.88	2473.73	2433.37	1.01659	0.957346	0.209363
M610T37	609.59004	37.1875	nodiff									2669.71	2935.88	2753.28	3812.29	3726.54	2035.85	2049.45	2092.18	1634.15	1898.74	3179.54	1942.07	1.63719	0.00138977	0.166436
M131T526	131.12805	526.0415	nodiff									6896.37	5860.18	5838.8	8596.05	6109.53	8909.85	5310.58	6898.69	4735.42	8422.79	6660.19	6855.47	0.971515	0.846131	0.551765
M836T170	835.60136	170.0730	nodiff									7323.12	6417.18	7105.4	7231.51	19621.8	10778.8	6414.53	5702.62	5705.63	5727.21	9539.8	6865.75	1.38948	0.352973	0.133469
M626T186	625.51672	185.8810	nodiff									5272.02	11237.1	6595.56	8324.06	14280.9	4673.62	5370.43	4672.09	3698.55	1690.07	9141.94	4020.95	2.27358	0.0190273	0.499222
M390T38	390.32050	37.8060	nodiff									2268.46	2430.74	2355.51	1736.77	2423.23	3603.63	1885.16	2146.89	1907.32	925.284	2242.94	2093.66	1.0713	0.749003	0.231059
M265T370	265.11309	369.8990	nodiff									31150.9	37568.9	19969.9	31049.8	24059.7	10715.1	16945.3	17919.6	7210.81	8861.71	28759.8	12330.5	2.33242	0.00234645	0.857944
M759T38	759.47147	37.5980	nodiff									3970.55	4263.5	3404.28	3858.01	2217.02	4899.63	3316.77	5158.13	2833.54	2763.72	3542.67	3794.36	0.933668	0.698822	0.375156
M448T37	448.25341	37.1240	nodiff									2602.13	1834.86	2543.23	1417.79	1739.79	2320.2	1073.44	2716.04	1849.29	9096.78	2027.56	3411.15	0.594392	0.372951	0.639811
M296T41	296.25624	40.9105	nodiff									4799.25	7337.68	5734.35	7346.81	5908.73	7399.67	6679.86	5246.56	6792.94	2440.62	6225.36	5711.93	1.08989	0.627734	0.386874
M475T28	475.29504	28.1600	nodiff									2939.32	4620.69	3047.08	3406.39	5769.19	5457.66	2910.31	3272.07	3214.95	2389.45	3956.53	3448.89	1.14719	0.520721	0.226007
M422T197	422.30159	197.4775	nodiff									4191.96	10873.1	10683.7	15134.3	11090.8	4122.73	6898.56	5872.36	5907.66	2371.55	10394.8	5034.57	2.06468	0.0240925	0.449789
M708T42	707.53693	42.2480	nodiff									1098.47	2887.32	3234.78	3260.59	3418.94	3627.07	3197.49	3415.7	2969.47	2157.36	2780.02	3073.42	0.904536	0.572547	0.350416
M131T306	131.08068	305.9520	nodiff									3449.16	3737.19	3535.38	3947.93	12678.1	3778.39	5494.26	6209.77	5970.47	2178.2	5469.55	4726.22	1.15728	0.714369	0.223675
M845T41_1	844.52312	40.5560	nodiff									5352.65	4356.29	2383.78	2589.5	4776.03	6280.42	3575.45	4264.27	3236.33	1276.38	3891.65	3726.57	1.0443	0.873538	0.332107
M142T186	142.06418	185.9400	nodiff									6597.34	5536.25	4071.86	7451.45	8142.61	8488.01	5714.2	8257.07	6518.49	1394.43	6359.9	6074.44	1.04699	0.850764	0.471114
M130T186_2	130.04856	186.4710	nodiff									5500.99	4518.53	4793.77	4405.7	2329.9	4835.03	2377.02	1143.02	3795.74	882.282	4309.78	2606.62	1.6534	0.103369	0.148018
M131T580	131.12809	580.1840	nodiff									18311.3	19400.2	22177.2	19376.2	29024	16211.5	17476.4	29253.5	26546	21887.8	21657.8	22275	0.972289	0.851171	0.872466
M329T381	329.18264	381.3250	nodiff									5590.83	9905.51	5164.12	6854.89	6011.92	1435.3	573.058	1830.65	2025.11	600.348	6705.45	1292.89	5.18639	0.000318747	0.690015
M131T450	131.12801	449.9600	nodiff									40334.8	10467.6	13314.2	986.376	9186.6	15765.7	8560.66	43704.8	4971.77	12691.5	14857.9	17138.9	0.866912	0.818218	0.598151
M654T36	653.55912	35.6360	nodiff									2188.71	1994.45	3130.98	1463.53	8516.2	1596.3	1622.51	1236.11	1836.42	1191.71	3458.78	1496.61	2.31107	0.169228	0.195543
M485T156	485.28570	156.1590	nodiff									4920.95	12070.1	9547.6	8292.57	4223.85	3487.26	4498.49	4099.57	4456.94	3527.9	7811.01	4014.03	1.94593	0.0329818	0.317024
M239T496	239.00036	496.0580	nodiff									9207.14	8722.43	8695.3	15459.8	8970.37	11364.9	1614.68	2758.01	16460.5	8705.05	10211	8180.63	1.24819	0.524381	0.182819
M985T40	984.66498	40.4090	nodiff									1744.71	2053.1	3287.38	3200.46	1881.3	2575.87	3965.27	2542.38	2180.61	1218.64	2433.39	2496.55	0.974699	0.912046	0.2627
M230T71	230.24729	70.5630	nodiff									15705	16497	14152.2	14553.5	14174.8	17518.4	15077.6	17450.5	18784.2	10435.8	15016.5	15853.3	0.947214	0.60453	0.860296
M285T364	285.05829	363.6290	nodiff									7141.61	8391.05	6749.22	5764.29	6416.67	6998.1	2881.38	5651.49	8213.55	1991.55	6892.57	5147.21	1.33909	0.204989	0.251488
M286T37_1	286.14247	37.4780	nodiff									4083.8	4190.7	3617.65	3681.81	3208.41	2585.88	2517.49	3472.07	2241.62	1068.62	3756.47	2377.13	1.58025	0.0117893	0.151488
M364T29_2	364.34100	28.8350	nodiff									3564.12	3433.14	2375.74	3170.74	2818.06	5170.68	2956.09	2562.36	3254.98	1825.65	3072.36	3153.95	0.97413	0.894919	0.332377
M740T41	739.50455	41.4645	nodiff									2823.82	2003.99	2031.51	2887.09	3084.93	2813.71	4827.17	2581.65	2674.01	987.772	2566.27	2776.86	0.924162	0.754884	0.315487
M798T42	797.52291	41.8965	nodiff									4742.58	5256.19	5133.39	6212.48	6654.1	7550.8	4077.57	5238.28	5806.08	3618.95	5599.75	5258.33	1.06493	0.67351	0.373545
M697T17	696.92508	16.6960	nodiff									17683.7	40796.4	42345.6	39589.4	12643.8	45614.5	38341.1	37931.7	37611.7	40382.4	30611.8	39976.3	0.765749	0.19029	1.50677
M264T37_2	264.26812	37.1260	nodiff									3153.24	3845.74	2873.35	2556.39	5275.28	3017.47	2054.41	1586.28	1772.88	1386.41	3540.8	1963.49	1.80332	0.0228064	0.157517
M627T354	626.88254	354.2400	nodiff									14712.9	16005.1	8088.69	18891.7	24480.7	7554.9	7455.07	16082.4	12619.1	1887.62	16435.8	9119.83	1.8022	0.0778185	0.583167
M246T186	246.34081	186.2225	nodiff									7199.06	6703.56	5409	8342.59	9629.97	8985.6	5848.24	8355.44	6477.27	741.305	7456.84	6081.57	1.22614	0.421358	0.436995
M306T382	306.08779	381.5380	nodiff									8213.7	10333.4	6904.65	11213.9	11279	6384.76	2671.61	7821.58	5998.18	2279.08	9588.94	5031.04	1.90596	0.0113466	0.459114
M293T38	293.22553	38.0940	nodiff									4193.65	5744.17	5174.52	5335.18	3772.88	4139.61	2591.96	2252.55	3878.17	1817.06	4844.08	2935.87	1.64996	0.0117431	0.144868
M707T32	706.58099	32.3810	nodiff									2952.92	5409.52	3545.62	3300.97	4563.52	5132.27	4107.64	2694.27	2495.5	1722.39	3954.51	3230.41	1.22415	0.369035	0.173335
M385T35	385.24407	35.3590	nodiff									2430.67	2020.03	2542.68	2259.82	782.969	2040.58	1748.11	1809.96	1959.88	4665.39	2007.23	2444.79	0.821026	0.514854	0.446987
M242T38	242.21055	38.0665	nodiff									5058.15	3410.66	5410.02	4198.8	4169.53	7156.52	5276.29	4656.39	5294.55	4505.67	4449.43	5377.88	0.827357	0.154568	0.575049
M789T41_3	789.09181	40.5560	nodiff									2699.05	3778.52	3428.46	3282.23	4428.23	3404.02	2534.92	1996.61	1984.93	389.088	3523.3	2061.91	1.70875	0.0330988	0.221334
M652T171	651.53275	171.2190	nodiff									8606.72	9475.69	9602.69	8108.14	16495.6	20233.5	9743.32	6098.13	6782.11	1246.7	10457.8	8820.74	1.18559	0.653848	0.399475
M263T36_1	263.12509	36.4185	nodiff									1859.59	2474.94	5766.6	1110.48	6334.26	2029.02	1091.98	1937.87	1782.38	3921.59	3509.18	2152.57	1.63022	0.277206	0.315306
M950T36	950.39962	36.3790	nodiff									1855.01	1293.72	1610.84	1934.91	1880.79	1334.59	1715.62	1731.23	1108.38	3863.4	1715.06	1950.64	0.879225	0.654357	0.402186
M1048T156	1047.73202	155.5370	nodiff									2291.77	7225.46	6688.34	15301.1	1928.92	4777.6	1454.6	1527.49	1189.16	10.1753	6687.11	1791.8	3.73206	0.0901526	0.521139
M574T35	574.48613	34.5850	nodiff									1525.58	1915.94	2980.09	615.621	1709.99	692.126	1375.36	1666.01	954.585	650.507	1749.44	1067.72	1.63849	0.149684	0.0411873
M162T50	162.05384	50.1370	nodiff									13492.5	12292.5	8911.35	13677.8	20130.9	4498.28	10281.2	16108.7	10634.8	11031.1	13701	10510.8	1.30351	0.252989	0.323242
M159T195	159.07546	194.6120	nodiff									15135.4	14384.4	16124.6	22261.2	33270.5	17240.4	18053.6	19764.9	22768.4	10229.4	20235.2	17611.4	1.14899	0.540682	0.512932
M199T278	198.97550	278.2950	nodiff									36722.3	30388.5	35890.7	33917.5	35247.4	35654.2	31461.3	32883.1	34873.8	31828	34433.3	33340.1	1.03279	0.4528	1.18889
M804T143	804.49107	142.7635	nodiff									7289.46	5239.38	5394.54	2848.4	1694.9	3567.7	861.063	893.914	4302.81	925.705	4493.33	2110.24	2.1293	0.0923729	0.196818
M415T33_2	415.17379	33.4590	nodiff									4356.12	4001.9	4284.7	4155.86	6065.3	4354.68	4157.17	4465.67	4223.8	2893.6	4572.78	4018.99	1.13779	0.276482	0.338404
M261T302	261.08691	302.4480	nodiff									3359.9	3512.56	8909.13	3491.05	3312.92	9749.83	3682.14	5565.25	3767.78	3727.15	4517.11	5298.43	0.852538	0.639233	0.421106
M266T278	266.03492	277.8660	nodiff									25226.7	20576.4	27769.9	26305.3	27948.7	25374.6	25544	28907.4	28403.6	22833.3	25565.4	26212.6	0.97531	0.71997	1.08497
M685T354	684.92386	354.0390	nodiff									6885.62	7384.11	3096.21	10913.4	15656	2789.76	2786.21	7771.51	5925.23	71.3837	8787.05	3868.82	2.27125	0.085614	0.524875
M263T354	262.98066	353.7760	nodiff									27276.6	22667.6	19696.7	28834	34336.8	20357.2	18707.2	27165.6	23931.7	10539.6	26562.3	20140.3	1.31887	0.12813	0.433173
M126T218	126.02084	217.6235	nodiff									21359.2	18626.4	19011.1	19730.4	24503.6	19657.5	15335.2	110373	21777	26904.5	20646.2	38809.5	0.531987	0.342974	1.17215
M162T546	162.11162	545.8000	nodiff									5916.58	10202.7	6335.53	8316.04	8982.44	6344.45	4263.98	4961.61	3561.82	3213.51	7950.67	4469.07	1.77904	0.00748988	0.312286
M537T186_2	537.16483	185.9400	nodiff									12170.9	11521.7	10757.6	11778.6	17912.2	14653.4	11874	21114.8	13574.7	8091.53	12828.2	13861.7	0.925444	0.688936	0.722876
M140T358	140.06725	358.1610	nodiff									15108.1	12353.7	12452.3	16795.5	16178.6	12648.1	13138.3	17064	20400.3	7048.26	14577.6	14059.8	1.03683	0.836808	0.624273
M1043T40	1042.70126	40.2335	nodiff									1377.25	1810.33	1786.64	3071.23	989.533	1964.48	2585.31	1897.87	2805.27	690.796	1807	1988.74	0.908612	0.729934	0.257262
M370T118	370.25761	117.6040	nodiff									17162.2	15282.3	12141.2	3899.01	7214.1	5579.62	6766.76	4932.38	3746.03	3735.04	11139.8	4951.97	2.24956	0.0407274	0.342575
M367T208	367.09248	208.4465	nodiff									8605.2	18560.8	8689.79	15138.9	38942.3	6401.12	12591.5	51398.7	14738.7	10442.8	17987.4	19114.6	0.941031	0.912216	0.466085
M489T34	489.39278	33.6735	nodiff									322.189	927.613	1662.97	337.827	490.634	651.06	668.819	680.125	696.566	266.72	748.246	592.658	1.26253	0.575253	0.0407854
M536T32_1	535.50575	31.7390	nodiff									3305.41	4356.38	3815.79	2656.18	5369.66	3975.33	3320.22	2235.35	2546.41	1715.14	3900.68	2758.49	1.41406	0.0987459	0.0556394
M584T40_1	583.50111	39.8670	nodiff									4958.47	4971.21	6121.63	1364.43	5630.7	2349.77	4795.65	2982.42	2549.24	826.727	4609.29	2700.76	1.70666	0.107903	0.0934649
M526T238	526.31223	237.6590	nodiff									8065.56	11927.3	9486.25	10895.6	12240.2	3323.89	6047.05	8656.05	4670.65	1980.92	10523	4935.71	2.13201	0.00384502	0.513255
M730T42	729.58793	42.0930	nodiff									7724.01	7731.48	7613.53	6510.44	8001.64	8925.17	6306.95	5724.73	5796.89	1163.66	7516.22	5583.48	1.34615	0.16874	0.322349
M504T165	504.30366	164.7605	nodiff									11765.6	13574.2	18049.1	15929.5	10900.5	17914.8	6784.79	7503.16	5998.48	598.961	14043.8	7760.04	1.80976	0.077978	0.437018
M520T191	520.27426	191.2050	nodiff									7308.55	13440	13222.4	11052.6	14144.8	5125.12	8410.27	8309.03	7162.21	4648.89	11833.7	6731.1	1.75806	0.00849304	0.307549
M754T37	754.26948	36.6730	nodiff									3639.56	1613.91	2852.58	2925.57	2591.99	2144.88	2675.87	2896.3	2446.52	5801.18	2724.72	3192.95	0.853356	0.544686	0.500462
M867T354	866.97781	354.2400	nodiff									2681.83	2318.79	520.2	5314.68	12979.1	410.871	516.242	3022.1	1778.74	2567.35	4762.91	1659.06	2.87085	0.205932	0.30865
M791T41_2	791.09327	40.8090	nodiff									1587.84	2994.39	2490.65	1466.5	3434.9	2736.88	2328.31	1348.14	1699.89	83.3574	2394.86	1639.31	1.46089	0.242008	0.165842
M174T51	174.07744	51.2450	nodiff									2500.13	3009.42	16916.3	4636.76	4991.5	8759.22	17836.9	4377.15	1691.79	14004.9	6410.83	9333.99	0.686826	0.485632	0.877972
M342T73	342.37185	72.7640	nodiff									13278.5	13766.2	12676.3	12029.7	13849.9	7839.57	12619.9	12416.6	13410.5	7990.84	13120.1	10855.5	1.20862	0.109952	0.396408
M312T38	312.24018	37.5770	nodiff									2650.95	3757.35	4960.84	5816.81	4036.18	3859.69	1638.75	4608.67	2990.56	4097.24	4244.43	3438.98	1.23421	0.313691	0.233365
M794T40_1	794.04132	40.4090	nodiff									1045.1	1230.01	1690.06	2516.35	1231.57	1800.72	3236.87	1779.77	1752.98	860.466	1542.62	1886.16	0.817861	0.481147	0.274255
M642T41	642.43828	40.5560	nodiff									1413.14	2162.12	2505.89	2505.16	2324.27	2697.13	4083.04	2509.04	2030.3	1020.39	2182.11	2467.98	0.88417	0.609058	0.304153
M142T294	142.08516	293.7140	nodiff									19989.4	41411.3	12708.6	13857.1	12821.3	15185.4	11518.9	5794.18	13452.4	5319.15	20157.5	10254	1.96582	0.12813	0.451227
M346T89	346.33027	89.0040	nodiff									8828.63	9320.21	9571.04	8492.92	11484.6	21367	11012.7	9591.65	11143.5	6578.29	9539.48	11938.6	0.799043	0.374338	0.773425
M288T41	288.25248	41.2900	nodiff									8182.91	7924.07	4398.54	5528.91	4197.57	5956.09	4271.58	4405.59	5875.76	4140.15	6046.4	4929.84	1.22649	0.270208	0.239238
M503T34	503.25317	34.4800	nodiff									3058.5	4557.8	2723.22	2927.79	1974.35	1885.76	1448.4	2291.26	2648.74	1115.31	3048.33	1877.89	1.62327	0.0487976	0.122554
M851T41	850.58927	41.0290	nodiff									3236.96	2922.77	4096.53	2581.03	3109.96	3239.88	4018.3	2470.96	2441.35	1833.33	3189.45	2800.77	1.13878	0.416797	0.250063
M283T35_2	283.13161	34.6520	nodiff									2294.81	2325.29	1924.37	1977.86	1809.57	1803.74	1835.86	1625.85	1671.83	4295.43	2066.38	2246.54	0.919805	0.739842	0.418023
M155T38_2	155.10568	37.5665	nodiff									7771.25	5075.54	5386.51	5799.67	9709.43	8905.93	7972.1	8657.68	7102.11	6641.7	6748.48	7855.9	0.859033	0.290744	0.673695
M131T330	131.12815	330.4750	nodiff									65525.1	28847.1	34939.5	48850.1	81185.5	58330.4	28695.2	93079	43960.5	1044.31	51869.5	45021.9	1.1521	0.715194	1.18734
M699T178	698.52665	177.9250	nodiff									4164.92	3763.6	6557.37	2659.02	3083.6	4637.79	4712.08	1674.79	2049.61	6005.08	4045.7	3815.87	1.06023	0.836449	0.496235
M269T610	269.03357	609.6855	nodiff									14562.6	35367.9	64957.1	36036.2	7091.88	62700.9	30800	9286.09	12824.1	37160.2	31603.2	30554.3	1.03433	0.94183	0.971116
M575T34	575.42837	33.9450	nodiff									3181.56	5918.47	3043.59	3523.33	2337.55	1611.16	2229.22	2976.48	3308.65	1824.28	3600.9	2389.95	1.50668	0.11862	0.049477
M804T41	804.03452	40.6470	nodiff									3125	3286.18	3196.56	3329.23	4369.67	3926.07	3326.74	2919.62	2552.72	411.608	3461.33	2627.35	1.31742	0.22985	0.239398
M144T69	144.07994	69.4790	nodiff									8708.15	14327.4	21258.6	28222.7	8591.12	10221.2	8605.1	10596.4	10396.4	9451.43	16221.6	9854.11	1.64618	0.13324	0.267528
M162T580	162.11151	579.8000	nodiff									15324.3	7354.65	36782.8	11180.9	42875.4	12131.1	12285.4	7116.28	32674.5	7339.17	22703.6	14309.3	1.58663	0.35687	0.101974
M593T357	592.80231	357.2260	nodiff									25435.7	30527	27647.4	25891.8	26421.2	23364.4	28494.3	24963.9	26569.3	11352.9	27184.6	22949	1.18457	0.216459	0.663695
M425T37_3	425.40811	36.8400	nodiff									3633.33	6020.95	1756.55	1277.05	2711.92	1767.2	3151.38	4138.95	3266.34	1504.95	3079.96	2765.76	1.1136	0.755225	0.177419
M262T114	262.23661	113.6190	nodiff									6014.91	16671.9	18196.2	5868.09	16602.6	21521.5	18319.2	18451.9	9364.21	7133.03	12670.7	14958	0.84709	0.578274	0.756657
M473T38_2	473.45323	37.5455	nodiff									2116.2	3183.69	2349.74	3015.85	2529.5	2018.94	1655.86	2020.13	1493.89	1468.43	2638.99	1731.45	1.52415	0.00480215	0.0907395
M187T37_1	187.09542	37.4005	nodiff									3406.15	4313.72	3793.79	3785.44	3019.5	3922.96	3364.69	3293.48	4860.41	2975.47	3663.72	3683.4	0.994656	0.961554	0.359146
M386T383	386.11978	383.2930	nodiff									15114.9	16722.7	13026.7	26381.6	16940.4	12413.2	10010.9	15074.3	12860.8	10748.3	17637.3	12221.5	1.44314	0.0588636	0.114059
M60T302	60.08027	301.8640	nodiff									8142.48	11569.5	8208.71	11938.1	10679.8	3288.61	3581.56	5678.32	6296.02	1770.62	10107.7	4123.02	2.45153	0.000868034	0.630399
M685T39	684.56025	38.6060	nodiff									4591.41	5910.37	6741.26	3759.52	5908.94	4347.62	3511.6	2748.08	3046.34	3129.33	5382.3	3356.59	1.6035	0.00965025	0.190219
M534T37_2	534.25219	36.8400	nodiff									1587.59	1315.6	1852.22	1492.36	1626.52	1722.38	1402.92	1538.56	1585.66	4246.95	1574.86	2099.29	0.750185	0.365276	0.437115
M534T42	534.34924	41.9935	nodiff									4779.05	4533.4	1096.32	3127.78	648.043	4613.33	3477.16	2198.28	5102.85	8131.72	2836.92	4704.66	0.603001	0.191384	0.62545
M491T343	491.19029	343.1070	nodiff									10106.2	15548.3	10363	14224.7	13163.2	11647.4	14032.2	10636.1	11539.8	5018.54	12681.1	10574.8	1.19918	0.285548	0.409545
M550T35	550.48548	35.0005	nodiff									994.241	1364.82	4030.09	4182.02	2257.07	3392.52	644.374	1071.76	884.187	1869.4	2565.65	1572.45	1.63163	0.265264	0.124279
M551T34	551.32636	33.7840	nodiff									3132.24	3079.66	3794.78	3294.07	4537.93	1375.6	3918.62	3871.03	3549.56	2495.91	3567.74	3042.14	1.17277	0.37586	0.21411
M159T211	159.07550	211.3210	nodiff									14057.4	12137	12362.8	19892.3	15908.9	14635.2	20288.5	26327.6	21804.1	9613.2	14871.7	18533.7	0.802411	0.291173	0.948966
M257T199	256.96365	198.6500	nodiff									28161.5	15187.3	25360.9	25679	25906.5	28403.3	22922.7	27710.7	27824.6	24512.6	24059.1	26274.8	0.915672	0.404189	1.1505
M913T40	912.60641	40.3070	nodiff									2048.82	2706.66	2608.33	3169.63	2093.65	3484.96	4295.46	2189.46	3076.15	1809.45	2525.42	2971.1	0.849996	0.392246	0.375857
M284T141	284.33000	140.5070	nodiff									8720.84	11943.1	6312.49	7468.23	21088.5	13374.5	13305.8	8922.56	9262.64	10034.4	11106.6	10980	1.01154	0.965539	0.593801
M320T63	320.26148	63.2785	nodiff									7093.08	7738.49	2874.85	1069.78	1194.87	9488.19	1460.56	7722.12	8427.56	10278.3	3994.21	7475.35	0.534318	0.140028	0.718404
M314T45	314.30568	45.4930	nodiff									9185.05	12545.1	982.351	10646.6	12362.6	2353.5	842.614	9239.62	1020.32	4835.23	9144.32	3658.26	2.49964	0.0717704	0.435887
M84T394	84.04381	394.4480	nodiff									12817.4	12824.3	10294.9	13224.4	18111.5	10644.8	9630.75	11805.9	10516.9	5383.32	13454.5	9596.33	1.40205	0.0518058	0.229864
M272T70	272.25758	70.3110	nodiff									13129.5	12604.5	11720.4	11909.1	11594.6	14390	12237.4	11301.7	12246.3	13345.8	12191.6	12704.2	0.95965	0.422538	0.803962
M622T186	622.33696	185.6300	nodiff									7113.51	10389.8	10850.9	9635.74	5937.22	5950.93	5946.33	5378.98	5680.14	4976.74	8785.43	5586.62	1.57258	0.0113824	0.200184
M400T48	400.24701	47.8275	nodiff									5838.72	7261.53	5984.97	6682.43	5853.55	7483.78	5098.76	6027.32	3346.79	6455.26	6324.24	5682.38	1.11296	0.4187	0.43443
M390T35	390.23773	34.7475	nodiff									1101.92	1007.07	1755.05	1475.92	1475.34	2539	1229.1	1648.99	1202.61	3080.42	1363.06	1940.02	0.702599	0.185134	0.385868
M826T41	825.55417	41.0290	nodiff									5256.64	3060.73	5231.06	5134.13	6143.72	4798.31	5598.8	5127.65	4426.01	2471.91	4965.26	4484.54	1.1072	0.53515	0.340491
M394T354	393.86285	353.8650	nodiff									22071.2	22890.3	15706.7	22497	21384.1	14247.4	16006.6	20668.2	19479	5281.79	20909.8	15136.6	1.38141	0.0928898	0.490371
M345T354	344.98330	353.7960	nodiff									17426.4	14154.8	11530.3	20080.5	24939.1	11237.8	11207.4	17627.7	14745.6	3546.91	17626.2	11673.1	1.50999	0.110466	0.463617
M147T36	147.07940	36.2770	nodiff									5933.9	11260.3	7149.06	6523.57	8280.09	7418.2	6923.87	6097.26	6257.7	7529.08	7829.38	6845.22	1.14377	0.34742	0.464614
M107T37	107.08438	37.4150	nodiff									7633.62	6363.1	6321.92	7051.23	6098.94	8296.71	7252.44	11204.2	11063.3	1152.42	6693.76	7793.8	0.858857	0.568909	0.622638
M541T354_2	540.94535	353.8140	nodiff									9209.13	8918.72	3539.09	11390.7	15931.9	4038.91	4013.69	9474.5	6754.3	862.928	9797.89	5028.87	1.94833	0.0902068	0.472564
M701T39	700.55871	39.3780	nodiff									5419.43	6470.13	5448.11	5271.47	3096.72	4986.18	3205.22	3212.8	3777.34	3346.04	5141.17	3705.52	1.38744	0.0576309	0.150587
M875T42	874.57464	41.8160	nodiff									5109.43	3539.45	3346.15	3422.19	5208.28	5368.45	4354.96	3065.55	2622.18	1123.14	4125.1	3306.86	1.24744	0.360434	0.218922
M510T40	510.35397	39.6665	nodiff									2998.61	1979.29	2800.43	3741.26	3581.83	1688.97	4318.79	1885.84	2984.05	1382.36	3020.29	2452	1.23176	0.388917	0.138701
M731T41	730.53538	41.2330	nodiff									3542.5	4294.92	5367.07	3523.87	4605.49	4307.42	5547.51	3155.26	3075.08	2163	4266.77	3649.65	1.16909	0.390008	0.241556
M302T302	302.09045	301.7625	nodiff									5008.98	5383.62	3671.01	9541.52	5918.72	827.224	883.435	2048.88	2196.97	463.988	5904.77	1284.1	4.59838	0.00219439	0.606534
M638T34_1	637.55459	34.2890	nodiff									2428.92	733.181	1169.93	1013.36	1646.28	3889.26	1561.79	1997.56	1262.59	1193.73	1398.33	1980.98	0.705879	0.34424	0.327316
M608T138	607.50651	137.8840	nodiff									6238.78	5903.68	6067.92	5394.78	13472.2	5584.7	6569.99	5360.9	5464.54	5508.33	7415.48	5697.69	1.30149	0.296087	0.282192
M261T73_1	261.12627	72.9780	nodiff									9388.05	13493.7	10802.4	7510.75	10331	9383.91	1862.35	1373.68	12430.8	12833.2	10305.2	7576.79	1.3601	0.340036	0.496631
M260T213	260.10215	212.5265	nodiff									10247	8489.71	6205.1	11223.7	18322.3	6053.28	8766.31	10764.6	7018.15	5260.63	10897.6	7572.59	1.43908	0.181132	0.0313816
M823T40_1	823.05756	40.0580	nodiff									1447.34	1782.67	2659.36	3179.4	747.581	1879.36	2921.59	2422.52	2005.6	368.181	1963.27	1919.45	1.02283	0.944389	0.211879
M207T690	207.12322	690.4055	nodiff									9871.7	13863.3	11165.1	14640.6	13905.1	10278.1	12277.5	7904.76	6020.48	1309.86	12689.2	7558.13	1.67888	0.0402849	0.383961
M943T41	942.54574	41.1960	nodiff									2164.83	2814.61	2304.13	3437.55	1790.53	3550.26	2646.01	2534.95	2790.54	1156.42	2502.33	2535.64	0.986865	0.946576	0.293637
M402T36	402.34339	36.2660	nodiff									1982.35	767.163	936.634	2166.99	993.405	932.424	741.507	1809.77	1147.15	652.808	1369.31	1056.73	1.2958	0.407441	0.0642021
M383T382	383.06786	381.9090	nodiff									11266.9	12993.4	11264	13210	12059.5	9921.16	4462.56	10655.2	9602.64	4595.42	12158.8	7847.4	1.5494	0.0165073	0.247756
M481T37	481.44088	37.4150	nodiff									2896.96	4067.91	3358.14	2556.32	2228.65	3797.66	2307.17	2748.16	2399.41	1867.25	3021.6	2623.93	1.15155	0.409998	0.21128
M616T354_1	615.90991	354.1060	nodiff									2411.2	2108.75	379.394	5110.94	12908.6	309.265	351.403	3044.15	1327.24	30.1712	4583.77	1012.45	4.52742	0.156347	0.424257
M586T37_2	586.36488	37.4780	nodiff									958.911	2820.28	1116.56	897.059	2712.94	1100.61	1553.86	1214.71	2548.25	2479.59	1701.15	1779.4	0.956023	0.887357	0.269736
M304T254	304.04337	253.9740	nodiff									9889.6	15840.9	13940.7	10571.6	9749.34	9158.62	10103.9	5871.07	6413.77	2874.53	11998.4	6884.38	1.74285	0.0204256	0.269674
M214T38	214.17947	37.8690	nodiff									4431.49	3961.71	3806.25	5083.61	2878.32	5424.47	4426.62	3193.61	4507.5	3925.57	4032.28	4295.55	0.93871	0.62415	0.440626
M927T36	927.32266	36.3315	nodiff									4076.29	3057.41	3543.17	3012.78	3426.31	2485.13	2334.28	3713.41	2301.9	6713.23	3423.19	3509.59	0.975382	0.922825	0.504564
M622T382	622.17069	382.3160	nodiff									8101.92	8942.77	7510.8	8656.3	8443.61	6392.99	1682.9	6969.28	7140.16	2782.3	8331.08	4993.53	1.66838	0.0216675	0.26757
M430T41_2	430.29775	41.0740	nodiff									4423.49	2528.25	4369.25	5457.61	4346.11	3953.8	3722.24	1620.28	5937.34	3395.71	4224.94	3725.87	1.13395	0.566766	0.252097
M281T348	281.20592	347.8085	nodiff									5501.29	6647.97	3320.27	1662.31	4315.92	1293.37	1398.4	812.592	598.746	539.648	4289.55	928.552	4.61961	0.00510571	0.446504
M189T291	189.01701	291.3640	nodiff									8506.3	9258.77	6251.53	7932.16	9860.49	5912.9	3989.34	5859.5	4450.34	2123.35	8361.85	4467.08	1.87188	0.00312886	0.404538
M241T36	241.07363	36.3790	nodiff									3005.97	3009.44	3807.89	3215.71	3041.55	3014.46	2910.83	4046.53	3065.77	2832.86	3216.11	3174.09	1.01324	0.87992	0.343099
M131T373	131.12806	372.9990	nodiff									15398.3	9057.17	11473.8	15447.3	25901.4	18779.1	10724.2	17971.8	13422.9	17691.6	15455.6	15717.9	0.983311	0.938119	0.763502
M860T40	859.51133	40.1115	nodiff									1955.45	2469.91	2453.57	2165.4	2721.76	3480.75	2368.45	1700.01	1706.96	1031.64	2353.22	2057.56	1.14369	0.51556	0.188056
M719T143	718.57217	143.1260	nodiff									6859.88	7046.77	6654.42	4320.53	14214.3	3785.22	4589.82	4315.8	3651.2	3299.45	7819.18	3928.3	1.99047	0.0502428	0.281959
M190T50	190.04887	49.6480	nodiff									12714.2	10851.3	8641.75	14436.2	18786.2	3910.72	8495.08	12166.8	11437.6	11209.8	13085.9	9444.01	1.38563	0.150997	0.350575
M555T167	555.35186	166.7620	nodiff									4880.12	9396.96	7494.56	7936.03	4501.05	7221.44	4313.89	4007.98	10943.4	3984.9	6841.74	6094.33	1.12264	0.661982	0.235135
M609T39	608.50807	39.3540	nodiff									3411.99	5178.09	4513.4	2828.85	8859.69	3133.38	2792.23	3421.88	2902.86	1223.37	4958.41	2694.74	1.84003	0.079108	0.214914
M123T689	123.09083	688.7330	nodiff									6858.9	7361.95	5873.69	10411.4	7179.34	849.919	5413.67	5809.42	6071.56	2461.61	7537.05	4121.24	1.82883	0.0296136	0.25646
M874T41	873.56269	41.4145	nodiff									2815.55	3068.05	3601.75	2970.57	4156.97	3688.02	2691.14	2669.26	2180.49	847.222	3322.58	2415.23	1.37568	0.12167	0.156588
M769T42	769.49068	41.8160	nodiff									1991.76	5176.31	4452.81	684.323	3383.09	3838.15	4815.57	2915.53	2272.48	3364.34	3137.66	3441.22	0.911788	0.750226	0.394672
M281T66	281.16013	66.3370	nodiff									9580.06	11385.7	3072.07	12304.7	22433	16282.6	9368.38	8960.49	4200.12	2545.42	11755.1	8271.41	1.42117	0.401901	0.275693
M312T136	312.36126	136.3170	nodiff									5216.04	4787.58	4576.88	4551.33	6913.98	9553.05	5613.88	11407.1	5218.66	7753.84	5209.16	7909.3	0.658612	0.0632377	0.714473
M602T186	602.34562	186.2415	nodiff									3555.14	5042.53	5268.68	6666.36	11358.6	2132.82	3506.16	3335.59	3049.7	2985.25	6378.27	3001.91	2.12474	0.0379644	0.330286
M538T35_2	538.44072	35.0550	nodiff									2731.25	2504.85	1759.46	1466	2363.81	2472.42	1311.21	2029.06	1664	1019.71	2165.08	1699.28	1.27411	0.219828	0.119929
M139T282	138.95436	282.4695	nodiff									1448.03	1377.04	3099.77	1871.75	304.327	3176.13	2296.47	4134.82	5257.54	16869.2	1620.19	6346.83	0.255275	0.119773	0.934199
M174T148	174.07790	148.2680	nodiff									9300.3	7557.45	7548.28	9583.18	9472.27	6128.04	7699.72	9020.19	8796.11	3621.66	8692.3	7053.14	1.2324	0.175503	0.310398
M1118T36	1118.49859	35.8745	nodiff									1686.13	1643.28	1847.88	1753.19	1742.47	1043.58	1318.35	1649.32	1500.25	3389.62	1734.59	1780.22	0.974365	0.915401	0.357915
M438T40	438.29883	40.1690	nodiff									3322.87	3699.21	3400.64	2059.11	1214.26	1713.47	1931.8	1249.32	1392.61	1662.09	2739.22	1589.86	1.72294	0.0466069	0.153918
M397T186_1	396.72275	185.9505	nodiff									3354.69	4316.4	3300.76	5261.77	5740.48	3530.86	3052.11	4180.21	3708.47	259.961	4394.82	2946.32	1.49163	0.127554	0.308463
M195T37	195.13749	37.4960	nodiff									9880.36	10209.8	10730.4	9502.71	9626.74	3617.68	9562.32	2357.25	2952.34	3155.51	9989.99	4329.02	2.30768	0.00292542	0.398619
M195T36	195.12183	36.3895	nodiff									5293.18	4569.41	4495.24	4821.61	5265.24	6742.22	5405.72	5490.7	5957.82	5156.22	4888.94	5750.54	0.850171	0.0297823	0.587904
M398T37_2	398.29713	36.8480	nodiff									2928.05	3360.67	1769.99	1764.75	4210.51	2064.9	3833.98	1715.62	2105.43	1591.54	2806.79	2262.29	1.24068	0.406799	0.152047
M398T34	398.34210	34.3935	nodiff									4108.65	3213.75	5227.7	4987.63	4590.47	6050.31	3810.56	4792.35	3278.25	2874.45	4425.64	4161.18	1.06355	0.704961	0.331402
M542T354_1	541.81747	354.2400	nodiff									21490.4	20452.1	16193.9	23045.6	22620.1	14435	14990.4	22074.5	19546.2	5709.72	20760.4	15351.2	1.35237	0.114769	0.483274
M131T341	131.08095	340.5670	nodiff									255.546	249.571	1234	290.327	1006.08	2490.3	928.575	2849.22	1678.13	1700.51	607.106	1929.35	0.314669	0.0106182	0.421229
M255T354	254.98184	354.4160	nodiff									7848.49	6557.89	3518.05	10596.1	15151.2	3830.89	3470.99	7671.21	6627.98	551.086	8734.36	4430.43	1.97145	0.102525	0.453863
M286T38	286.27434	37.8690	nodiff									2944.45	3056.74	3322.6	3001.22	2525.17	6660.09	2181.22	2863.99	3179.48	2099.56	2970.04	3396.87	0.874346	0.629343	0.341844
M128T35	128.10587	35.2520	nodiff									3925.92	4188.46	4594.2	4596.03	3215.05	3888.59	2812.55	3070.61	4634.24	2543.98	4103.93	3389.99	1.2106	0.160439	0.191721
M800T41	799.55207	40.5365	nodiff									2950.88	2136.36	3913.28	3788.66	4081.51	3052.68	4867.74	3562.94	3157.62	1814.29	3374.14	3291.05	1.02525	0.895357	0.306767
M500T355	499.82741	354.8235	nodiff									17407.3	18149.6	13126.1	19869.7	6828.07	12112.3	14383.4	18231.9	16124.2	5065.37	15076.2	13183.4	1.14357	0.577295	0.48909
M282T131	282.27855	130.7985	nodiff									22591	12059.9	10743.8	8566.13	13072.6	8316.2	13079.1	9075.9	7553.35	6915.8	13406.7	8988.06	1.49161	0.133869	0.159685
M569T355	568.84026	354.9610	nodiff									21340.2	23439.8	18367.5	23190.3	22167.7	16746.4	18494.7	20944.4	21146.1	7743.17	21701.1	17015	1.27541	0.111641	0.500418
M259T426	259.11276	426.2680	nodiff									7883.12	11186.6	10585.6	5994.6	8292.78	6132.67	4855.78	8701.34	4679.13	4069.42	8788.54	5687.67	1.54519	0.0385655	0.0856433
M151T37	151.14732	37.4150	nodiff									5342.34	3972.3	4615.43	4381.68	3982.63	5110.34	4749.12	4624.13	4881.43	4055.61	4458.87	4684.13	0.951912	0.485519	0.486724
M313T70	313.27324	69.8340	nodiff									15333.3	19198.5	19122.3	19058.3	16322.9	12851.7	17987.6	14705.3	18763.1	11486	17807	15158.7	1.17471	0.14427	0.519029
M534T37_1	533.51014	36.9370	nodiff									2517.78	3055.7	3233.38	2705.17	3413.28	2543.69	2176.26	2391.95	1608.93	1038.93	2985.06	1951.95	1.52927	0.012721	0.0778604
M399T37_2	399.32332	36.9990	nodiff									4969.8	5502.31	4358.76	2999.77	2528.49	2692.49	1705.58	3285.61	3876.8	2893.24	4071.82	2890.74	1.40857	0.116995	0.130311
M368T38	368.31399	37.7450	nodiff									2788.02	2681.22	4387.84	4215.73	5601.48	4942.89	3894.53	3495.5	4007.37	2864.81	3934.86	3841.02	1.02443	0.887556	0.353677
M203T390	203.05184	390.4630	nodiff									9832.29	10498.7	8094.75	8972.69	10572.2	7389.5	8150.6	7259.98	6050.91	4645.56	9594.13	6699.31	1.43211	0.00572991	0.0954019
M484T173_2	484.32858	173.4235	nodiff									9482.1	9585.1	2405.69	10620.2	7480.09	13698.9	6256.37	5971.99	5262.39	314.521	7914.64	6300.84	1.25612	0.551585	0.406937
M219T166	219.07558	166.1730	nodiff									17292.6	15961	13559.5	17186.8	21156.8	8288.5	15197.4	16937.8	16371	13563.5	17031.4	14071.7	1.21033	0.174237	0.495802
M159T175	159.05450	174.5720	nodiff									1282.5	800.087	891.242	6696.34	982.427	900.424	6798.9	1409.6	8638.82	3504.46	2130.52	4250.44	0.501247	0.295645	0.448351
M522T38_2	522.43390	37.5980	nodiff									2348.7	3418.11	1162.07	1212.26	1624.79	2796.19	1097.93	2118.43	2425.84	2216.57	1953.19	2130.99	0.916562	0.736048	0.266635
M335T36	335.18435	35.8650	nodiff									5094.84	6233.94	4501.78	4284.66	4282.75	5836.46	4043.36	4903.81	5812.04	2915.55	4879.59	4702.24	1.03772	0.797279	0.387911
M151T38	151.11120	37.6190	nodiff									7948.19	7558.81	3458.64	3489.19	7654.69	4843.39	1784.6	6892.39	6801.76	7656.25	6021.9	5595.68	1.07617	0.781609	0.401646
M151T36_1	151.07411	36.4070	nodiff									12085.4	6045.52	11082.7	4212.36	6545.52	3515.07	10754.4	2882.3	11006.9	12097.2	7994.29	8051.17	0.992935	0.982488	0.690652
M156T270	156.04107	270.1040	nodiff									10550.4	11353.6	9909.73	8777	11997.9	14263.7	10885.4	6324.41	5316.21	7095.28	10517.7	8777	1.19833	0.350532	0.387683
M756T33	755.54145	32.8290	nodiff									4750.74	4706.88	3029.53	5029.38	6305.98	3506.17	2556.51	3872.22	1528.39	1743.97	4764.5	2641.45	1.80374	0.016138	0.208075
M156T283	155.98083	283.3895	nodiff									295.327	18064.9	6830.09	6389.62	3000.31	8151.21	5789.14	3966.63	6119.79	11567.5	6916.04	7118.86	0.97151	0.952448	0.555408
M364T138	364.25990	138.2990	nodiff									5142.81	4573.91	4888.06	4492.24	10528.6	4750.88	4629.78	3385.54	3687.45	5005.09	5925.12	4291.75	1.38058	0.210414	0.297831
M584T169	584.31507	169.0310	nodiff									5255.14	12530.1	9207.89	6951.47	15622.3	8440.76	7135.37	5891.59	4631.5	1700.3	9913.38	5559.9	1.78301	0.0835366	0.318742
M157T320	157.09615	320.4740	nodiff									3295.69	4099.2	3814.41	3916.6	15577.8	1833.35	2980.96	3477.68	3020.5	1049.88	6140.74	2472.47	2.48364	0.165703	0.325672
M372T40	372.34434	40.4700	nodiff									3589.26	8494.62	2429.22	2829.78	2888.86	5656.12	2418.51	7235.76	7453.37	2978.06	4046.35	5148.36	0.785948	0.494989	0.418524
M401T56	401.16892	56.4065	nodiff									524.658	653.94	890.301	706.971	707.424	521.563	579.536	729.948	687.55	3779.56	696.659	1259.63	0.553066	0.400331	0.415275
M992T188	991.66994	188.4655	nodiff									450.479	4983.02	4247.97	3477.47	965.397	292.826	481.411	396.343	327.872	220.582	2824.87	343.807	8.21644	0.0249425	0.415985
M159T215	159.02665	215.2500	nodiff									8500.97	12326.8	8821.69	9036.37	10320	6854.78	5586.48	3999.19	4091.5	1971.47	9801.17	4500.68	2.17771	0.00119637	0.506301
M519T37_1	518.87575	37.1875	nodiff									1955.12	1651.79	1906.87	1407.11	3272.1	1880.71	1601.55	1143.08	1158.6	1011.45	2038.6	1359.08	1.49999	0.0979752	0.0430802
M440T34	440.31448	34.4370	nodiff									1985.98	1234.25	1888.82	1384.25	1331.05	600.057	1398.97	1674.74	1312.37	4179.07	1564.87	1833.04	0.853702	0.682495	0.419933
M619T381	619.19420	381.2890	nodiff									8151.79	10291.2	6790.99	8518.94	9026.76	4621.66	793.696	5315.92	4331.63	1019.21	8555.94	3216.42	2.66008	0.00137031	0.603043
M323T302	323.21625	301.9215	nodiff									3658.27	5760.74	1893.81	4217.41	5574.94	559.421	485.701	709.585	668.665	462.258	4221.04	577.126	7.31389	0.000866488	0.567444
M148T52	148.03834	52.0180	nodiff									12340.2	11762.6	8937.76	12744.4	17232.1	4326.06	8305.65	12214.1	9915.25	10074.2	12603.4	8967.05	1.40553	0.0884097	0.323304
M653T38	652.53383	38.0220	nodiff									3408.4	2143.03	3141	2326.39	7455.19	2084.36	3050.33	2008.64	1065.96	2162.07	3694.8	2074.27	1.78125	0.150634	0.162348
M226T426	226.08291	425.6895	nodiff									10274.6	18855.5	19290.5	11218.4	10784.1	5500.27	5020.14	4680.28	11799.5	4695.84	14084.6	6339.2	2.22183	0.013673	0.490311
M131T247	131.12807	247.0090	nodiff									12693.3	10842.7	10291.6	14005	11261	11319.2	9267.94	11708.2	22021.5	12585.5	11818.7	13380.5	0.883283	0.521224	0.683314
M215T278	214.95323	278.2940	nodiff									34886.2	30705.1	34507.1	36702.8	33615	34103.3	34008	36849.5	36704.3	36985.2	34083.2	35730.1	0.953909	0.206532	1.32368
M406T44	406.35142	43.7690	nodiff									3401.32	3337.67	3102.64	2606.11	3892.94	4644.02	2662.38	3083.29	2823.7	3531.45	3268.14	3348.97	0.975864	0.849616	0.386867
M428T35_1	428.25090	34.9280	nodiff									1236.46	1390.33	3645.37	4341.81	1346.49	4958.2	3040.66	1244.65	4968.86	2235.81	2392.09	3289.64	0.72716	0.392946	0.368431
M184T477	184.07228	476.8610	nodiff									17714.5	22576.6	18407.6	21272.7	28778.9	16373.7	9202.92	22089.9	11809.5	6091.81	21750.1	13113.6	1.65859	0.0359171	0.46679
M501T381	501.19617	381.4840	nodiff									7269.39	20448.3	6754.38	26868.5	6552.28	7175.06	11212.5	9716.7	10671.9	5592.74	13578.6	8873.78	1.53019	0.313452	0.192855
M205T360	205.06745	359.5000	nodiff									14880.5	24851.3	9005.82	15928.6	21257.1	19293.4	17982.7	10042	19073.2	22739	17184.7	17826.1	0.96402	0.857013	0.897426
M1137T302_1	1136.91307	301.8640	nodiff									1067.08	238.74	84.3169	1363.94	1647.98	974.127	146.293	845.895	189.238	115.194	880.412	454.149	1.9386	0.271652	0.109134
M273T381_2	273.09348	381.3780	nodiff									4902.39	7651.05	4331.99	7330.87	5651.31	4003.36	801.508	4865.27	3405.49	945.71	5973.52	2804.27	2.13015	0.0167133	0.42155
M628T178	628.43179	177.8830	nodiff									4726.58	8755.37	6327.47	9181.03	7996.1	2772.13	3080.2	3847.93	3206.45	2314.57	7397.31	3044.26	2.42992	0.00100632	0.526906
M163T34	163.07440	34.4150	nodiff									10263.7	2541.14	1659.5	1544.91	11963.6	2746.86	1669.23	2697.22	3332.68	2503.68	5594.57	2589.94	2.16012	0.226163	0.163492
M288T255	288.06931	254.9130	nodiff									13135	16768.9	13720.7	10831.8	9297.06	12373.4	10243.6	5329.12	7085.52	2393.94	12750.7	7485.13	1.70347	0.0421766	0.276098
M284T203	284.09817	203.2420	diff									19011	31156	14145.3	22263	18964.6	2854.77	1595.93	1923.35	1823.08	2357.86	21108	2111	9.99907	0.000152635	1.31961
M823T40_2	823.49192	40.1860	nodiff									1220.13	1886.46	1497.52	1508.35	1486.78	1843.94	1101.26	1990.99	1582.24	1848.61	1519.85	1673.41	0.908235	0.442418	0.270625
M377T354	376.94046	354.3270	nodiff									11228.8	12494.7	6735.94	14264.7	17855.2	6681.63	7280.08	11734.4	9865.82	1627.94	12515.9	7437.97	1.6827	0.077046	0.478394
M793T181	792.51386	181.3800	nodiff									2205.94	1181.68	1002.56	2882.08	4476.33	4509.29	3035.24	1613.48	2041.95	1636.06	2349.72	2567.2	0.915283	0.801808	0.279769
M110T171	110.03388	171.3970	nodiff									14352.8	15642.6	12664	10050.7	13206.7	6821.25	10302.6	11002.4	10165.8	3906.14	13183.3	8439.62	1.56208	0.0200358	0.218435
M279T61	279.23071	61.0360	nodiff									8585.25	6590.45	5641.6	21867.9	20020.5	21878	2126.37	6473.32	21080.2	4063.45	12541.1	11124.3	1.12737	0.80381	0.412415
M111T37_2	111.07962	36.9990	nodiff									5024.61	6955.47	8260.87	5625.73	6866.86	11434.8	7997.84	10652	11329.6	9516.79	6546.71	10186.2	0.642702	0.00281378	0.867782
M715T38	714.60433	37.9760	nodiff									3217.84	2466.55	2942.18	2669.01	1098.03	2846.18	2968.68	2837.42	2859.27	2857.15	2478.72	2873.74	0.862543	0.314966	0.400341
M340T264	340.08161	263.5120	nodiff									3795.94	4249.38	3208.55	4010.57	5816.93	2452.34	4054.47	4098.67	4793.99	2884.88	4216.28	3656.87	1.15297	0.387405	0.241954
M627T40	626.51915	39.8845	nodiff									4951.14	2450.37	5308.66	3191.07	8564.25	4779.3	3931.5	4106.15	2621.12	2087.55	4893.1	3505.13	1.39598	0.270318	0.0797096
M713T173	713.06497	172.5840	nodiff									11989.4	12188.4	9144.03	14054.2	17006.8	10379	9357.19	12539.7	11612.8	4523.44	12876.6	9682.42	1.32989	0.132478	0.343752
M257T375	257.08924	374.5380	nodiff									2051.61	3606.18	738.853	2807.92	9042.42	1558.45	1509.59	902.563	1758.24	1369.13	3649.4	1419.59	2.57073	0.159027	0.25273
M873T41	872.55584	41.2830	nodiff									3822.94	3541.15	3481.82	2684.52	4710.08	4169.25	3650.52	3421.27	2433.09	1832.62	3648.1	3101.35	1.1763	0.336784	0.246877
M159T52	159.06264	52.2340	nodiff									5082.97	6299.46	15809.4	5147.45	6787.4	9152.48	15322.5	2150	6512.23	5760.8	7825.33	7779.61	1.00588	0.988148	0.45296
M326T129	326.37703	128.5750	nodiff									7994.98	7059.59	4067.24	3139.41	6881.72	14070.7	8299.03	4123.5	5721.86	6509.4	5828.59	7744.9	0.752571	0.356487	0.654007
M417T381	417.23426	380.6450	nodiff									4848.29	6394.27	2900.12	4030.87	6224.97	689.467	404.48	513.786	786.405	501.89	4879.71	579.206	8.42482	0.000194435	0.614735
M530T38	530.45480	37.6190	nodiff									3753.64	2673.51	4425.61	3719.96	2736.78	2132.33	2831.9	2180.35	1254.39	1594.96	3461.9	1998.79	1.732	0.00927335	0.125079
M361T39	361.27219	38.7280	nodiff									6608.75	6281.42	7274.82	4724.26	7953.66	4703.59	4112.25	3134.16	2714.48	2372.08	6568.58	3407.31	1.92779	0.00190465	0.26224
M132T52	132.04331	51.9700	nodiff									12775.5	10455.5	9226.43	15253.6	16802.9	6156.92	8474.11	12197.4	9655.28	10387.7	12902.8	9374.27	1.37641	0.0769967	0.337232
M296T36	296.29320	36.2165	nodiff									2830.29	1266.82	2251.47	1779.64	3071.6	4600.48	1725.95	1688.32	1654.68	1109.48	2239.96	2155.78	1.03905	0.907825	0.211723
M207T660	207.12328	660.1960	nodiff									9546.23	11239.5	7947.17	17255.9	14405.9	10663.6	5780.12	16795	1005.3	6167.24	12079	8082.25	1.4945	0.239732	0.0790978
M288T351	288.07907	351.4635	nodiff									5054.61	5211.42	2663.36	7504.7	11886.4	1930.1	852.354	2313.87	3470.33	3014.52	6464.09	2316.23	2.79078	0.0337647	0.434464
M278T38	278.24694	37.5140	nodiff									4378.07	4314.52	3546.82	2925.24	2299.11	6407.29	4605.04	4227.44	3743.02	3443.36	3492.75	4485.23	0.778723	0.169054	0.530724
M473T382	473.14099	382.3595	nodiff									5228.92	7032.28	5375.65	4977.41	5925.76	6592.1	4581.65	6076.86	6586.92	2645.35	5708	5296.58	1.07768	0.638075	0.391436
M661T354	660.96248	354.2835	nodiff									4713.59	4851.7	1758.39	7538.93	12824.8	1548.44	1956.04	5270.67	3595.99	4132.36	6337.49	3300.7	1.92004	0.164756	0.241456
M760T174	759.50327	174.4810	nodiff									8064.71	4715.96	4458.74	6454.12	7352.53	3043.41	4959.64	9441.82	6229.64	4459.1	6209.21	5626.72	1.10352	0.664625	0.28273
M123T710	123.09078	709.8060	nodiff									6031.86	9392.33	9080.91	8111.98	7049.57	6730.85	6004.05	8597.9	6887.45	4142.25	7933.33	6472.5	1.2257	0.16503	0.243395
M130T426	130.04883	426.0240	nodiff									7314.43	8373	8487.61	8523.01	12099.1	8295.64	6269.36	7936.1	8692.54	3649	8959.43	6968.53	1.2857	0.145577	0.273486
M103T9	103.13010	8.5150	nodiff									10680.6	10661.5	10697.8	10230.4	10594.1	10485.7	10318.2	11881.3	10814	10772	10572.9	10854.2	0.974078	0.354474	0.715871
M198T388	198.05151	388.1980	nodiff									5475.1	7678.48	5147.38	7454.22	7653.73	3605.69	1618.72	3932.53	3065.8	1382.09	6681.78	2720.97	2.45567	0.000849377	0.52045
M165T41	165.09017	41.0740	nodiff									54372.3	43923.7	17701.2	18421.3	17562.3	17688	1996.14	18090.7	17075.8	15396.4	30396.2	14049.4	2.16352	0.0876881	0.53645
M603T35	602.51727	34.9210	nodiff									3738.68	4634.34	4447.94	1040.75	4950.27	2114.5	2632.13	3600.64	2436.33	1956.63	3762.39	2548.05	1.47658	0.15124	0.0674247
M1046T37	1045.98607	36.8550	nodiff									2287.61	2823.53	2435.67	2637.42	2183.63	2014.16	1354.82	1204.6	1013.39	573.474	2473.57	1232.09	2.00762	0.00148501	0.216215
M207T711	207.12332	710.5835	nodiff									8133.33	5805.07	8008.83	8203.43	11122.1	7928.88	12184.8	9094.85	1110.27	8055.84	8254.55	7674.94	1.07552	0.779281	0.499038
M403T37	403.13643	37.4795	nodiff									1902.28	1683.88	1673.16	1506.32	669.547	2295.88	1854.32	1827.27	1913.23	879.707	1487.04	1754.08	0.847758	0.424413	0.300311
M359T419	359.12328	419.3180	nodiff									18758.4	20595.4	24255.5	18968.8	17149.1	18485.1	22038.6	18007	21200	21417.8	19945.4	20229.7	0.985948	0.850749	0.984454
M343T84	343.22585	83.9200	nodiff									21177.3	22222.3	13339.1	3948.14	11594.7	2853.06	4526.39	6450.48	4306.36	4944.18	14456.3	4616.09	3.13172	0.0202295	0.629309
M905T37	905.34098	36.7825	nodiff									1983.3	1911.12	1758.62	1888.68	1474.76	830.019	1678.5	2211.27	1170.13	4563.85	1803.29	2090.75	0.86251	0.677886	0.430816
M131T550	131.12808	550.0910	nodiff									780.123	983.031	1181.74	920.563	727.852	4968.3	744.679	2755.4	1292.47	1112.46	918.661	2174.66	0.422439	0.146788	0.373434
M78T67	78.03327	66.5290	nodiff									12864.9	15127.8	9916.83	11473.5	14955.2	8613.14	2880.55	8499.73	6152.29	4056.31	12867.6	6040.4	2.13026	0.00209155	0.559228
M247T353	247.00282	353.0730	nodiff									15725.7	15292.1	13836.6	15520.2	25146.9	16035.9	13206.8	18381.8	15040.8	5522.59	17104.3	13637.6	1.2542	0.280363	0.476168
M697T50	696.92474	50.4935	nodiff									18143.9	20697	17888.8	19856.1	13147.7	10860.8	18373.4	20771.5	20725.3	22062.4	17946.7	18558.7	0.967023	0.805353	0.896108
M200T51	200.09310	50.7870	nodiff									13158.9	14690.1	13179.5	12970.5	15611.9	4722.75	10067.3	11168.4	10702	13359.7	13922.2	10004	1.39166	0.0331236	0.536827
M238T34	238.07873	34.4800	nodiff									3884.3	3090.66	3694.64	3057.23	3559.13	769.366	2538.48	3179.44	3226.4	2470.97	3457.19	2436.93	1.41867	0.0639309	0.147038
M158T186_2	158.08226	186.2200	nodiff									4071.39	3470.52	2581.1	3905.17	5728.97	5226.16	2323.72	4798.28	3810.77	808.76	3951.43	3393.54	1.1644	0.579006	0.30544
M891T354	890.94054	354.0150	nodiff									2931.86	2821.88	489.361	5460.27	11571.6	419.711	324.626	3331.02	2057.18	29.1687	4655	1232.34	3.77736	0.125763	0.42916
M526T190	526.28881	189.9300	nodiff									8265.85	12612.2	10030.6	9306.79	8448.42	4938.06	6341.41	5592.9	5084.64	4140.46	9732.79	5219.49	1.8647	0.000814862	0.372621
M630T348	630.31653	348.1110	nodiff									1334.83	2969.48	760.79	563.119	1095.99	661.14	749.952	749.952	661.14	749.952	1344.84	714.427	1.88241	0.178962	0.103724
M649T37	649.30411	36.9155	nodiff									1195.14	1173.92	1565.77	1203.5	954.644	779.31	1289.75	1763.81	1443.46	4485.6	1218.6	1952.39	0.624158	0.298721	0.455082
M344T383	344.07243	382.5190	nodiff									7447.86	10069.5	7791.29	9944.55	8208.56	6120.75	2896.2	7467.57	6335.47	3605.3	8692.36	5285.06	1.6447	0.010648	0.239525
M271T37	271.15284	36.8940	nodiff									2160.52	2933.55	1610.89	2608.96	2249.08	3061.1	1621.47	2166.22	1810	2785.82	2312.6	2288.92	1.01034	0.948514	0.293815
M763T43	762.50337	42.6235	nodiff									3495.97	2938.91	4285.99	2876.51	3324.6	3436.09	4052.23	3448.62	2069.21	2622.27	3384.4	3125.68	1.08277	0.56488	0.321687
M216T46	216.19448	46.1355	nodiff									3266.27	3926.82	3675.11	3749.39	2558.75	2697.48	3419.55	1911.77	2292.46	2612.69	3435.27	2586.79	1.328	0.0413634	0.223696
M592T40	592.39314	39.5210	nodiff									4583.21	3908.88	1811.78	4621.3	1458.96	4814.7	5559.61	4194.42	4318.28	2998.82	3276.83	4377.16	0.748619	0.207733	0.507032
M187T37_2	187.11061	36.8290	nodiff									2776.75	8475.5	3235.19	3352.99	5629.2	3587.07	6739.97	5539.45	6629.51	3965.65	4693.92	5292.33	0.88693	0.645671	0.421164
M594T36_2	593.56755	36.4950	nodiff									1185.87	1196.42	582.339	1120.4	3932.34	1198.44	910.854	549.577	790.708	626.571	1603.48	815.229	1.9669	0.228343	0.0950604
M101T167	101.10675	167.2380	nodiff									2974.94	2033.91	2909.11	2374.99	2919.87	2096.37	1558.48	34916.9	2167.12	2333.67	2642.56	8614.51	0.306757	0.390582	0.566634
M541T166	541.32235	165.8210	nodiff									2917.84	6279.45	5452.53	4036.43	3034.02	3179.29	2153.73	2221.12	2183.88	1737.86	4344.05	2295.18	1.89269	0.019743	0.218837
M488T160	488.30918	159.9820	nodiff									10332.6	15996.2	13552.3	8878.45	7918.29	11739.6	7675.55	8319.47	5471.23	754.704	11335.6	6792.12	1.66893	0.0900879	0.365116
M113T163	113.03387	163.4390	nodiff									9618.96	11189.5	5832.76	13426.4	10451.8	12299.3	7742.17	12079.7	8847.91	3177.02	10103.9	8829.23	1.14437	0.557068	0.460474
M129T294	129.10124	293.7140	nodiff									49396.2	17468.1	15843.7	18915.1	52136.1	17965.8	35153.2	13208.2	22647.3	11556.6	30751.8	20106.2	1.52947	0.281789	0.0884169
M971T40	970.64867	40.4090	nodiff									1562.18	2211.72	2277.79	2709.9	2593.54	2341.3	3147.22	2015.2	2314.64	1522.76	2271.03	2268.22	1.00124	0.993461	0.276214
M294T365	294.04955	364.5905	nodiff									1895.77	3236.81	2284.97	2652.11	1692.21	1335.72	4813.52	7866.18	1478.27	1369.29	2352.37	3372.6	0.697496	0.466048	0.328698
M761T354	761.01411	354.2400	nodiff									1919.22	1704.44	423.926	3527.68	9501.26	498.48	403.178	2229.05	1201.5	1889.9	3415.31	1244.42	2.74449	0.222272	0.248887
M297T41	297.24155	40.6700	nodiff									2811.1	2764.33	3951.25	3113.93	4378.76	3560.57	4327.28	3252.31	4387.14	2488.49	3403.87	3603.16	0.944691	0.688695	0.394894
M778T137	777.55943	137.2240	nodiff									4579.38	4306.48	4437.52	4116.51	14543.5	4935.81	5207.75	4170.49	4192.66	4602.22	6396.68	4621.79	1.38403	0.411437	0.188295
M999T41	998.67734	40.6130	nodiff									2154.1	2086.54	2388.62	2749.6	988.227	2043.17	4147.36	2345.75	2523.48	1419.35	2073.42	2495.82	0.830755	0.457476	0.32769
M151T36_2	151.09538	36.1120	nodiff									8660.23	4453.37	8160.52	7960.74	3602.88	4673.67	3405.92	5167.95	6070.34	7478.88	6567.55	5359.35	1.22544	0.363432	0.413688
M107T65	107.06959	64.5380	nodiff									10885.1	9490.11	21308.5	19483.5	19196.7	11557.5	12888.2	12888.4	9764.49	9852.97	16072.8	11390.3	1.41109	0.101977	0.249061
M219T35	219.17341	35.0550	nodiff									6098.29	5685.13	6354.37	6775.37	7801.73	9620.15	5477.19	6949.13	6455.34	5613.29	6542.98	6823.02	0.958957	0.745202	0.533037
M115T162	115.12209	162.4780	nodiff									6640.6	6440.53	8019.74	10530.6	10351.7	8486.35	9171.16	7160.18	6675.09	11549.6	8396.63	8608.47	0.975392	0.867508	0.678906
M401T354	400.90156	354.3210	nodiff									16666.6	17348.2	12263.5	17932.9	19998.8	11520.5	11827	16584.9	14637	3912.02	16842	11696.3	1.43995	0.0741144	0.453628
M674T41	673.52577	41.4785	nodiff									5617.18	5404.12	5356.95	4120.33	3278.46	8063.73	3999.76	5127.67	4011.35	1711.27	4755.41	4582.75	1.03767	0.882113	0.351681
M266T374	266.11484	374.1065	nodiff									3801.03	4666.59	3688.44	3987.91	786.888	2059.29	1260.99	2810.66	419.795	1187.08	3386.17	1547.56	2.18807	0.0475216	0.220521
M955T354_1	954.68407	353.7900	nodiff									20114.5	20841.4	16617.6	19858.4	20578.4	14275.3	15914.6	18585.7	17391.3	7281.26	19602.1	14689.6	1.33442	0.0499971	0.388443
M356T382_1	356.07476	381.9350	nodiff									4042.56	4348.5	5921.07	6078.09	5856.75	2944.97	1679.67	3609.97	2299.33	1932.61	5249.39	2493.31	2.10539	0.00114328	0.331134
M326T186	326.08032	186.2480	nodiff									8225.3	5413.18	4305.99	7125.47	7697.79	8861.42	5056.37	7895.38	6662.9	856.34	6553.55	5866.48	1.11712	0.676168	0.45344
M160T428	160.05937	428.0995	nodiff									5808.72	5479.93	4365.46	5007.84	5714.55	4261.04	4387.62	4082.23	5242.3	3463.22	5275.3	4287.28	1.23045	0.0355398	0.274041
M142T52	142.08534	51.5010	nodiff									5027.95	5094.19	4695.36	3614.63	7573.42	3359.96	2347.96	2391.06	1618.06	2922.57	5201.11	2527.92	2.05746	0.005633	0.310542
M548T41	548.36325	41.3010	nodiff									2885.06	2516.46	2194.66	6762.91	4750.46	5271.24	5329.38	3281.26	6267.43	4330.45	3821.91	4895.95	0.780627	0.312746	0.483106
M187T37_3	187.14670	37.4150	nodiff									4951.75	1730.07	1778.04	4584.66	5192.49	1131.22	2118.03	5102.9	1244.98	3670.89	3647.4	2653.61	1.37451	0.388539	0.207707
M415T366	414.84916	366.0590	nodiff									4034.98	3264.01	5665.24	3321.87	3547.53	2325.96	5487.75	4108.84	1509.55	4964.04	3966.73	3679.23	1.07814	0.753285	0.43243
M436T35	436.34149	34.7475	nodiff									936.251	1842.56	2175.29	2261.98	862.424	1218.85	2290.79	1526.84	949.222	741.169	1615.7	1345.37	1.20093	0.522981	0.0890643
M637T35	636.55202	34.5180	nodiff									1975.28	1141.2	2375.56	1022.46	3577.24	2105.5	1382.36	2760.62	2188.29	519.583	2018.35	1791.27	1.12677	0.716813	0.189382
M401T328	401.12318	327.6740	nodiff									1818.7	4194.24	2030.67	3578.69	5121.55	1332.03	1219.98	1759.04	1630.87	850.778	3348.77	1358.54	2.46498	0.0157574	0.340597
M584T37	584.39295	37.4615	nodiff									3231.86	5762.41	2639.82	3155.23	2209.52	4469.49	5018.52	3669.37	5522.08	2283.4	3399.77	4192.57	0.810902	0.372849	0.448575
M838T40	838.06014	40.1765	nodiff									1421.05	1197.79	1624.83	2356.7	1115.12	1765.91	2920.06	2436.63	1325.55	285.626	1543.1	1746.76	0.883407	0.698706	0.250566
M89T714	89.07817	714.1915	nodiff									11619.6	10438.3	10543.1	11326.3	10280.6	12189.9	7291.1	6345.04	17411.5	11095.8	10841.6	10866.7	0.997689	0.990246	0.556156
M158T73	158.07853	73.1130	nodiff									16960.2	10603.3	17740.8	29261.9	17976	6492.85	10492.8	14509.4	12121.5	8624.16	18508.4	10448.1	1.77146	0.0410663	0.327329
M452T184	452.31150	184.4040	nodiff									5760.24	10887.8	9552.83	5298.65	6784.93	3098.56	5307.03	4207.59	3498.7	2175.62	7656.9	3657.5	2.09348	0.0109808	0.34126
M116T292	116.10604	292.2665	nodiff									20208.7	18789.6	11954.4	10235.3	13295.7	13889	11447.2	7231.03	5064.19	4628.65	14896.7	8452.01	1.76251	0.042183	0.20719
M327T54	327.20029	54.0940	nodiff									10363	12632.6	13953	2715.62	11861	5930.03	8272.92	2741.9	2893.09	6202.6	10305	5208.11	1.97865	0.0531339	0.392794
M401T37	401.33991	36.6290	nodiff									6297.76	3777.55	3744.35	2515.19	2558.32	3535.73	3373.58	5186.92	3775.72	2459.82	3778.63	3666.35	1.03062	0.893949	0.311231
M165T244	165.04996	243.6880	nodiff									7120.99	5934.21	5374.94	8548.1	5996.13	5589.28	10102.7	6769.39	5778.45	5962.55	6594.87	6840.48	0.964095	0.814366	0.523254
M390T70	390.35677	70.1930	nodiff									9953.76	10606.7	9656.13	9955.59	10528.1	12000.4	9493.6	9494.86	9078.88	5722.16	10140.1	9157.99	1.10724	0.363613	0.547813
M717T353	716.81861	353.2150	nodiff									17242.5	17773.5	11912.4	18820.5	21752.3	12313.3	12479.5	15333.6	13768.3	5176.49	17500.2	11814.2	1.48128	0.0430941	0.38525
M475T40	475.27894	40.4280	nodiff									3040.89	4770.6	3167.61	4280.64	1517.68	2759.92	2296.22	2484.56	2423.5	1260.03	3355.48	2244.84	1.49475	0.111196	0.0839019
M175T52	175.08550	52.1680	nodiff									15081.7	15318	11786.6	15276.6	17597.9	10760.4	10008	16822	15807.8	13744.6	15012.1	13428.6	1.11793	0.360664	0.555583
M304T428	303.90140	427.8930	nodiff									4899.42	5408.59	5179.16	5025.62	4959	5301.84	5332.46	4857.15	5390.37	5378.44	5094.36	5252.05	0.969975	0.277913	0.508627
M239T72	239.14822	72.4220	nodiff									20175.4	14084.5	9915.65	8246.97	9357.78	23937.8	15032.1	9943.76	11231.7	9677.2	12356	13964.5	0.884817	0.653844	0.768807
M404T170	404.14103	169.8590	nodiff									5954.53	10564.7	4939.86	6921.7	10315.3	314.116	741.918	761.321	905.112	653.744	7739.22	675.242	11.4614	0.000278171	0.811331
M416T41_1	416.28151	41.3180	nodiff									5704.82	4423.07	4207.32	5152.71	1411.55	6063.9	4536.01	3242.68	5523.2	5527.07	4179.89	4978.57	0.839577	0.397667	0.517603
M416T41_2	416.35402	41.2900	nodiff									3655.67	2798.27	1816.38	699.089	2371.11	4464.1	1556.31	1153.39	3751.97	1113.96	2268.1	2407.95	0.941925	0.875272	0.254678
M268T254	268.10304	254.4820	nodiff									15752	39308.3	12181.8	18064.9	18391	15044.3	3382.03	2315.01	2095.1	2837.36	20739.6	5134.76	4.03906	0.0199083	0.990224
M311T352	311.00783	352.3700	nodiff									3267.71	4092.18	2721.42	4427.78	11540.3	2885.98	2760.47	1826.38	1071.74	1661.27	5209.88	2041.17	2.5524	0.0905867	0.317191
M828T40	827.55801	40.4280	nodiff									3209.1	2589.13	1751.26	2246.77	1487.96	2215.8	2695.08	2028.75	1901.37	960.74	2256.85	1960.35	1.15125	0.497198	0.189425
[truncated: 4,749 more rows]

## Sheet: PS_vs_Control negative
ID	m/z	rt(s)	diff	Name	adduct	score	HMDB	KEGG	SuperClass	Class	SubClass	T1	T2	T3	T4	T5	C1	C2	C3	C4	C5	Average(T)	Average(C)	Fold change	p-value	VIP
M165T116	165.05449	115.7925	diff	1-methylxanthine	[M-H]-	0.721549904799017	HMDB0010738	C16358	Organoheterocyclic compounds	Imidazopyrimidines	Purines and purine derivatives	60590.7	98985.5	68784.4	53055.7	112413	59646.5	57315.3	8568.46	20344.9	19258.8	78765.8	33026.8	2.3849	0.0190442	2.04331
M480T191	480.30801	190.8850	diff	1-stearoyl-2-hydroxy-sn-glycero-3-phosphoethanolamine	[M-H]-	0.998838580929442	HMDB0011130		Lipids and lipid-like molecules	Glycerophospholipids	Glycerophosphoethanolamines	262028	377020	357932	375045	319670	152787	205945	188519	171713	171276	338339	178048	1.90027	0.000133494	3.76213
M331T381	331.04234	381.2230	diff	2'-Deoxyinosine 5'-monophosphate	[M-H]-	0.796679728788764	HMDB0006555	C06196	Nucleosides, nucleotides, and analogues	Purine nucleotides	Purine deoxyribonucleotides	50529.2	62624.3	30827.7	63322.7	57228.1	22057.7	7497.63	25286	20785.2	6273.04	52906.4	16379.9	3.22996	0.000932246	2.30863
M182T381	182.02128	380.8130	diff	2s-amino-4-phosphonobutyric acid	[M-H]-	0.817461920343232			Organic acids and derivatives	Carboxylic acids and derivatives	Amino acids, peptides, and analogues	46783.1	62710.7	50373.1	56900.5	64531.9	34291.8	9864	27940.1	25070.8	11769.9	56259.8	21787.3	2.58223	0.000361149	2.12744
M303T42	303.23282	42.3190	diff	Arachidonic acid (peroxide free)	[M-H]-	0.937127782980735	HMDB0001043	C00219	Lipids and lipid-like molecules	Fatty Acyls	Fatty acids and conjugates	1.40346e+06	1.88077e+06	1.46435e+06	1.51998e+06	1.15148e+06	719247	913378	852728	742315	740851	1.48401e+06	793704	1.86973	0.000515968	7.57621
M327T42	327.23338	42.3190	diff	Cis-4,7,10,13,16,19-docosahexaenoic acid	[M-H]-	0.968882032697447	HMDB0002183	C06429	Lipids and lipid-like molecules	Fatty Acyls	Fatty acids and conjugates	2.50931e+06	3.77595e+06	2.75346e+06	3.45384e+06	2.44828e+06	1.88346e+06	1.76522e+06	1.87887e+06	1.37303e+06	1.38734e+06	2.98817e+06	1.65759e+06	1.80272	0.00177287	9.91966
M179T388	179.05482	387.8340	diff	D-Mannose	[M-H]-	0.859898770826826	HMDB0062473	C00936	Organic oxygen compounds	Organooxygen compounds	Carbohydrates and carbohydrate conjugates	20183	21501.4	11874.6	15655.4	15941	7785.03	6833.82	6786.26	6270.49	3729.59	17031.1	6281.04	2.71151	0.000409364	1.18541
M197T381	197.02051	380.9760	diff	Fosfomycin	(M+CH3COO)-	0.8993						17655.2	21412	13963.1	18441.3	20667.3	9489.11	4835.23	9936.38	8300.26	5505.72	18427.8	7613.34	2.42046	0.000195602	1.18298
M171T381	171.00543	380.8130	diff	Glycerophosphate(2)	[M-H]-	0.999978277990832	HMDB0000126	C00093	Lipids and lipid-like molecules	Glycerophospholipids	Glycerophosphates	112898	139196	82709.5	121853	122652	48353.5	15185.9	51091.4	41408.8	21363.6	115862	35480.7	3.26549	0.000137048	3.47428
M464T182	464.31288	181.7260	diff	Glycocholic acid	[M-H]-	0.946249258164231	HMDB0000138	C01921	Lipids and lipid-like molecules	Steroids and steroid derivatives	Bile acids, alcohols and derivatives	158437	231955	191968	167053	159621	66316.5	94369	92700.7	67026.9	59598.4	181807	76002.3	2.39212	0.000147088	3.6087
M286T42_2	286.26082	42.2560	diff	Heptadecasphinganine	[M-H]-	0.897550470035557			Organic nitrogen compounds	Organonitrogen compounds	Amines	47993.5	71961.6	47138.4	55754.4	45278.9	32155	33287.3	38475.4	34815.6	24386	53625.4	32623.9	1.64375	0.00480296	1.08221
M279T42	279.23226	42.3520	diff	Linoleic acid	[M-H]-	0.999673236945497	HMDB0000673	C01595	Lipids and lipid-like molecules	Fatty Acyls	Lineolic acids and derivatives	919556	807497	714641	880335	801355	333543	510448	685645	670761	360881	824677	512256	1.60989	0.0052263	2.47289
M410T381	410.09666	381.0865	diff	Mandipropamid	[M-H]-	0.97697842626294		C18522	Benzenoids	Benzene and substituted derivatives	Benzylethers	8892.57	12657.1	6212.8	9463.74	9712.34	1243.69	88.4757	1477.64	1372.7	412.491	9387.71	918.999	10.2151	4.56816e-05	1.23092
M438T198	438.29716	197.5490	diff	N-arachidonoyldopamine	[M-H]-	0.891738918108653			Benzenoids	Phenols	Benzenediols	84995.3	161842	151077	207412	132302	91113.9	58352.7	102380	85576.6	47194.7	147526	76923.5	1.91782	0.0137647	2.15617
M281T42	281.24818	42.3520	diff	Oleic acid	[M-H]-	0.999906138791758	HMDB0000207	C00712	Lipids and lipid-like molecules	Fatty Acyls	Fatty acids and conjugates	1.76227e+06	1.76565e+06	1.7219e+06	1.61507e+06	1.56531e+06	717523	1.27483e+06	1.25755e+06	1.08025e+06	812140	1.68604e+06	1.02846e+06	1.63938	0.000617021	5.27807
M155T229	155.00863	228.6140	diff	Orotate	[M-H]-	0.941695722346856	HMDB0000226	C00295	Organoheterocyclic compounds	Diazines	Pyrimidines and pyrimidine derivatives	17306.8	23416.9	15674.5	24047.5	23732.1	9652.5	11362	10195.9	11099.2	5507.14	20835.6	9563.35	2.17869	0.000640402	1.15022
M255T40	255.23312	40.4520	diff	Palmitic acid	[M-H]-	0.999924264679279	HMDB0000220	C00249	Lipids and lipid-like molecules	Fatty Acyls	Fatty acids and conjugates	4.14499e+06	3.1996e+06	3.65567e+06	4.29595e+06	3.6489e+06	3.32455e+06	2.86998e+06	3.74817e+06	2.95694e+06	2.99054e+06	3.78902e+06	3.17804e+06	1.19225	0.0430387	10.8582
M540T192	540.36480	192.1330	diff	Phosphatidylcholine lyso alkyl 16:0	[M+CH3COO]-	0.994402225117208			Lipids and lipid-like molecules	Glycerophospholipids	Glycerophosphocholines	47473.9	85220.5	70028.9	96473.1	63144.4	44242.6	41153.7	41795.6	35988.6	23988.5	72468.2	37433.8	1.9359	0.00539235	1.70023
M463T28_2	463.28864	28.4510	diff	Pristimerin	[M-H]-	0.919899794215232		C08633	Lipids and lipid-like molecules	Prenol lipids	Triterpenoids	5.58131e+06	8.61914e+06	6.13415e+06	6.47558e+06	4.68139e+06	3.42644e+06	3.68367e+06	2.70599e+06	2.46308e+06	1.71856e+06	6.29831e+06	2.79955e+06	2.24976	0.00152259	19.5865
M762T153	761.57868	152.8080	diff	Sm d34:1	[M+CH3COOH-H]-	0.992475702254505			Lipids and lipid-like molecules	Sphingolipids	Phosphosphingolipids	51790.7	48173.9	72972.9	39964.1	76248.2	43179	49650.9	21949.5	21061.8	3026.25	57829.9	27773.5	2.0822	0.0258574	1.51017
M214T387	214.04756	387.1930	diff	sn-Glycerol 3-phosphoethanolamine	[M-H]-	0.999824397773574	HMDB0000114	C01233	Lipids and lipid-like molecules	Glycerophospholipids	Glycerophosphoethanolamines	86432.3	142218	76122.4	111234	110069	45420.5	16902.9	39315.9	35652.2	19132.3	105215	31284.7	3.36315	0.000412028	3.32827
M124T291	124.00664	291.0470	diff	Taurine	[M-H]-	0.999538921342384	HMDB0000251	C00245	Organic acids and derivatives	Organic sulfonic acids and derivatives	Organosulfonic acids and derivatives	204636	238358	148653	257805	303239	125323	92196.2	96762.7	109034	48960.5	230538	94455.1	2.44072	0.00152623	4.21592
M111T229	111.01908	228.6790	diff	Uracil	[M-H]-	0.988799799632049	HMDB0000300	C00106	Organoheterocyclic compounds	Diazines	Pyrimidines and pyrimidine derivatives	38652.9	52320.3	34181.4	50252.8	54523.5	22356.8	24152.2	24111.6	24052.5	12030.2	45986.2	21340.7	2.15486	0.000742067	1.71305
M241T394	241.01046	393.9990	nodiff	.alpha.-d-galactose 1-phosphate	[M-H-H2O]-	0.992569323550064	HMDB0000645	C00446	Organic oxygen compounds	Organooxygen compounds	Carbohydrates and carbohydrate conjugates	4378.13	7665.46	4411.83	4778.41	5884.65	3007.93	2347.58	2936.3	3880.17	1351.6	5423.7	2704.71	2.00527	0.00674194	0.498599
M277T42	277.21607	42.4100	nodiff	.gamma.-linolenic acid	[M-H]-	0.881469404955843	HMDB0003073	C06426	Lipids and lipid-like molecules	Fatty Acyls	Lineolic acids and derivatives	53291.6	36786.6	36872.5	40640.3	39195.1	22007.8	25837.9	48178.4	38614.2	19534.2	41357.2	30834.5	1.34126	0.130595	0.278252
M734T179	733.54827	179.2200	nodiff	(2-{[3-hydroxy-2-tetradecanamidooctadec-4-en-1-yl phosphonato]oxy}ethyl)trimethylazanium	[M+Hac-H]-	0.9309631632902	HMDB0012097		Lipids and lipid-like molecules	Sphingolipids	Phosphosphingolipids	11723.8	10109.1	25258.8	7439.8	6279.23	13609	16667.9	5786.24	7571.11	20667.3	12162.1	12860.3	0.94571	0.877802	1.08711
M747T42	746.51202	42.4100	nodiff	(2-aminoethoxy)[2-[docosa-4.7.10.13.16.19-hexaenoyloxy]-3-[hexadec-1-en-1-yloxy]propoxy]phosphinic acid	[M-H]-	0.85449870034386	HMDB0005780		Lipids and lipid-like molecules	Glycerophospholipids	Glycerophosphoethanolamines	61951.3	70413.3	66513.9	52971.3	113438	108708	53973.3	48146.2	46961.3	74731.3	73057.5	66504	1.09854	0.687416	1.39879
M773T137	772.52641	137.0720	nodiff	(2-aminoethoxy)[2-[docosa-4.7.10.13.16.19-hexaenoyloxy]-3-[octadeca-1.9-dien-1-yloxy]propoxy]phosphinic acid	[M-H]-	0.812300374834986	HMDB0011460		Lipids and lipid-like molecules	Glycerophospholipids	Glycerophosphoethanolamines	5143.68	4304.86	4822.76	3922.14	8862.37	4136.17	5092.49	3993.29	3664.11	3970.5	5411.16	4171.31	1.29723	0.214939	0.174234
M723T42	722.51134	41.9650	nodiff	(2-aminoethoxy)[3-[hexadec-1-en-1-yloxy]-2-[icosa-5.8.11.14-tetraenoyloxy]propoxy]phosphinic acid	[M-H]-	0.891774846388624	HMDB0011352		Lipids and lipid-like molecules	Glycerophospholipids	Glycerophosphoethanolamines	26664.8	20339.6	23929.9	9498.9	18907.3	21376.3	18840.2	13213.8	13340.2	12506.3	19868.1	15855.4	1.25308	0.275688	0.336968
M425T29	425.25587	29.3870	nodiff	(2e,6e,10e)-13-[(2r)-6-hydroxy-2,8-dimethyl-3,4-dihydrochromen-2-yl]-2,6,10-trimethyltrideca-2,6,10-trienoic acid	[M-H]-	0.98709554874989			Lipids and lipid-like molecules	Prenol lipids	Quinone and hydroquinone lipids	11629.6	16991.9	11230.7	9541.48	6497.89	13537.8	9556.6	9905.49	9512.29	5332.14	11178.3	9568.86	1.1682	0.47544	0.501917
M493T28	493.33176	27.8355	nodiff	(2s,3r,5r,10r,13r,14s,17s)-2,3,14-trihydroxy-10,13-dimethyl-17-[(2r,3r,5r)-2,3,6-trihydroxy-5,6-dimethylheptan-2-yl]-2,3,4,5,9,11,12,15,16,17-decahydro-1h-cyclopenta[a]phenanthren-6-one	[M-H]-	0.859967193281477			Lipids and lipid-like molecules	Steroids and steroid derivatives	Bile acids, alcohols and derivatives	4250.5	4372.64	5569.93	4026.82	3377.85	2114.62	2641.23	2440.78	1926.86	1551.74	4319.55	2135.05	2.02316	0.000648694	0.407294
M397T33	397.20342	32.7620	nodiff	(3.beta.)-allopregnanolone sulfate	[M-H]-	0.943285359475551			Lipids and lipid-like molecules	Steroids and steroid derivatives	Sulfated steroids	10193.9	12857.4	8534.48	13977.8	13685.3	8022.09	7458.83	10269.3	11120.7	3997.4	11849.8	8173.66	1.44975	0.0551241	0.360685
M511T284	511.15792	283.5475	nodiff	[(1as,1bs,5s,5as,6s)-6-hydroxy-6-(hydroxymethyl)-2-[[(2r,3r,4s,5s,6r)-3,4,5-trihydroxy-6-(hydroxymethyl)oxan-2-yl]oxymethyl]-1b,5,5a,6a-tetrahydro-1ah-oxireno[3,4]cyclopenta[1,3-d]pyran-5-yl] 3-methylbutanoate	[M+Cl]-	0.868515982376998			Organic oxygen compounds	Organooxygen compounds	Carbohydrates and carbohydrate conjugates	1007.83	1122.47	781.706	1174.82	1182.95	596.671	768.558	1178.01	936.75	220.62	1053.96	740.122	1.42403	0.115943	0.133447
M775T42	774.54225	42.0570	nodiff	1-(1z-octadecenyl)-2-(4z,7z,10z,13z,16z,19z-docosahexaenoyl)-sn-glycero-3-phosphoethanolamine	[M-H]-	0.976887437387955						11461.4	13376.6	12125.9	13412.9	20043.5	16311.6	10301.4	8352.32	8145.89	12317.4	14084.1	11085.7	1.27047	0.201273	0.407487
M128T355	127.99547	355.4730	nodiff	1-amino-1-cyclopentanecarboxylate	[M-H]-	0.863372779750084	HMDB0062225	C03969	Organic acids and derivatives	Carboxylic acids and derivatives	Amino acids, peptides, and analogues	13325.8	14664.2	8824.95	16208.9	21196.6	10125.2	7856.19	13353.6	10397.3	3716.18	14844.1	9089.71	1.63306	0.0555407	0.623112
M273T401_2	273.03687	401.0920	nodiff	1-Deoxy-D-xylulose 5-phosphate	(M+CH3COO)-	0.7341	HMDB0001213	C11437	Organic oxygen compounds	Organooxygen compounds	Carbohydrates and carbohydrate conjugates	9261.33	18724.3	12324.2	15920.4	3708.44	3870.02	8372.6	5503.24	3454.17	2518.41	11987.7	4743.69	2.52709	0.0327797	0.868122
M836T188	835.53131	187.6490	nodiff	1-hexadecanoyl-2-(9z-octadecenoyl)-sn-glycero-3-phospho-(1'-myo-inositol)	[M-H]-	0.98477035933059	HMDB0009783		Lipids and lipid-like molecules	Glycerophospholipids	Glycerophosphoinositols	5928.36	4173.64	4077.25	2471.76	7393.76	9185.52	2875.29	2982.72	1289.29	1147.17	4808.95	3496	1.37556	0.461907	0.380052
M409T189_2	409.23414	188.5290	nodiff	1-hexadecanoyl-2-sn-glycero-3-phosphate	[M-H]-	0.906922348925148			Lipids and lipid-like molecules	Glycerophospholipids	Glycerophosphates	3209.66	5907.84	5961.45	5492.1	2593.96	3346.45	3611.25	2862.7	3198.42	3589.65	4633	3321.69	1.39477	0.11068	0.315901
M403T37_1	403.26336	37.0145	nodiff	1-o-(9z-octadecenyl)-sn-glycero-2,3-cyclic-phosphate	[M-H]-	0.984015845960908						11468.4	5121.3	7164.73	8505.07	6259.75	6591.08	9902.86	8606.95	5687.2	7165.47	7703.85	7590.71	1.01491	0.933984	0.633952
M435T139	435.24988	138.9560	nodiff	1-oleoyl-l-.alpha.-lysophosphatidic acid	[M-H]-	0.826538536444735			Lipids and lipid-like molecules	Glycerophospholipids	Glycerophosphates	11965.6	18123.9	19797.6	16322.6	10538.1	9192.55	9324.87	8166.77	7467.16	6414.29	15349.6	8113.13	1.89194	0.00456514	0.694868
M495T187	495.27008	186.6160	nodiff	1-Oleoyl-sn-glycerol 3-phosphate	(M+CH3COO)-	0.87						3346.19	5749.88	5057.98	5183.95	2991.9	2823.21	3036.67	2830.3	1671.25	1499.17	4465.98	2372.12	1.8827	0.010851	0.393988
M794T32	793.51260	32.2205	nodiff	1-palmitoyl-2-docosahexaenoyl-sn-glycero-3-phospho-(1'-rac-glycerol)	[M-H]-	0.702238574075054			Lipids and lipid-like molecules	Glycerophospholipids	Glycerophosphoglycerols	44097.6	51103.9	46951	35149.7	76797.9	43873.1	36738.8	26264.6	27033.1	25893.7	50820	31960.7	1.59008	0.0434347	0.634667
M483T41	483.27150	41.2900	nodiff	1-palmitoyl-2-hydroxy-sn-glycero-3-phospho-(1'-rac-glycerol)	[M-H]-	0.988759641063152			Lipids and lipid-like molecules	Glycerophospholipids	Glycerophosphoglycerols	26015	77792.4	52365.3	74441.3	14785.7	45214.7	24417.3	29514.2	41343.6	3432.3	49079.9	28784.4	1.70509	0.202585	1.16377
M746T80	745.50025	80.4750	nodiff	1-palmitoyl-2-linoleoyl-sn-glycero-3-phospho-(1'-rac-glycerol)	[M-H]-	0.862784054305177			Lipids and lipid-like molecules	Glycerophospholipids	Glycerophosphoglycerols	5218	2377.49	2748.06	2080.89	5896.08	1731.55	2039.45	2191.82	2531.34	2753.69	3664.1	2249.57	1.6288	0.117988	0.281464
M748T42	747.51692	41.6360	nodiff	1-palmitoyl-2-oleoyl-phosphatidylglycerol	[M-H]-	0.997884193400973			Lipids and lipid-like molecules	Glycerophospholipids	Glycerophosphoglycerols	104277	98969.7	92541.1	63078.6	193847	151569	28589.5	78762.7	56762.2	119505	110543	87037.7	1.27006	0.471054	1.62046
M822T32	821.54433	32.2670	nodiff	1-stearoyl-2-docosahexaenoyl-sn-glycero-3-phospho-(1'-sn-glycerol)	[M-H]-	0.834978652858731			Lipids and lipid-like molecules	Glycerophospholipids	Glycerophosphoglycerols	74208.6	72562.6	73166.7	45080.9	176347	79613.9	57164.1	32929.3	41003.8	48838.5	88273.2	51909.9	1.70051	0.169169	1.06008
M807T43	806.56912	43.3195	nodiff	1-stearoyl-2-palmitoyl-sn-glycero-3-phosphocholine	[M+HCO2]-	0.72413951765042	HMDB0008034		Lipids and lipid-like molecules	Glycerophospholipids	Glycerophosphocholines	2304.09	3271.3	2422.28	1533.83	3709.95	3939.41	1623.13	2699.22	3376.31	2784.12	2648.29	2884.44	0.91813	0.675645	0.416149
M734T45_2	734.47502	44.7030	nodiff	1,2-dilinolenoyl-sn-glycero-3-phosphoethanolamine	[M-H]-	0.787696136827307	HMDB0009161		Lipids and lipid-like molecules	Glycerophospholipids	Glycerophosphoethanolamines	5446.01	3573.06	6063.77	3358.73	7668.34	6124.54	1470.99	3468.58	3622.47	5906.95	5221.98	4118.71	1.26787	0.377048	0.43778
M699T34	699.47629	34.0540	nodiff	1,2-dioleoyl-sn-glycero-3-phosphate	[M-H]-	0.951451991439968	HMDB0007865		Lipids and lipid-like molecules	Glycerophospholipids	Glycerophosphates	1780.56	2036.37	2265.03	1321.48	2500.7	2070.93	3403.23	2184.91	2092.01	2008.75	1980.83	2351.97	0.842201	0.298286	0.449792
M771T143	770.56509	142.7620	nodiff	1,2-dioleoyl-sn-glycero-3-phosphoethanolamine-n,n-dimethyl	[M-H]-	0.896719993098491	HMDB0010564		Lipids and lipid-like molecules	Glycerophospholipids	Glycerophosphoethanolamines	1033.14	1960.68	1635.23	1589.36	2232.09	1444.18	2149.9	865.335	989.494	1622	1690.1	1414.18	1.19511	0.394273	0.21519
M791T42	790.53780	41.9235	nodiff	1,2-distearoyl-sn-glycero-3-phospho-l-serine	[M-H]-	0.905899187220463	HMDB0012378		Lipids and lipid-like molecules	Glycerophospholipids	Glycerophosphoserines	6384.62	5524.77	5139.88	5168.52	13552.2	10582.7	6058.66	5702.56	5960.35	6706.32	7154	7002.13	1.02169	0.936731	0.518617
M513T30	513.30645	30.4970	nodiff	11-ketofusidic acid	[M-H]-	0.947534797342467			Lipids and lipid-like molecules	Steroids and steroid derivatives	Steroid esters	4261.44	5474.12	4699.56	3530.03	2187.8	4493.96	3332.19	2197.19	2846.54	1420.36	4030.59	2858.05	1.41026	0.162788	0.156482
M319T42	319.22642	42.3810	nodiff	12s-hydroxy-5z,8z,10e,14z-eicosatetraenoic acid	[M-H]-	0.888138972275285		C14777	Lipids and lipid-like molecules	Fatty Acyls	Eicosanoids	114716	111904	171895	39774.2	42519.9	59945.5	156657	63360.6	44821.6	52028.6	96161.8	75362.7	1.27599	0.53751	1.4927
M467T117	467.37199	117.1060	nodiff	14,17,20,23,26,29-dotriacontahexaenoic acid, (14z,17z,20z,23z,26z,29z)-	[M-H]-	0.805749416080441			Lipids and lipid-like molecules	Fatty Acyls	Fatty acids and conjugates	1800.13	1611.57	1450.72	1479.13	2430.82	800.994	1037.32	1968.31	717.687	1370.13	1754.48	1178.89	1.48825	0.0825355	0.135095
M271T41	271.22675	40.5370	nodiff	16-hydroxyhexadecanoic acid	[M-H]-	0.865912007869623	HMDB0006294	C18218	Lipids and lipid-like molecules	Fatty Acyls	Fatty acids and conjugates	18618.2	11974.3	9103.07	10354	8824.79	10765.1	8970.1	10547.5	11764.9	7189.47	11774.9	9847.41	1.19573	0.356406	0.448781
M355T30	355.19432	30.3210	nodiff	16-phenyltetranorprostaglandin f2.alpha.	[M-H-H2O]-	0.960391852738008			Lipids and lipid-like molecules	Fatty Acyls	Eicosanoids	3929.94	3152.9	3383.88	3395.78	2247.51	6035.78	2941.43	3607.91	4936.19	3391.53	3222	4182.57	0.770341	0.16755	0.663058
M337T32	337.18305	31.5470	nodiff	18-carboxydinorleukotriene b4	[M-H]-	0.985003897196892			Lipids and lipid-like molecules	Fatty Acyls	Fatty acids and conjugates	8106.23	39004.1	1815.3	3854.83	5707.53	8892.45	29320.3	6384.85	38515.8	24582.8	11697.6	21539.2	0.543083	0.317068	1.68768
M746T186	746.37395	186.3340	nodiff	2-[2-[19-acetamido-6-(3,4-dicarboxybutanoyloxy)-16,18-dihydroxy-5,9-dimethylicosan-7-yl]oxy-2-oxoethyl]butanedioic aci	[M-H]-	0.769156346345071	HMDB0034699		Organic acids and derivatives	Carboxylic acids and derivatives	Fumonisins	1617.79	1638.31	1461.21	1955.91	1436.81	2244.64	1793.24	1127.18	1290.59	536.036	1622.01	1398.33	1.15996	0.485672	0.204137
M522T241	522.28114	240.5780	nodiff	2-amino-3-[hydroxy-[2-hydroxy-3-[octadec-9-enoyl]oxypropoxy]phosphoryl]oxypropanoic acid	[M-H]-	0.969897912406422			Lipids and lipid-like molecules	Glycerophospholipids	Glycerophosphoserines	1723.79	2604.33	1949.66	2253.7	1508.32	2019.77	663.188	1556.57	651.253	591.603	2007.96	1096.48	1.83128	0.0315362	0.23092
M739T143	738.50723	142.7620	nodiff	2-arachidonoyl-1-palmitoyl-sn-glycero-3-phosphoethanolamine	[M-H]-	0.864473713875676	HMDB0008937		Lipids and lipid-like molecules	Glycerophospholipids	Glycerophosphoethanolamines	67213	44312	47218.4	41896.7	167641	59142.4	65080.5	48871.1	45998.3	62001.7	73656.2	56218.8	1.31017	0.491869	0.726872
M186T226	186.04459	225.8350	nodiff	2-hydroxy-6-methylquinoline-3-carbaldehyde	[M-H]-	0.743400889675124			Organoheterocyclic compounds	Quinolines and derivatives	Quinolones and derivatives	13861.7	14021.5	4698.63	12861.8	14127.1	22138.3	10786.3	14528.2	13383.2	6440.44	11914.2	13455.3	0.885464	0.638239	1.0374
M207T37	207.01160	36.9040	nodiff	2-naphthalenesulfonic acid	[M-H]-	0.979895735911081		C06165	Benzenoids	Naphthalenes	Naphthalene sulfonic acids and derivatives	6385.6	7554.8	8737.59	7897.06	5733.15	8319.76	9265.1	5387.77	9519.1	9187.61	7261.64	8335.87	0.871132	0.283371	0.885219
M279T290	279.08743	289.9270	nodiff	2-propenamide, 2-cyano-3-(3,4-dihydroxyphenyl)-n-phenyl-, (2e)-	[M-H]-	0.815973657733551			Phenylpropanoids and polyketides	Cinnamic acids and derivatives	Hydroxycinnamic acids and derivatives	664.154	639.475	275.246	693.191	1870.53	232.473	240.459	466.001	438.932	171.489	828.519	309.871	2.67376	0.0989102	0.214848
M325T594	325.18287	593.5335	nodiff	2,3-dinor-8-isoprostaglandin-f2.alpha.	[M-H]-	0.999544332686457		C14794	Lipids and lipid-like molecules	Fatty Acyls	Eicosanoids	2281.3	4297.13	3977.83	4889.9	3876.4	4172.92	4354.25	6233.88	6290.17	3332.4	3864.51	4876.72	0.79244	0.204752	0.691674
M205T36	205.15873	35.5580	nodiff	2,4-di-tert-butylphenol	[M-H]-	0.992974236306359			Benzenoids	Benzene and substituted derivatives	Phenylpropanes	23405.3	24965.8	24057.8	26218.4	24094.6	26911.8	22949.7	24822.8	21910	23651.3	24548.4	24049.1	1.02076	0.626332	1.30472
M183T159	183.00492	158.9350	nodiff	2,4-Dinitrophenol	(M-H)-	0.6372						44871	86341.8	85725.2	51721.1	49020.4	77514.7	32361.5	90145.3	91908.2	33678.6	63535.9	65121.7	0.975649	0.924584	1.65173
M236T32	236.09533	32.3470	nodiff	3-(cyclohexylamino)-2-hydroxy-1-propanesulfonic acid	[M-H]-	0.990544406849592			Organic nitrogen compounds	Organonitrogen compounds	Cyclohexylamines	20441.4	17042.7	17400	20869.7	6035.56	35619.9	18806.3	17092.3	17739.5	15385.6	16357.9	20928.7	0.781599	0.348347	1.35173
M921T184	921.48892	183.6980	nodiff	3-(glucosyl(1-2) glucuronyl)-22-ddmp soyasapogenol b	[M-H]-	0.792112733220295			Lipids and lipid-like molecules	Prenol lipids	Terpene glycosides	1866.62	3434.52	3083.16	3235.09	2311.09	1077.27	1253.18	1626.79	1842.23	1869.36	2786.1	1533.77	1.81651	0.00599834	0.299072
M367T31	367.15717	30.9340	nodiff	3-dehydroepiandrosterone sulfate	[M-H]-	0.996911139446772	HMDB0001032	C04555	Lipids and lipid-like molecules	Steroids and steroid derivatives	Sulfated steroids	157741	158178	107133	181680	155958	95442.5	130545	146621	109763	53372.9	152138	107149	1.41987	0.0560762	1.14203
[truncated: 4,007 more rows]
