# Supplementary material for: Exposure to polystyrene nanoplastics impairs sperm metabolism and pre-implantation embryo development in mice
Source: Front Cell Dev Biol. 2025 Feb 28;13:1562331. doi: 10.3389/fcell.2025.1562331 (PMC11906707; doi:10.3389/fcell.2025.1562331)
Supplement: Supplementary file 2 [file Table3.xlsx]

## Sheet: Table S3
	baseMean	log2FoldChange	lfcSE	stat	pvalue	padj	group
Tcl1	33782.7	-1.47135	0.140063	-10.5049	8.2e-26	8.76e-22	Down
Ldha	546.924	-9.19402	1.05692	-8.6989	3.35e-18	1.79e-14	Down
Omt2b	92961.1	-1.02093	0.119163	-8.56757	1.06e-17	3.76e-14	Down
Omt2a	82399.3	-1.04479	0.123406	-8.46626	2.53e-17	6.76e-14	Down
Sox11	2037.66	-3.7695	0.44927	-8.39028	4.85e-17	1.04e-13	Down
Tcl1b1	7452.65	-2.29942	0.284486	-8.08271	6.33e-16	1.13e-12	Down
Lrrcc1	471.04	11.4272	1.5221	7.50749	6.03e-14	9.19e-11	Up
Rps3	17199.1	0.997066	0.138402	7.20412	5.84e-13	7.8e-10	Up
Rnf135	418.943	8.75301	1.23912	7.06391	1.62e-12	1.92e-09	Up
Tpgs2	12951.8	-1.05735	0.150759	-7.01352	2.32e-12	2.48e-09	Down
Trpc4	361.546	-12.0014	1.73307	-6.92495	4.36e-12	4.23e-09	Down
Tcl1b3	5967.1	-2.03282	0.297615	-6.83036	8.47e-12	7.11e-09	Down
Tfpi	358.637	-11.9897	1.75616	-6.82722	8.66e-12	7.11e-09	Down
Zfp53	349.551	-11.9527	1.77974	-6.71599	1.87e-11	1.38e-08	Down
Rnft1	6489.04	1.89202	0.281951	6.71048	1.94e-11	1.38e-08	Up
Entpd1	389.711	-9.17884	1.42164	-6.45652	1.07e-10	7.15e-08	Down
Pygl	281.993	11.6492	1.84318	6.32015	2.61e-10	1.64e-07	Up
Kng1	295.631	11.7173	1.86241	6.29145	3.15e-10	1.87e-07	Up
Nelfe	4822.59	-1.44523	0.230737	-6.26351	3.76e-10	2.11e-07	Down
Lrr1	25819.4	0.777164	0.124682	6.23318	4.57e-10	2.44e-07	Up
Zfp182	277.425	11.6256	1.89281	6.14195	8.15e-10	4.14e-07	Up
Dcun1d4	260.655	-11.5293	1.94513	-5.92724	3.08e-09	1.49e-06	Down
Bpgm	5088.22	-1.80542	0.309385	-5.8355	5.36e-09	2.49e-06	Down
Plekhb2	409.498	-11.2186	1.9249	-5.82814	5.6e-09	2.49e-06	Down
Ceacam20	1821.06	-2.50772	0.434771	-5.76791	8.03e-09	3.43e-06	Down
Marchf8	235.104	-11.3805	1.98862	-5.7228	1.05e-08	4.3e-06	Down
Lpin3	227.568	-11.3335	2.01177	-5.63358	1.77e-08	6.98e-06	Down
Cfap74	220.414	11.2937	2.03975	5.53681	3.08e-08	1.17e-05	Up
Dnajc25	263.678	9.75603	1.76848	5.51662	3.46e-08	1.27e-05	Up
Mmachc	287.324	9.88166	1.80099	5.48681	4.09e-08	1.39e-05	Up
Pgbd5	268.348	11.5775	2.11069	5.4852	4.13e-08	1.39e-05	Up
Rpl5	9317.74	0.890576	0.162389	5.48422	4.15e-08	1.39e-05	Up
Gxylt1	2970.19	-1.7421	0.321247	-5.42292	5.86e-08	1.9e-05	Down
Zfp709	286.986	8.16732	1.50777	5.41682	6.07e-08	1.9e-05	Up
Hpf1	6587.99	-0.989948	0.183047	-5.40817	6.37e-08	1.93e-05	Down
Phlda2	942.207	-3.00004	0.555273	-5.40282	6.56e-08	1.93e-05	Down
Sgk3	2166.21	1.81933	0.336965	5.39917	6.7e-08	1.93e-05	Up
Bscl2	2538.2	-1.69797	0.315277	-5.38565	7.22e-08	2.03e-05	Down
Scn8a	214.565	-11.2486	2.11039	-5.33009	9.82e-08	2.65e-05	Down
Prdx2	8072.43	-1.09896	0.206304	-5.3269	9.99e-08	2.65e-05	Down
Mfsd13b	232.731	-11.3659	2.135	-5.3236	1.02e-07	2.65e-05	Down
Mpp4	208.662	11.2146	2.11495	5.30256	1.14e-07	2.9e-05	Up
A730082K24Rik	4554.52	-1.60637	0.309744	-5.18612	2.15e-07	5.33e-05	Down
Ric8b	199.375	11.1489	2.16918	5.13971	2.75e-07	6.68e-05	Up
Map7d2	7583.76	0.952022	0.185565	5.13039	2.89e-07	6.77e-05	Up
Car4	199.515	11.1501	2.17402	5.12879	2.92e-07	6.77e-05	Up
Vldlr	211.744	-11.2295	2.19254	-5.12171	3.03e-07	6.88e-05	Down
Caskin1	545.098	4.46899	0.877985	5.09005	3.58e-07	7.96e-05	Up
Ric8a	226.417	9.46392	1.87188	5.05582	4.29e-07	9.32e-05	Up
Irf9	234.47	-8.27524	1.63789	-5.05238	4.36e-07	9.32e-05	Down
Pramel4	8890.5	0.822717	0.16343	5.03406	4.8e-07	0.000100523	Up
C86187	10543.3	-0.891058	0.178894	-4.98093	6.33e-07	0.000129914	Down
Peg13	182.08	-11.0117	2.21254	-4.97697	6.46e-07	0.000130101	Down
Dnaja1	8184.8	0.983159	0.197845	4.96934	6.72e-07	0.000132816	Up
BC021767	11517.5	-1.00696	0.20532	-4.90434	9.37e-07	0.000180522	Down
Man1c1	176.442	10.9727	2.23861	4.90157	9.51e-07	0.000180522	Up
Bod1l	18472.6	-0.890735	0.181824	-4.89888	9.64e-07	0.000180522	Down
Pate14	177.792	10.9837	2.25177	4.8778	1.07e-06	0.000197466	Up
BC053393	194.009	-11.1033	2.2882	-4.8524	1.22e-06	0.000217489	Down
Kif17	1532.09	-2.20593	0.45479	-4.85044	1.23e-06	0.000217489	Down
Trim43b	9566.63	0.846265	0.174604	4.84676	1.25e-06	0.000217489	Up
Tnrc6a	511.896	-4.54112	0.937187	-4.84548	1.26e-06	0.000217489	Down
Tmem169	186.963	11.0562	2.29917	4.80876	1.52e-06	0.000257355	Up
Zfp12	172.069	10.9364	2.28585	4.7844	1.72e-06	0.000283561	Up
Dr1	4741.93	-1.10087	0.230161	-4.78306	1.73e-06	0.000283561	Down
Musk	20741.7	-0.764797	0.160073	-4.77781	1.77e-06	0.000286658	Down
Slc7a6	178.117	10.9864	2.31314	4.74959	2.04e-06	0.000324794	Up
Sdhaf2	220.265	-9.52932	2.01993	-4.71764	2.39e-06	0.000374593	Down
Hpx	207.92	-11.2031	2.377	-4.71313	2.44e-06	0.000377433	Down
Gm12794	159.597	-10.8216	2.30236	-4.70021	2.6e-06	0.000396367	Down
Fbxo15	19824.7	0.615011	0.131604	4.67318	2.97e-06	0.000445936	Up
Gab3	173.404	-10.9413	2.34283	-4.67012	3.01e-06	0.000446356	Down
Sinhcaf	11159.5	-0.807938	0.173206	-4.66462	3.09e-06	0.000452179	Down
Prelp	166.678	-10.8842	2.34523	-4.64101	3.47e-06	0.000500211	Down
Trp53i13	162.349	10.8525	2.34151	4.63485	3.57e-06	0.000508466	Up
Dhrs1	187.656	-8.54263	1.85024	-4.61704	3.89e-06	0.000544717	Down
Gm3143	4556.6	-1.08544	0.235193	-4.61512	3.93e-06	0.000544717	Down
Cacna1h	157.025	10.8046	2.34959	4.59849	4.26e-06	0.000582475	Up
Lpar1	369.385	6.03629	1.31462	4.59166	4.4e-06	0.000594241	Up
Lars2	5296.13	0.936584	0.204197	4.58666	4.5e-06	0.000601047	Up
Soat2	151.413	10.752	2.34995	4.57542	4.75e-06	0.000626405	Up
Usp25	152.779	-10.7586	2.35415	-4.57004	4.88e-06	0.000634869	Down
Akap1	4701.72	1.33747	0.294087	4.54787	5.42e-06	0.000697056	Up
B3gntl1	157.576	10.8096	2.38801	4.52661	5.99e-06	0.000761776	Up
Aicda	184.882	9.2558	2.05067	4.51355	6.38e-06	0.000800707	Up
Fbxw24	7721.8	-0.824405	0.183943	-4.48184	7.4e-06	0.000918648	Down
Tcl1b2	2072.83	-1.90821	0.426072	-4.47862	7.51e-06	0.000919332	Down
Rbm38	8442.39	-1.05475	0.235605	-4.47678	7.58e-06	0.000919332	Down
Cks1b	14095.5	-0.686074	0.15399	-4.45532	8.38e-06	0.00100483	Down
AA543401	2946.02	-1.53308	0.344601	-4.44886	8.63e-06	0.00102402	Down
Mecom	155.683	10.792	2.42802	4.44478	8.8e-06	0.00103218	Up
Marchf2	313.801	7.04902	1.59063	4.43159	9.35e-06	0.00107465	Up
Spns2	164.676	-10.8667	2.45219	-4.43142	9.36e-06	0.00107465	Down
Gng4	215.408	-11.2542	2.54508	-4.42196	9.78e-06	0.00111089	Down
E130308A19Rik	157.457	10.8084	2.45236	4.40736	1.05e-05	0.00117593	Up
Mat2a	10256.8	0.704876	0.160341	4.39611	1.1e-05	0.00122563	Up
Zmynd8	3182.59	-1.42631	0.324857	-4.39059	1.13e-05	0.00124418	Down
Rhbdd2	148.284	10.7218	2.44907	4.3779	1.2e-05	0.00130543	Up
Gm10637	141.019	-10.6431	2.43839	-4.36479	1.27e-05	0.00137217	Down
Sp100	165.478	-10.8738	2.49299	-4.36173	1.29e-05	0.00137761	Down
Rlim	20421.8	-0.570932	0.13109	-4.35525	1.33e-05	0.00138466	Nosig
Taf6l	155.955	-10.7883	2.47757	-4.35438	1.33e-05	0.00138466	Down
Rnf121	248.292	6.88199	1.58056	4.35414	1.34e-05	0.00138466	Up
Mettl4	9171.05	-0.686083	0.157918	-4.34455	1.4e-05	0.00143266	Down
Pramel6	3755.87	1.27953	0.295159	4.33507	1.46e-05	0.00148155	Up
Gnb1	94438.3	-0.544836	0.125799	-4.33102	1.48e-05	0.00149488	Nosig
Htatip2	134.65	-10.5764	2.44505	-4.32562	1.52e-05	0.0015176	Down
Ggps1	1930.61	-1.78693	0.414315	-4.31297	1.61e-05	0.00159224	Down
Sirt6	11834.6	-0.707259	0.164574	-4.2975	1.73e-05	0.00167012	Down
Grn	132.775	10.5625	2.45841	4.29646	1.74e-05	0.00167012	Up
Pcdh7	136.09	10.5981	2.46721	4.29556	1.74e-05	0.00167012	Up
Tox3	1761.28	-1.7834	0.415291	-4.29435	1.75e-05	0.00167012	Down
Atg16l2	137.629	-10.6079	2.4723	-4.29069	1.78e-05	0.00168282	Down
Obox5	5696.68	1.28355	0.300489	4.27153	1.94e-05	0.00181807	Up
Slc15a5	131.843	-10.5459	2.47115	-4.26761	1.98e-05	0.00183423	Down
AF067061	143.509	9.71144	2.28239	4.25494	2.09e-05	0.00192447	Up
Pigg	150.583	10.744	2.5275	4.25084	2.13e-05	0.00194329	Up
Nicn1	3594.5	-1.44712	0.340635	-4.24828	2.15e-05	0.00194896	Down
Tbpl2	128.652	10.517	2.48047	4.23991	2.24e-05	0.00199391	Up
Mettl8	168.201	10.9037	2.57199	4.2394	2.24e-05	0.00199391	Up
Gm15708	196.891	-11.1244	2.62683	-4.23492	2.29e-05	0.00201037	Down
Atp6v1h	2319.96	-1.35004	0.318868	-4.23384	2.3e-05	0.00201037	Down
Tmem38a	201.819	-11.1601	2.63791	-4.23066	2.33e-05	0.0020185	Down
Dsg1a	142.717	10.6667	2.5221	4.22927	2.34e-05	0.0020185	Up
Unc13c	22837.9	-0.574877	0.136454	-4.21298	2.52e-05	0.0021525	Nosig
Arl2bp	230.382	-7.13776	1.69554	-4.20973	2.56e-05	0.00216634	Down
Mrps5	130.051	10.5325	2.50679	4.20159	2.65e-05	0.0022245	Up
Knstrn	6216.68	-1.2812	0.305034	-4.20018	2.67e-05	0.0022245	Down
Tiparp	29007.5	0.674432	0.160836	4.1933	2.75e-05	0.00227531	Up
Septin10	945.063	2.40221	0.573703	4.1872	2.82e-05	0.00231932	Up
Rassf7	246.836	9.58631	2.29498	4.17708	2.95e-05	0.00240635	Up
Crispld2	204.219	-7.08465	1.70012	-4.16714	3.08e-05	0.00249256	Down
Bhmt	2938	1.79535	0.430994	4.16561	3.11e-05	0.00249256	Up
Zfp352	4529.7	-1.09085	0.262234	-4.15982	3.18e-05	0.00251986	Down
Mmut	125.648	10.4829	2.52009	4.15972	3.19e-05	0.00251986	Up
Aph1a	152.922	-10.7599	2.59098	-4.15282	3.28e-05	0.00257176	Down
Sfxn1	175.667	7.54042	1.81623	4.15169	3.3e-05	0.00257176	Up
Csdc2	191.893	-11.0874	2.67784	-4.14042	3.47e-05	0.00268195	Down
Inka1	4680.8	1.10404	0.266832	4.13758	3.51e-05	0.00269578	Up
Dppa5a	21427.7	0.555735	0.134702	4.12565	3.7e-05	0.00281061	Nosig
Mphosph6	18796	-0.645023	0.15638	-4.12471	3.71e-05	0.00281061	Down
Lclat1	5060.93	1.20874	0.293225	4.12224	3.75e-05	0.00282097	Up
Ctdsp2	155.224	8.91656	2.17456	4.1004	4.12e-05	0.00307921	Up
Fxr1	6057.29	-1.03333	0.252378	-4.09436	4.23e-05	0.00313851	Down
Pomgnt1	122.146	10.442	2.55469	4.08739	4.36e-05	0.00318098	Up
Pramel7	12231	0.718199	0.17574	4.08671	4.38e-05	0.00318098	Up
Arhgap20os	3692.33	-1.05396	0.257914	-4.08646	4.38e-05	0.00318098	Down
Ints6l	240.329	-9.47171	2.31986	-4.08288	4.45e-05	0.00320861	Down
Sdha	177.526	10.9816	2.70318	4.06246	4.86e-05	0.00347926	Up
Sema4d	124.471	10.4692	2.58181	4.055	5.01e-05	0.00356829	Up
Calm1	15816.6	-0.558787	0.13821	-4.04303	5.28e-05	0.00373055	Nosig
Rab24	2230.27	1.38607	0.343056	4.04035	5.34e-05	0.00374858	Up
Slc7a2	216.073	-7.71086	1.90983	-4.03745	5.4e-05	0.00377039	Down
Ppp1r16b	47259.4	0.65331	0.161913	4.03494	5.46e-05	0.0037863	Up
Usp17lb	2908.19	1.46152	0.362578	4.0309	5.56e-05	0.00382705	Up
Cpb1	174.481	-10.9501	2.72827	-4.01358	5.98e-05	0.00405672	Down
Ctsl	30854.4	0.511166	0.127379	4.01294	6e-05	0.00405672	Nosig
Trim26	126.34	9.52731	2.37431	4.01266	6e-05	0.00405672	Up
Matn2	174.555	-10.9508	2.73136	-4.00928	6.09e-05	0.00408941	Down
Bcl2l1	1399.84	-2.21607	0.553432	-4.00424	6.22e-05	0.00413013	Down
Bmp15	4587.42	-1.3886	0.346804	-4.00398	6.23e-05	0.00413013	Down
Tmem250-ps	9552.09	-0.795201	0.199028	-3.99542	6.46e-05	0.00425585	Down
Pml	118.488	10.3982	2.60499	3.99164	6.56e-05	0.0042857	Up
Pkd2l2	4653.83	-1.02731	0.257454	-3.99028	6.6e-05	0.0042857	Down
Xist	170.988	10.9274	2.73909	3.98941	6.62e-05	0.0042857	Up
Tmem170b	172.24	10.938	2.7442	3.98584	6.72e-05	0.00431583	Up
Trim32	144.644	8.90767	2.23536	3.98489	6.75e-05	0.00431583	Up
Rbbp5	224.494	9.38308	2.3561	3.98246	6.82e-05	0.00433438	Up
Zfp689	313.982	-6.95656	1.74966	-3.97595	7.01e-05	0.00442833	Down
Rbm7	3591.91	1.24266	0.313051	3.96951	7.2e-05	0.0045112	Up
Exd2	1548.49	-1.93995	0.488809	-3.96873	7.23e-05	0.0045112	Down
Rfpl4	4260.66	1.04799	0.266324	3.935	8.32e-05	0.0051615	Up
Lsp1	1273.5	-1.92964	0.490538	-3.93372	8.36e-05	0.0051615	Down
Ceacam2	210.093	-8.04874	2.04816	-3.92975	8.5e-05	0.00521444	Down
Hsd17b10	124.072	10.4646	2.66377	3.92851	8.55e-05	0.00521444	Up
1110032A03Rik	218.753	-9.33408	2.38044	-3.92116	8.81e-05	0.0053454	Down
Gm8801	2811.11	-1.34153	0.342344	-3.91866	8.9e-05	0.00537064	Down
Lurap1l	108.688	10.2736	2.62588	3.91246	9.14e-05	0.00545412	Up
Strip2	131.853	10.5524	2.69729	3.91223	9.14e-05	0.00545412	Up
Lta	163.514	10.8629	2.78009	3.90738	9.33e-05	0.00551244	Up
Arl15	2524.55	-1.19954	0.307024	-3.90698	9.35e-05	0.00551244	Down
Phf23	3820.58	-1.16972	0.300299	-3.89517	9.81e-05	0.00575623	Down
Cln5	163.091	-10.8527	2.78764	-3.89316	9.89e-05	0.00577239	Down
Ugcg	6823.68	0.70486	0.181365	3.88642	0.000101734	0.00590275	Up
Apof	160.486	10.8359	2.79234	3.8806	0.000104199	0.00601314	Up
Lars	110.222	10.294	2.65613	3.87555	0.000106384	0.0061062	Up
Cyb561d2	216.162	9.39408	2.42539	3.87323	0.000107402	0.00611251	Up
Id3	105.149	10.2259	2.64052	3.87269	0.000107639	0.00611251	Up
Ggt1	160.289	-10.8278	2.79784	-3.87005	0.000108811	0.0061464	Down
Nek9	104.678	10.2194	2.64701	3.86075	0.000113041	0.00635169	Up
Upk3b	113.784	-10.3334	2.67993	-3.85583	0.000115338	0.00644684	Down
Mtx3	165.19	-10.8712	2.82443	-3.84899	0.000118605	0.00659492	Down
Tesc	5104.23	-1.04077	0.270542	-3.84698	0.000119584	0.00661492	Down
Commd10	966.028	-2.24291	0.585161	-3.83298	0.000126602	0.006967	Down
Krt28	1398.5	2.21069	0.577676	3.82687	0.000129781	0.00707053	Up
Bcar1	130.91	-10.5356	2.75342	-3.82638	0.000130043	0.00707053	Down
Zfp846	115.614	10.3627	2.7088	3.82557	0.00013047	0.00707053	Up
AI987944	8256.56	0.822714	0.215207	3.82289	0.000131895	0.00711166	Up
Insig2	202.328	9.29855	2.43528	3.81826	0.000134394	0.00720999	Up
Arglu1	41326.7	-0.635714	0.166606	-3.81567	0.000135812	0.00724963	Down
Mdm4	172554	-0.384966	0.10109	-3.80817	0.000139998	0.00743593	Nosig
Vars	243.276	-6.34649	1.66759	-3.80579	0.000141355	0.00747081	Down
Get1	10798	-0.714041	0.187701	-3.80414	0.000142297	0.00748354	Down
Katnb1	154.97	-10.779	2.8369	-3.79957	0.000144945	0.00758546	Down
Rmnd5a	6528.42	0.692584	0.182407	3.79691	0.000146508	0.00762986	Up
Lyrm1	2323.08	-1.50531	0.397405	-3.78784	0.000151961	0.00782226	Down
Rbm22	2619.12	-1.13191	0.29884	-3.78768	0.000152062	0.00782226	Down
Myadml2	152.914	-10.7598	2.84116	-3.78712	0.000152401	0.00782226	Down
Trim43c	5429.31	0.903527	0.239015	3.78021	0.000156693	0.0080041	Up
Agrn	166.478	9.01675	2.38757	3.77654	0.000159024	0.00804875	Up
Apba2	105.48	10.2305	2.70903	3.77646	0.000159075	0.00804875	Up
Frk	151.193	10.7499	2.85047	3.77128	0.000162413	0.00817889	Up
Prmt6	2378.22	1.36835	0.363108	3.76845	0.000164267	0.00823341	Up
Tram1	6117.36	-1.15921	0.307743	-3.76681	0.000165347	0.00824881	Down
Gm12250	149.714	10.7357	2.85447	3.76102	0.000169222	0.00840287	Up
Oas1d	2571.04	-1.69171	0.450217	-3.75755	0.000171588	0.00842294	Down
Sdc2	153.812	-10.7682	2.86596	-3.75728	0.00017177	0.00842294	Down
Prl3b1	150.95	10.7475	2.8607	3.75696	0.000171993	0.00842294	Up
Kitl	148.337	10.7223	2.86294	3.74523	0.00018023	0.00878602	Up
Ezr	148.371	-10.7163	2.86379	-3.742	0.000182561	0.00885919	Down
Etv3	96.6902	10.105	2.7038	3.73732	0.000185993	0.00898491	Up
Naip1	147.464	-10.7075	2.86824	-3.73312	0.000189126	0.00909508	Down
Nat9	150.979	-8.01668	2.15081	-3.72728	0.00019356	0.00926658	Down
Nav1	1127.23	-2.32436	0.624226	-3.72358	0.000196418	0.0093614	Down
Gldc	4527.49	0.980629	0.263572	3.72053	0.000198803	0.00943297	Up
Fubp1	5658.8	-0.765941	0.206313	-3.71252	0.000205207	0.00969375	Down
Rgs17	3416.58	1.17685	0.317346	3.70842	0.000208558	0.00980864	Up
Cga	96.2719	-10.0922	2.72255	-3.70691	0.000209807	0.00982413	Down
Fermt3	113.681	10.3385	2.79394	3.70031	0.000215333	0.0100389	Up
Iffo2	94.2227	10.0676	2.72309	3.69713	0.000218052	0.0101214	Up
Nupl2	143.408	10.6736	2.89268	3.68987	0.000224368	0.0103695	Up
Zfp719	192.847	9.16043	2.48534	3.68579	0.000227998	0.01042	Up
Myo5c	98.2457	-10.1216	2.74642	-3.68537	0.000228373	0.01042	Down
Gm20052	300.346	-6.21616	1.68672	-3.68535	0.000228389	0.01042	Down
Trim43a	11566	0.640502	0.173867	3.68387	0.000229722	0.0104292	Up
4933434E20Rik	38493	-0.522951	0.141992	-3.68296	0.000230544	0.0104292	Nosig
Ano9	146.108	-10.694	2.90556	-3.68054	0.000232739	0.010484	Down
Pld3	102.606	10.1907	2.77426	3.67329	0.000239445	0.0107408	Up
Fcgbp	95.5206	-10.0811	2.74643	-3.6706	0.000241978	0.010809	Down
Rragd	92.1911	-10.0298	2.7333	-3.66947	0.000243051	0.0108117	Down
D430042O09Rik	507.921	-4.30699	1.17842	-3.65487	0.000257308	0.0113834	Down
Gnrh1	1251.85	-2.14539	0.58711	-3.65415	0.000258036	0.0113834	Down
Il10rb	96.4531	10.1014	2.76555	3.65257	0.000259632	0.0114067	Up
Bnip1	139.71	10.6359	2.91629	3.64708	0.000265234	0.0116051	Up
Lrrc25	114.691	-10.3448	2.84058	-3.64178	0.000270756	0.0117767	Down
Zfp763	96.8379	10.1072	2.77579	3.64121	0.000271363	0.0117767	Up
Apon	139.186	-10.6241	2.91866	-3.64006	0.000272573	0.0117813	Down
Manea	138.343	10.6217	2.92173	3.63542	0.000277532	0.0119291	Up
Eef1akmt2	138.655	10.625	2.92314	3.63477	0.000278225	0.0119291	Up
Sucla2	1475.28	1.53041	0.421891	3.6275	0.000286175	0.0122208	Up
Tdpoz2	138.026	10.6184	2.93021	3.62378	0.000290334	0.012349	Up
Sall4	50150.1	-0.588257	0.162523	-3.61954	0.000295127	0.0124846	Down
Hsf2bp	1078.24	-2.36524	0.653579	-3.6189	0.000295861	0.0124846	Down
8030474K03Rik	1021.59	-2.27647	0.62955	-3.61602	0.000299166	0.0125744	Down
Hivep2	109.905	10.2897	2.84645	3.61491	0.000300448	0.0125788	Up
Tbc1d23	2338.79	-1.27692	0.353737	-3.60981	0.000306417	0.0127555	Down
Dnajc28	137.981	-10.6115	2.94007	-3.60927	0.000307058	0.0127555	Down
Cand1	17310.3	0.494833	0.137346	3.60283	0.000314776	0.0130254	Nosig
Crxos	25437.6	0.479291	0.133147	3.59971	0.000318575	0.0131011	Nosig
Pop4	2875.23	1.23293	0.342547	3.59931	0.000319059	0.0131011	Up
Morf4l1	4450.92	-0.940607	0.261712	-3.59405	0.000325574	0.0133174	Down
Timm22	4520.65	1.07777	0.300258	3.58947	0.000331355	0.0135021	Up
Ighmbp2	134.047	10.5762	2.94956	3.58569	0.000336183	0.0135716	Up
Grtp1	89.5109	-9.98719	2.78592	-3.58488	0.000337228	0.0135716	Down
Ttll3	87.9468	9.96814	2.78091	3.58449	0.000337735	0.0135716	Up
Lcor	29458.4	0.441889	0.123289	3.58418	0.000338145	0.0135716	Nosig
Selenow	1579.97	-1.51756	0.423529	-3.58313	0.000339508	0.0135752	Down
Prr32	134.565	-10.5754	2.95353	-3.58061	0.000342799	0.0136055	Down
D130043K22Rik	93.2368	-10.046	2.806	-3.58019	0.000343339	0.0136055	Down
Runx1	110.518	7.87172	2.19903	3.57962	0.000344088	0.0136055	Up
R3hdm4	3028.52	-1.08583	0.303943	-3.57248	0.000353622	0.0139309	Down
Fkbp1b	134.026	10.576	2.96642	3.56526	0.000363495	0.0142672	Up
Vta1	1234.36	1.83232	0.514706	3.55993	0.00037096	0.0144883	Up
Tpi1	221.794	-7.37739	2.07271	-3.5593	0.000371843	0.0144883	Down
Nmral1	132.06	-10.5482	2.96714	-3.55502	0.000377955	0.0146304	Down
Tomm70a	4195.44	0.912079	0.256617	3.55424	0.000379075	0.0146304	Up
Tat	131.093	10.5441	2.96692	3.55387	0.0003796	0.0146304	Up
Nup93	2285.8	1.18415	0.333342	3.55236	0.000381792	0.0146619	Up
Aga	103.072	-10.1908	2.87906	-3.53962	0.000400697	0.015289	Down
Il7	10295.4	-0.765803	0.216363	-3.53943	0.000400986	0.015289	Down
2310040G24Rik	2230.63	1.21282	0.342844	3.53754	0.000403879	0.0153445	Up
Gpr179	129.184	10.5229	2.97868	3.53274	0.000411273	0.0155361	Up
Shb	562.765	2.68384	0.759782	3.53238	0.000411831	0.0155361	Up
Coq10a	129.889	10.5307	2.98274	3.53056	0.000414688	0.0155462	Up
Phactr2	86.2658	9.94029	2.81567	3.53035	0.000415011	0.0155462	Up
Ubap2l	2913.49	1.07181	0.304258	3.52269	0.000427191	0.0159465	Up
Xpnpep1	2574.32	-1.16049	0.329743	-3.51937	0.00043258	0.0160117	Down
Ptger3	83.7339	-9.89094	2.81081	-3.5189	0.000433345	0.0160117	Down
Ephx2	129.25	10.5236	2.99064	3.51884	0.000433437	0.0160117	Up
AU015228	3560.81	0.969449	0.275584	3.5178	0.000435147	0.0160194	Up
Magea5	127.298	10.5017	2.99629	3.5049	0.000456784	0.0167582	Up
Abcg1	1505.02	-1.67322	0.477673	-3.50285	0.000460306	0.0167942	Down
Frg1	3388.35	-0.903173	0.257868	-3.50246	0.000460983	0.0167942	Down
Cmbl	84.5035	9.91061	2.83241	3.499	0.000467007	0.0167942	Up
Prelid3a	129.759	-10.5229	3.00747	-3.4989	0.000467177	0.0167942	Down
1700029F12Rik	126.593	-10.4873	2.99745	-3.49874	0.00046747	0.0167942	Down
Rpl3	3654.3	1.17688	0.336393	3.49854	0.000467819	0.0167942	Up
Ttc39b	126.945	-10.4913	2.99924	-3.49799	0.000468778	0.0167942	Down
Ndufc2	81.3239	9.85529	2.81937	3.49556	0.000473071	0.0168913	Up
Pkhd1	138.786	-8.71611	2.49486	-3.49363	0.0004765	0.016957	Down
Mrps17	2001.19	1.35193	0.387262	3.491	0.000481219	0.0170681	Up
Elmo1	125.253	-10.472	3.00374	-3.48631	0.000489734	0.0173126	Down
Slc13a3	125.356	10.4795	3.00918	3.4825	0.000496761	0.017473	Up
Stag3	124.736	10.4724	3.00751	3.48207	0.000497545	0.017473	Up
Ephb1	83.7967	9.89836	2.84807	3.47547	0.000509966	0.0178505	Up
Rnh1	115.324	8.48581	2.44236	3.47443	0.000511945	0.0178612	Up
Fstl1	261.311	6.31095	1.81696	3.47336	0.000513983	0.0178739	Up
Kctd12	103.184	10.1987	2.93867	3.4705	0.000519488	0.0179875	Up
Cklf	79.9896	9.83142	2.83333	3.46992	0.000520619	0.0179875	Up
Tma7	8956.11	0.59749	0.172264	3.46845	0.000523479	0.0180279	Up
Zfp420	123.598	10.4591	3.01707	3.46664	0.000527005	0.018091	Up
Dlc1	78.497	9.80417	2.83081	3.46338	0.000533429	0.0182457	Up
Caap1	760.924	2.54556	0.735154	3.46263	0.000534929	0.0182457	Up
Myh14	85.7187	-9.92484	2.86936	-3.45891	0.000542369	0.0184406	Down
Lix1	77.7654	-9.78429	2.83372	-3.45281	0.000554778	0.0188026	Down
Zbtb7b	79.3026	-9.81252	2.85512	-3.43681	0.000588605	0.0198859	Down
Nedd9	121.145	10.4303	3.03905	3.43208	0.000598964	0.0201721	Up
Sbspon	124.927	-10.4681	3.05362	-3.4281	0.000607815	0.0204058	Down
Dsp	120.217	-10.4127	3.04474	-3.41988	0.000626487	0.0209429	Down
Ppic	119.48	-10.4039	3.04266	-3.41934	0.000627737	0.0209429	Down
Hsd17b4	77.8909	9.79296	2.86673	3.41607	0.000635314	0.0211296	Up
Tppp3	77.9146	-9.78706	2.86601	-3.41487	0.000638132	0.0211574	Down
Mrgprd	132.345	9.59405	2.81083	3.41325	0.000641933	0.0212176	Up
Ephx4	92.0666	10.0341	2.94372	3.40866	0.000652826	0.021511	Up
Fnbp1l	1685.56	-1.46922	0.431639	-3.40382	0.000664499	0.0218283	Down
Havcr1	429.28	-3.77597	1.11041	-3.40052	0.000672586	0.0220262	Down
Catsperz	125.504	-10.4748	3.08726	-3.39291	0.00069155	0.022578	Down
Gsk3b	28651.9	0.60175	0.177451	3.39108	0.000696175	0.0226596	Up
Rinl	541.186	3.2824	0.968702	3.38845	0.000702892	0.0228088	Up
Pnpt1	107.9	8.38929	2.47665	3.38735	0.000705718	0.022831	Up
Lrrc39	75.3699	9.74548	2.87854	3.38556	0.000710323	0.0229106	Up
Il23r	118.385	10.3969	3.07577	3.38025	0.000724211	0.0232882	Up
Dennd4b	86.7726	9.94883	2.94458	3.37869	0.000728316	0.0233498	Up
Tob2	3455.97	-1.06134	0.3143	-3.37685	0.000733212	0.0234364	Down
Nrbp1	2810.35	-1.06183	0.314583	-3.37537	0.000737167	0.0234925	Down
Dhfr	638.967	4.14186	1.22778	3.37345	0.000742317	0.0235862	Up
Ythdc1	5166.08	-0.912464	0.270815	-3.36932	0.000753525	0.0238713	Down
Spry4	33729.1	-0.429292	0.127447	-3.3684	0.000756068	0.023881	Nosig
Fbp2	190.687	7.33161	2.18195	3.36012	0.0007791	0.0245359	Up
Dusp5	114.29	10.3462	3.08237	3.35658	0.000789122	0.0247784	Up
B3galt1	113.71	10.3388	3.08628	3.34993	0.000808323	0.0253069	Up
Aldoa	1367.58	-1.4801	0.442481	-3.345	0.00082283	0.0256858	Down
Psma1	2451.2	1.30019	0.389357	3.33932	0.000839839	0.0261403	Up
Fsbp	102.104	8.3095	2.49024	3.33683	0.000847402	0.026299	Up
Rdh13	6294.24	0.97966	0.293837	3.33403	0.000855981	0.0264883	Up
Fbrsl1	6415.01	-0.678178	0.203505	-3.33248	0.000860747	0.0265588	Down
Plscr1	111.658	10.3125	3.09977	3.32687	0.000878258	0.027021	Up
Gm13023	3345.28	-0.99508	0.299418	-3.32339	0.000889321	0.0272827	Down
Mettl25	110.727	10.3005	3.10476	3.31765	0.000907795	0.0277697	Up
Nphp1	111.24	10.3071	3.1119	3.31214	0.000925851	0.0282411	Up
Abhd4	353.023	-11.0044	3.32988	-3.30475	0.000950606	0.0289136	Down
Sppl2b	110.441	10.2967	3.12104	3.29911	0.000969912	0.0293426	Up
Dusp19	78.469	9.80382	2.97173	3.29903	0.000970207	0.0293426	Up
Thbd	110.076	-10.2855	3.11883	-3.29788	0.000974162	0.029379	Down
Zfp985	1108.22	1.69707	0.515606	3.29141	0.000996853	0.0299468	Up
Pde7a	88.454	-9.96998	3.02954	-3.29092	0.000998602	0.0299468	Down
Cd300lf	83.1619	9.88739	3.01036	3.28445	0.00102181	0.0305422	Up
Pold3	5038.28	0.841478	0.256251	3.2838	0.00102418	0.0305422	Up
Ppp3cc	207.064	6.50767	1.98306	3.28163	0.00103208	0.030692	Up
Gata6	108.434	10.2702	3.13048	3.28072	0.00103543	0.0307061	Up
Eya4	143.933	8.9129	2.72032	3.27642	0.00105132	0.0310912	Up
1700029P11Rik	83.6016	9.89496	3.02102	3.27537	0.00105523	0.0311204	Up
Baz1a	7515.24	0.716856	0.219069	3.27228	0.00106685	0.0313765	Up
Gm34816	110.704	-10.2937	3.14864	-3.26927	0.00107825	0.0315596	Down
Nedd1	6001.57	0.849792	0.259948	3.26908	0.00107899	0.0315596	Up
Samm50	72.0214	9.67989	2.96231	3.26769	0.0010843	0.0316146	Up
Msmb	67.1327	-9.57216	2.92992	-3.26704	0.00108679	0.0316146	Down
Il17ra	340.67	4.76561	1.46041	3.26321	0.00110158	0.0319577	Up
Pigb	69.3406	-9.61893	2.94915	-3.2616	0.00110786	0.0320529	Down
Lgals1	283.804	-5.14078	1.57707	-3.25971	0.00111527	0.0321799	Down
Nrf1	3380.81	-1.15913	0.355688	-3.25883	0.00111873	0.0321929	Down
Nav3	4816.31	-0.70515	0.216643	-3.25489	0.00113435	0.0325546	Down
Lncenc1	678.96	-2.46669	0.75942	-3.24813	0.00116168	0.0331996	Down
Wwox	79.6592	-9.81906	3.02361	-3.24746	0.00116441	0.0331996	Down
Hmgb3	8495.53	-0.63488	0.195578	-3.24617	0.00116967	0.0331996	Down
Hyls1	1607.16	-1.66994	0.514455	-3.24604	0.00117022	0.0331996	Down
Tmc2	112.845	-7.82527	2.4111	-3.24552	0.00117237	0.0331996	Down
Rfc5	1401.15	-1.84848	0.569757	-3.24433	0.00117727	0.0332501	Down
Cggbp1	13820.5	-0.546908	0.168902	-3.23802	0.00120364	0.0339053	Nosig
Slc30a6	2484.3	-1.45957	0.451084	-3.23569	0.00121347	0.0340921	Down
Slc5a12	66.1192	9.5567	2.95554	3.23348	0.0012229	0.0342194	Up
Grk1	104.154	-10.2057	3.15661	-3.23313	0.00122441	0.0342194	Down
Kcmf1	11241.6	-0.536681	0.166719	-3.21909	0.001286	0.0358469	Nosig
Fbxo38	520.558	3.67457	1.14245	3.21639	0.00129814	0.0359999	Up
Sirt1	5058.77	0.86401	0.268699	3.21553	0.00130204	0.0359999	Up
Dpf2	1918.6	-1.54711	0.48115	-3.21544	0.00130244	0.0359999	Down
Leprotl1	197.268	6.07513	1.88969	3.21488	0.00130498	0.0359999	Up
Tmem108	354.846	-5.35208	1.66599	-3.21255	0.00131563	0.0362002	Down
Mettl22	221.919	-6.50131	2.02821	-3.20544	0.00134856	0.0370109	Down
Fam167a	140.833	8.70143	2.71744	3.20206	0.00136446	0.0371399	Up
Arrdc4	75.5922	9.74968	3.04509	3.20177	0.00136586	0.0371399	Up
Atp2a2	5026.47	0.83644	0.261264	3.20151	0.0013671	0.0371399	Up
Cenps	11246.4	-0.549038	0.171494	-3.20149	0.00136717	0.0371399	Nosig
Gskip	2605.75	1.45483	0.454759	3.19912	0.00137847	0.0373517	Up
Dusp18	367.283	3.42723	1.07155	3.19837	0.00138205	0.0373537	Up
Fam83b	101.861	10.18	3.18563	3.19562	0.00139531	0.0376171	Up
Nxf1	5670.55	-0.856789	0.268215	-3.19441	0.00140115	0.0376579	Down
Toe1	145.876	-6.20663	1.94331	-3.19385	0.00140388	0.0376579	Down
Map3k7	904.232	-2.72245	0.853028	-3.19151	0.0014153	0.0377839	Down
Gm16386	77.6893	-9.78284	3.06534	-3.19144	0.00141566	0.0377839	Down
Katna1	3206.53	-0.84924	0.266312	-3.18889	0.00142821	0.0380239	Down
Lrrc58	25573.4	0.438959	0.137771	3.18614	0.00144184	0.0382912	Nosig
Prkaca	4378.29	-0.926416	0.291171	-3.18168	0.00146421	0.0387889	Down
Sbf2	1597.51	-1.56173	0.490987	-3.1808	0.0014687	0.0388106	Down
Gm4926	80.816	8.88188	2.79297	3.18009	0.0014723	0.0388106	Up
Usp22	55897	-0.466962	0.146989	-3.17685	0.00148886	0.0391505	Nosig
Ttpa	114.81	-9.38227	2.95507	-3.17498	0.00149847	0.0393063	Down
Crip1	60.8815	-9.43119	2.97262	-3.17268	0.00151037	0.0395213	Down
Slc51a	99.6179	-10.1415	3.2001	-3.16911	0.00152904	0.0399121	Down
Itpr1	1194.72	-1.73406	0.547413	-3.16773	0.00153633	0.0400046	Down
Nckap1l	74.5795	9.73029	3.07256	3.16684	0.00154107	0.0400302	Up
Ifnlr1	98.6718	-10.1278	3.19951	-3.16542	0.00154858	0.0401277	Down
Pp2d1	109.156	-9.30942	2.94253	-3.16375	0.00155752	0.0402618	Down
Mre11a	169.052	7.29406	2.31852	3.146	0.00165521	0.0425851	Up
Smyd4	58.8798	-9.38295	2.98253	-3.14597	0.00165538	0.0425851	Down
Zfp820	8908.68	0.663588	0.211113	3.14329	0.00167062	0.042874	Up
Hkdc1	105.77	9.27063	2.95493	3.13735	0.00170483	0.0435781	Up
Zfp867	137.028	-8.69481	2.77233	-3.13629	0.00171102	0.0435781	Down
Atrx	10958.8	-0.655597	0.209037	-3.13627	0.0017111	0.0435781	Down
Ssbp3	1071.31	-1.68403	0.537164	-3.13504	0.00171831	0.0435781	Down
Smarca2	4504.87	-0.896123	0.285844	-3.13501	0.00171847	0.0435781	Down
Eras	94.9868	-10.0729	3.21787	-3.13029	0.00174633	0.0440896	Down
Pgk2	95.7643	10.091	3.22375	3.1302	0.0017469	0.0440896	Up
Pitpnc1	18975.2	-0.583952	0.186737	-3.12714	0.00176515	0.0444452	Down
Nup107	2685.36	0.963084	0.308109	3.12579	0.00177327	0.0445444	Up
Fancd2	502.932	4.09168	1.31109	3.12083	0.00180345	0.0451509	Up
Hmgcs1	10083.1	0.536314	0.171891	3.12008	0.00180801	0.0451509	Nosig
Arl4a	4243.17	0.698943	0.224039	3.11974	0.0018101	0.0451509	Up
BC039771	104.669	9.25507	2.9689	3.11734	0.00182489	0.0454139	Up
Lrrc8a	61959	-0.437673	0.14056	-3.11379	0.00184703	0.045858	Nosig
Gm15694	94.746	10.0756	3.23772	3.11194	0.00185863	0.0460388	Up
Wsb1	11448.3	0.572692	0.184121	3.11042	0.00186823	0.0461064	Nosig
Ttc41	93.3308	-10.0475	3.23111	-3.10961	0.00187337	0.0461064	Down
Gm5065	93.5899	10.0578	3.23459	3.10946	0.00187432	0.0461064	Up
Ntm	93.6739	10.0591	3.24059	3.1041	0.00190861	0.0468422	Up
Bbs7	70.9707	-9.65246	3.11096	-3.10273	0.00191744	0.0469489	Down
Tm9sf1	914.934	2.22079	0.716047	3.10146	0.00192568	0.0469489	Up
Chst10	96.0294	-10.0887	3.25296	-3.10139	0.00192615	0.0469489	Down
Josd1	320.287	4.13489	1.33415	3.09927	0.00193996	0.0471777	Up
Cep44	216.698	5.47183	1.7708	3.09004	0.00200133	0.0485595	Up
Rnf7	11416.4	0.499445	0.161668	3.08933	0.00200609	0.0485647	Nosig
Csrp2	91.7439	-10.0227	3.24528	-3.08839	0.00201245	0.0486084	Down
4833420G17Rik	1852.4	1.24909	0.40518	3.0828	0.0020506	0.049418	Up
Gm6277	56.5744	-9.32525	3.02627	-3.08143	0.00206007	0.0495233	Down
Bmt2	205.504	6.70296	2.1757	3.08083	0.00206424	0.0495233	Up
Copz2	56.6154	-9.32634	3.02793	-3.08011	0.00206927	0.0495326	Down
Pagr1a	650.73	-2.20618	0.716868	-3.07753	0.00208721	0.0498503	Down
Bub3	14905.1	-0.651923	0.211955	-3.07576	0.00209967	0.0500359	Nosig
Ccl25	91.8276	8.26222	2.68693	3.07496	0.00210529	0.0500581	Nosig
Umodl1	8216.91	-0.720801	0.234516	-3.07357	0.00211517	0.0501812	Nosig
Cyb5r4	3736.13	-0.915489	0.297998	-3.07213	0.00212535	0.0503109	Nosig
Gin1	359.3	-5.0953	1.66065	-3.06826	0.00215311	0.0507124	Nosig
Robo2	100.419	-9.18924	2.99499	-3.06821	0.00215347	0.0507124	Nosig
Btbd18	11171.5	0.546521	0.178149	3.06778	0.00215656	0.0507124	Nosig
Ccdc201	89.74	9.9972	3.26066	3.06601	0.00216937	0.0508354	Nosig
C030034I22Rik	59.1959	9.39716	3.06522	3.06574	0.00217132	0.0508354	Nosig
Tceanc2	3389.3	1.02041	0.332922	3.06501	0.00217662	0.0508481	Nosig
Cenpe	16997.3	0.449371	0.146651	3.06422	0.00218241	0.0508721	Nosig
Snhg7	66.1104	-9.55011	3.1189	-3.06201	0.00219856	0.0511368	Nosig
Lmx1a	5168.53	-0.803845	0.26259	-3.06122	0.00220438	0.0511608	Nosig
Il17rd	1232.91	1.83489	0.600888	3.05363	0.00226087	0.0523124	Nosig
Ccndbp1	10199.7	-0.587828	0.192555	-3.05278	0.00226734	0.0523124	Nosig
Glul	24568.3	-0.541742	0.177469	-3.0526	0.0022687	0.0523124	Nosig
Ap3b2	91.5819	10.0265	3.28774	3.04966	0.00229099	0.0527124	Nosig
Prpf3	1234.12	-1.43794	0.471828	-3.0476	0.00230677	0.0528001	Nosig
Sh3pxd2a	669.497	-3.01995	0.991025	-3.04731	0.00230903	0.0528001	Nosig
Sp8	450.211	-3.00475	0.98606	-3.04723	0.00230963	0.0528001	Nosig
Ip6k2	88.1129	-9.96443	3.27111	-3.04619	0.00231759	0.0528689	Nosig
Mcm4	1909.18	1.53646	0.504632	3.04471	0.00232905	0.0529207	Nosig
Nudt12	87.7087	-9.95783	3.27064	-3.04462	0.00232978	0.0529207	Nosig
Snx27	1551.15	1.46988	0.483637	3.03921	0.00237197	0.0537647	Nosig
Zc3h14	3284.57	-1.01831	0.335148	-3.03839	0.00237844	0.053797	Nosig
Plp2	76.4203	-8.02418	2.64228	-3.03684	0.00239072	0.0538867	Nosig
Nmnat1	3602.95	-0.869043	0.286188	-3.03662	0.0023925	0.0538867	Nosig
Gng5-ps	71.1634	-6.77061	2.23065	-3.03526	0.00240331	0.0539586	Nosig
Ddx11	79.9845	7.95554	2.62131	3.03494	0.0024058	0.0539586	Nosig
Agk	255.107	5.18898	1.71097	3.03277	0.00242318	0.0541598	Nosig
Rsad1	153.937	7.89801	2.60473	3.03218	0.00242796	0.0541598	Nosig
Gprc5c	7803.41	0.604478	0.199371	3.03193	0.00242999	0.0541598	Nosig
Ctbs	117.735	-8.65556	2.85706	-3.02953	0.00244935	0.0544776	Nosig
Klc1	86.4879	9.94395	3.28344	3.02852	0.00245758	0.054547	Nosig
Aldoart2	92.1472	-10.0291	3.31278	-3.02738	0.00246681	0.0546383	Nosig
Tmem151a	90.0426	-9.99565	3.30562	-3.02384	0.00249591	0.0551295	Nosig
Abce1	3866.37	0.985778	0.326047	3.02342	0.00249931	0.0551295	Nosig
Dnase1l3	1484.07	-1.7244	0.570548	-3.02235	0.00250816	0.0552106	Nosig
Mdm2	6696.52	0.66436	0.219863	3.0217	0.00251362	0.0552168	Nosig
2900097C17Rik	11272.6	0.439965	0.145824	3.0171	0.00255208	0.0559467	Nosig
D6Ertd527e	7632.27	0.635568	0.210781	3.01529	0.00256732	0.0560766	Nosig
1110038F14Rik	4418	-0.840163	0.278658	-3.01503	0.00256954	0.0560766	Nosig
Rab28	85.8483	-9.92687	3.29323	-3.01433	0.00257547	0.0560766	Nosig
Zfp568	3653.42	0.989397	0.328327	3.01345	0.00258297	0.0560766	Nosig
Cldn20	85.799	-9.92614	3.29411	-3.0133	0.00258427	0.0560766	Nosig
Cyp19a1	118.309	8.6322	2.86587	3.01207	0.00259474	0.0561895	Nosig
Arl14epl	51.0207	9.18261	3.05179	3.00892	0.00262177	0.0566599	Nosig
Gm13752	776.42	-2.06095	0.685762	-3.00534	0.00265287	0.0572163	Nosig
Nudc	5492.96	0.64749	0.215526	3.00423	0.00266257	0.0573097	Nosig
Zfp870	88.9633	9.98485	3.32496	3.003	0.00267331	0.0574251	Nosig
Tssk3	54.4595	9.27665	3.09047	3.00169	0.00268482	0.0575213	Nosig
Zfp942	1959.92	-1.05869	0.352746	-3.00127	0.00268856	0.0575213	Nosig
Cenpl	2641.14	-1.14409	0.38129	-3.00058	0.00269467	0.0575366	Nosig
Pogk	400.296	-4.23008	1.41031	-2.9994	0.00270508	0.0575706	Nosig
Atf2	10227.3	-0.550032	0.18343	-2.99859	0.00271231	0.0575706	Nosig
Arfgef1	8541.84	0.594157	0.198153	2.99847	0.00271338	0.0575706	Nosig
Rassf1	89.2772	9.98972	3.33216	2.99797	0.00271783	0.0575706	Nosig
Yy1	6172.34	-0.806806	0.269363	-2.99524	0.00274233	0.0579745	Nosig
5830418P13Rik	51.4516	-9.18829	3.06944	-2.99347	0.00275821	0.058195	Nosig
LTO1	7303.83	-0.793461	0.265478	-2.9888	0.00280076	0.0589761	Nosig
Tubd1	82.7164	9.87975	3.30658	2.98791	0.00280895	0.0590322	Nosig
Lypla1	3932.99	0.854688	0.286195	2.98638	0.00282298	0.0592105	Nosig
Tctn2	83.8611	9.8995	3.31725	2.98425	0.00284276	0.0595083	Nosig
Stat6	63.3171	-9.48769	3.18071	-2.98289	0.00285543	0.0596567	Nosig
Fam220a	2953.29	-0.944709	0.316835	-2.9817	0.00286651	0.0597657	Nosig
Slc26a1	81.7065	7.91463	2.65491	2.98113	0.00287185	0.0597657	Nosig
Zfp317	6410.54	-0.893854	0.300071	-2.9788	0.00289376	0.0600887	Nosig
Ccdc151	82.496	9.87578	3.31639	2.97787	0.00290257	0.0600887	Nosig
Gnai1	1259.62	-1.56401	0.52524	-2.97769	0.00290425	0.0600887	Nosig
Reps2	84.6564	9.91325	3.33047	2.97653	0.0029153	0.0600979	Nosig
Gm13102	2976.47	0.954272	0.320606	2.97646	0.00291595	0.0600979	Nosig
Vars2	121.164	-8.47017	2.84913	-2.9729	0.00294999	0.0606824	Nosig
Ehd1	50.8736	9.17848	3.08951	2.97085	0.00296973	0.0609709	Nosig
Ppp2ca	2685.48	-0.927348	0.312373	-2.96872	0.00299039	0.0612772	Nosig
Nrip3	80.3922	9.83861	3.32039	2.96309	0.00304569	0.0621745	Nosig
Mlst8	101.692	6.79021	2.29161	2.96307	0.00304583	0.0621745	Nosig
Sox15	2330.44	0.942557	0.318279	2.96142	0.00306223	0.0623901	Nosig
Ranbp9	4185.33	0.69473	0.234834	2.95839	0.00309247	0.0628862	Nosig
Cd69	115.78	8.49022	2.87045	2.9578	0.00309845	0.0628879	Nosig
Gfra3	354.108	4.95093	1.67569	2.95456	0.00313114	0.0633669	Nosig
Cdc42ep5	57.1559	9.34653	3.16372	2.95429	0.00313392	0.0633669	Nosig
Sephs2	20199.8	-0.614324	0.208057	-2.95267	0.00315034	0.063479	Nosig
Echdc1	48.4298	9.10741	3.08551	2.95167	0.00316058	0.063479	Nosig
Clasp1	1349.44	-1.43425	0.485969	-2.95133	0.00316414	0.063479	Nosig
Tbc1d15	10267	0.502986	0.170429	2.95129	0.00316451	0.063479	Nosig
Ulk1	4628.51	0.815533	0.276374	2.95083	0.00316919	0.063479	Nosig
Enpp4	260.041	-11.5257	3.90693	-2.95007	0.00317703	0.0635168	Nosig
Gm14057	47.8271	9.08944	3.08458	2.94674	0.00321148	0.0639439	Nosig
Foxj3	9277.53	0.57607	0.19552	2.94635	0.00321548	0.0639439	Nosig
Tex45	79.1344	9.81587	3.33163	2.94627	0.00321636	0.0639439	Nosig
Golt1b	157987	-0.490946	0.166692	-2.94523	0.0032271	0.0640381	Nosig
Uqcc3	3832.61	0.715239	0.243161	2.94142	0.00326709	0.0646901	Nosig
Bend5	79.0927	-9.80861	3.33519	-2.94095	0.00327207	0.0646901	Nosig
Sptssb	78.4315	-9.79656	3.33595	-2.93667	0.00331762	0.0653208	Nosig
Epcam	7450.01	-0.571162	0.194507	-2.93646	0.0033198	0.0653208	Nosig
Krt71	74.1986	7.77503	2.64827	2.93589	0.00332595	0.0653208	Nosig
Gm36480	950.585	-2.0661	0.703796	-2.93565	0.00332845	0.0653208	Nosig
Mtpn	5985.44	-0.689407	0.234904	-2.93485	0.0033371	0.0653704	Nosig
Gm21284	48.0941	-9.0911	3.10097	-2.93169	0.00337119	0.0659172	Nosig
Enpp3	631.3	2.33732	0.798191	2.92827	0.00340855	0.066526	Nosig
Sp4	168.299	5.59351	1.91123	2.92666	0.00342624	0.0667131	Nosig
Tmem64	242.731	11.4327	3.90694	2.92626	0.00343064	0.0667131	Nosig
2610206C17Rik	79.4728	-9.81566	3.35606	-2.92475	0.00344728	0.0667211	Nosig
H3f3b	140110	0.306654	0.104866	2.92425	0.00345289	0.0667211	Nosig
Dppa1	149.742	-7.76296	2.65488	-2.92403	0.00345527	0.0667211	Nosig
Dgkq	79.1882	9.81692	3.35756	2.92383	0.00345755	0.0667211	Nosig
Tlr8	241.932	-11.4216	3.90694	-2.9234	0.0034623	0.0667211	Nosig
Zfp367	17269.9	-0.561625	0.192253	-2.92128	0.00348598	0.0670564	Nosig
Rcc1	1439.77	1.70292	0.583134	2.92028	0.00349712	0.0671498	Nosig
Nop58	10876.2	0.509914	0.174725	2.91837	0.00351865	0.0674418	Nosig
Krt18	114.308	-8.38557	2.87594	-2.91577	0.00354817	0.0676833	Nosig
Ube2g2	420.957	-3.17356	1.0885	-2.91554	0.00355074	0.0676833	Nosig
Cox18	779.737	2.13971	0.733954	2.91532	0.00355329	0.0676833	Nosig
Synj2bp	3928.08	0.678313	0.232695	2.91502	0.00355661	0.0676833	Nosig
Dnase1l1	78.9924	-9.80677	3.36607	-2.91342	0.00357494	0.0679112	Nosig
Plin1	76.5884	-9.76219	3.35446	-2.91021	0.00361182	0.06849	Nosig
Phb	3478.44	0.869949	0.299062	2.90892	0.00362677	0.0686515	Nosig
Gm14635	107.521	8.49499	2.92681	2.90247	0.00370233	0.0698062	Nosig
Necab2	114.368	-8.38601	2.88944	-2.9023	0.00370439	0.0698062	Nosig
Snx4	1981.99	1.11712	0.384943	2.90204	0.00370739	0.0698062	Nosig
Uba1y	76.543	-9.76136	3.36555	-2.90038	0.00372715	0.0700547	Nosig
Dtd2	53.8387	9.26013	3.19796	2.89564	0.00378389	0.0709961	Nosig
Asah1	1092.72	2.08029	0.718844	2.89394	0.00380445	0.0712566	Nosig
Cacna1i	133.51	-7.85141	2.71399	-2.89294	0.00381658	0.0712817	Nosig
Gimap1	85.5355	-8.95692	3.09636	-2.89273	0.00381914	0.0712817	Nosig
Bloc1s3	53.3786	9.24798	3.19917	2.89075	0.00384327	0.0716069	Nosig
Ffar2	74.8218	9.73507	3.37181	2.88719	0.00388695	0.0721216	Nosig
Prom1	115.709	-8.40267	2.9104	-2.88712	0.00388786	0.0721216	Nosig
Zfp503	74.8493	-9.72907	3.37013	-2.88685	0.00389116	0.0721216	Nosig
Dynlrb1	3957.34	-0.856992	0.297061	-2.8849	0.00391532	0.0723589	Nosig
Nop53	3810.75	-0.92484	0.320649	-2.88428	0.00392313	0.0723589	Nosig
Nudt13	84.4042	8.9443	3.10116	2.88418	0.0039243	0.0723589	Nosig
Atp7a	3736.08	-0.826501	0.286711	-2.8827	0.00394285	0.0724574	Nosig
Il18rap	73.7442	9.71407	3.36982	2.88267	0.00394321	0.0724574	Nosig
Shc1	1047.83	-2.2783	0.790612	-2.88169	0.00395548	0.0725556	Nosig
Gca	76.0726	9.75882	3.38711	2.88116	0.00396215	0.0725556	Nosig
Atp1b3	10943.6	0.457956	0.158981	2.88057	0.00396952	0.072566	Nosig
Olfr206	74.5498	9.72965	3.37996	2.87863	0.00399409	0.0728904	Nosig
Ccdc30	86.4216	-8.97177	3.11766	-2.87773	0.00400552	0.0729743	Nosig
Zcchc17	7833.46	-0.583485	0.203001	-2.87429	0.00404938	0.0735335	Nosig
Gk5	513.302	-3.56701	1.24121	-2.87381	0.00405548	0.0735335	Nosig
Ccdc141	73.6624	-9.706	3.37752	-2.8737	0.00405688	0.0735335	Nosig
Btg4	11922	-0.514195	0.179026	-2.87218	0.00407649	0.073697	Nosig
Hnrnpab	10085.6	0.491071	0.17099	2.87193	0.0040797	0.073697	Nosig
Htr7	76.9837	9.77598	3.40734	2.86909	0.00411649	0.0742359	Nosig
4921524J17Rik	1644.23	1.25571	0.437956	2.86721	0.00414113	0.0745542	Nosig
Aig1	694.222	-2.11218	0.737107	-2.86549	0.00416361	0.0748328	Nosig
Gpr143	73.5319	-9.70355	3.38709	-2.86486	0.0041719	0.0748558	Nosig
Tmc5	72.7915	9.69539	3.38706	2.86248	0.00420344	0.0752952	Nosig
Lgals9	182.253	7.13648	2.49387	2.86161	0.00421492	0.0753743	Nosig
Prr14l	19528.5	-0.546991	0.191215	-2.86061	0.00422826	0.0754864	Nosig
Galnt9	75.4819	9.74755	3.41096	2.85771	0.00426703	0.0760515	Nosig
Anks6	73.0242	-9.69342	3.39349	-2.85648	0.00428373	0.0762219	Nosig
Rdh5	71.6956	-9.66695	3.39124	-2.85057	0.00436415	0.0775235	Nosig
Vmn2r109	74.2848	-9.71819	3.41119	-2.84891	0.0043869	0.0777982	Nosig
Zdhhc4	104.875	8.34705	2.9313	2.84756	0.00440561	0.0780004	Nosig
Tifab	114.934	-8.39229	2.94775	-2.84701	0.00441315	0.0780046	Nosig
Srsf2	22135.2	0.546028	0.19183	2.84642	0.00442142	0.0780216	Nosig
Prdm10	1653.26	1.16792	0.410416	2.8457	0.00443143	0.0780691	Nosig
Sirt5	72.4711	-9.68262	3.40412	-2.84438	0.00444978	0.0782633	Nosig
Ogfr	90.8617	7.13336	2.50997	2.84201	0.00448302	0.0786982	Nosig
Prc1	20827	-0.390658	0.13748	-2.84157	0.00448925	0.0786982	Nosig
Egfem1	46.118	-9.0306	3.18022	-2.83961	0.00451684	0.0790521	Nosig
F10	70.2059	9.64318	3.39747	2.83834	0.00453486	0.0792376	Nosig
Ddx58	170.403	-7.18704	2.53277	-2.83762	0.00454506	0.0792617	Nosig
Mrm2	71.0753	9.66077	3.40504	2.8372	0.00455109	0.0792617	Nosig
Gm17484	49.0761	9.1264	3.21854	2.83557	0.00457436	0.0793935	Nosig
Sult1d1	70.1692	9.64233	3.40129	2.83491	0.00458393	0.0793935	Nosig
3110045C21Rik	49.7405	9.14583	3.22627	2.8348	0.00458538	0.0793935	Nosig
Rragc	6044.29	-0.659307	0.232593	-2.83459	0.0045884	0.0793935	Nosig
Nexmif	69.6977	9.63265	3.40126	2.83208	0.00462456	0.0798656	Nosig
Scarna13	41.1538	8.87258	3.13335	2.83166	0.00463065	0.0798656	Nosig
Ube2d3	13922.8	0.531462	0.187747	2.83074	0.0046441	0.0799685	Nosig
Hsp90ab1	29087.8	0.364083	0.128686	2.82924	0.00466593	0.0802149	Nosig
Myh11	104.45	8.4541	2.99305	2.82458	0.00473428	0.0811584	Nosig
Txn2	3257.53	-0.732272	0.259261	-2.82446	0.00473601	0.0811584	Nosig
Zfp597	240.242	4.06381	1.44099	2.82015	0.00480015	0.0821257	Nosig
Ran	23852.1	0.391842	0.138991	2.81919	0.00481445	0.0822386	Nosig
Myt1l	70.9041	9.6575	3.42674	2.81827	0.00482827	0.0823428	Nosig
Purg	68.5273	9.60818	3.413	2.81517	0.00487513	0.0829393	Nosig
Napa	2906.37	-1.11221	0.395178	-2.81445	0.00488601	0.0829393	Nosig
Ints10	2574.5	-0.94457	0.335618	-2.81442	0.00488655	0.0829393	Nosig
Anapc7	4141.38	0.723467	0.25723	2.81253	0.00491533	0.0832954	Nosig
Gm6712	3733.68	1.08463	0.385993	2.80997	0.00495454	0.0838268	Nosig
Dvl3	2201.54	-0.958118	0.341114	-2.80879	0.00497274	0.0840016	Nosig
Pah	97.5707	-8.38692	2.98699	-2.80781	0.00498794	0.0841253	Nosig
9330182L06Rik	69.6394	9.63139	3.43274	2.80574	0.00502008	0.0845337	Nosig
Gss	76.9331	-8.80364	3.13862	-2.80494	0.00503264	0.0846117	Nosig
Pcsk6	67.8994	9.59501	3.42167	2.80419	0.00504436	0.0846755	Nosig
Ltv1	4507.54	0.909636	0.324604	2.8023	0.00507405	0.08504	Nosig
Ttc39a	67.4817	-9.57963	3.42029	-2.80083	0.00509721	0.0851709	Nosig
Galnt11	1539.21	1.53815	0.549224	2.80059	0.00510096	0.0851709	Nosig
Tspan6	67.3809	9.58387	3.42247	2.80028	0.00510579	0.0851709	Nosig
2810004N23Rik	2111.19	-0.967502	0.345947	-2.79667	0.00516319	0.085994	Nosig
Kbtbd8	8083.92	0.598784	0.21444	2.79231	0.00523329	0.0870259	Nosig
Cnot6l	1914.65	1.40419	0.503138	2.79087	0.00525667	0.0872634	Nosig
Ube2e3	13168.4	0.566357	0.202965	2.79042	0.00526392	0.0872634	Nosig
Ccdc177	85.9606	7.17554	2.57249	2.78933	0.00528165	0.0874216	Nosig
Cdh20	66.7781	9.5708	3.43206	2.78864	0.00529291	0.0874723	Nosig
Stam2	3307.72	0.822153	0.294895	2.78795	0.0053042	0.0875234	Nosig
Gm5087	71.6058	-9.66518	3.4695	-2.78576	0.0053403	0.087983	Nosig
Sh2d4b	66.2153	-9.55232	3.43099	-2.78413	0.00536719	0.0881669	Nosig
Trit1	68.1999	9.60125	3.44863	2.78408	0.00536797	0.0881669	Nosig
Mapre1	4602.93	0.8441	0.303248	2.78353	0.00537713	0.0881817	Nosig
Serpinb6a	66.617	9.5674	3.43914	2.78191	0.00540395	0.0884855	Nosig
Fbxw26	308.515	-3.72117	1.33946	-2.77811	0.0054676	0.0893907	Nosig
Cog1	65.2395	9.53732	3.43509	2.77644	0.00549575	0.0895944	Nosig
Igf2bp3	9892.95	-0.601128	0.216515	-2.77638	0.00549685	0.0895944	Nosig
Cd2ap	1695.47	-1.34379	0.484101	-2.77584	0.00550593	0.0896057	Nosig
Fbxo11	11457.6	0.481579	0.17353	2.77519	0.00551693	0.089648	Nosig
Slamf7	47.4183	-9.07054	3.26929	-2.77447	0.00552921	0.089711	Nosig
Ttc9	148.164	6.37967	2.30017	2.77357	0.00554455	0.0898234	Nosig
Mrps18c	1848.93	1.05931	0.382313	2.7708	0.00559196	0.0904541	Nosig
Ccdc115	6515.74	-0.759862	0.274604	-2.76712	0.00565535	0.0912781	Nosig
Amt	12156.4	0.476844	0.172355	2.76664	0.00566369	0.0912781	Nosig
Tank	1866.78	1.31156	0.474152	2.76612	0.00567283	0.0912781	Nosig
Cpn1	1075.74	-1.50513	0.544179	-2.76587	0.00567709	0.0912781	Nosig
1110004F10Rik	1011.93	1.89504	0.685546	2.76428	0.00570481	0.0915858	Nosig
Clpb	195.197	5.66638	2.05051	2.7634	0.00572033	0.0916971	Nosig
4933427D06Rik	561.491	2.84979	1.03202	2.76137	0.00575601	0.0921307	Nosig
Sharpin	73.3184	8.74049	3.16712	2.75976	0.00578434	0.0924456	Nosig
Usf3	599.866	2.95691	1.07181	2.75881	0.0058013	0.0925781	Nosig
Cwh43	38.5292	-8.77102	3.17994	-2.75823	0.00581149	0.0926022	Nosig
Clns1a	8328.84	-0.601577	0.218183	-2.75721	0.00582962	0.0927526	Nosig
Sdccag8	44.692	8.99141	3.26229	2.75617	0.00584828	0.0929111	Nosig
Foxc1	63.919	9.50778	3.45026	2.75567	0.00585725	0.0929153	Nosig
Cfap70	198.058	6.66736	2.42046	2.75458	0.00587675	0.0930863	Nosig
Zfp395	64.6606	-9.51802	3.4561	-2.75398	0.00588761	0.0931203	Nosig
Odf3b	64.7117	-9.51924	3.45864	-2.75231	0.00591764	0.0934566	Nosig
Arcn1	6145.08	-0.595905	0.216552	-2.75178	0.00592725	0.0934702	Nosig
Zfp688	63.4645	9.49756	3.4561	2.74805	0.00599501	0.0943992	Nosig
Spag16	153.118	-5.19834	1.893	-2.74609	0.00603101	0.0945296	Nosig
Chst2	63.6334	9.50139	3.46011	2.74598	0.00603308	0.0945296	Nosig
Aif1	37.1199	8.72384	3.17704	2.7459	0.00603449	0.0945296	Nosig
Rab7	10140.7	-0.495601	0.180503	-2.74567	0.00603871	0.0945296	Nosig
Acp6	65.4338	-9.53506	3.47431	-2.74444	0.00606134	0.0946279	Nosig
Afap1l2	166.948	6.97184	2.54055	2.74423	0.00606539	0.0946279	Nosig
Gstz1	66.1406	9.55699	3.48305	2.74385	0.00607224	0.0946279	Nosig
1700030K09Rik	45.4411	9.01564	3.28633	2.74337	0.00608116	0.0946279	Nosig
Gm35725	42.0547	8.90365	3.24603	2.74293	0.0060893	0.0946279	Nosig
Bccip	752.887	1.69755	0.619306	2.74104	0.00612442	0.0948937	Nosig
Esco1	26386.8	-0.374845	0.136768	-2.74074	0.00613002	0.0948937	Nosig
Phf19	64.3381	9.51716	3.47268	2.74058	0.00613307	0.0948937	Nosig
Znhit2	1148.85	-1.5839	0.578092	-2.73988	0.00614622	0.0949595	Nosig
Stt3b	10685.3	0.449878	0.164276	2.73856	0.00617092	0.0952033	Nosig
Gtf2e2	2580.49	-0.90396	0.33033	-2.73654	0.00620899	0.0956524	Nosig
Zzz3	9208.56	0.474805	0.17363	2.73457	0.00624612	0.0958616	Nosig
Plbd2	75.9578	7.80532	2.85443	2.73446	0.00624822	0.0958616	Nosig
Pawr	63.8344	9.50574	3.47636	2.73439	0.0062495	0.0958616	Nosig
Epb42	35.9083	8.67583	3.17397	2.73343	0.00626783	0.0960048	Nosig
Stbd1	1581.26	-1.08867	0.398553	-2.73155	0.00630366	0.0961404	Nosig
Mbip	1884.49	1.2211	0.447038	2.73153	0.00630406	0.0961404	Nosig
2010308F09Rik	75.2393	7.19843	2.63554	2.73129	0.00630871	0.0961404	Nosig
E330021D16Rik	5051.07	0.668644	0.244863	2.73068	0.00632036	0.0961404	Nosig
Mmd2	156.763	-7.08938	2.59626	-2.73061	0.00632171	0.0961404	Nosig
Creg1	116.377	6.4837	2.37501	2.72997	0.00633399	0.0961901	Nosig
Plrg1	5550.27	-0.591079	0.216592	-2.729	0.00635271	0.0963373	Nosig
Psma5	5236.27	0.736234	0.269875	2.72806	0.00637086	0.0963856	Nosig
Thoc2	4621.22	-0.784766	0.287682	-2.7279	0.00637394	0.0963856	Nosig
Ehbp1l1	61.4695	-9.44504	3.46619	-2.72491	0.0064319	0.0971244	Nosig
1700084J12Rik	61.6826	-9.45002	3.46955	-2.7237	0.00645545	0.0972842	Nosig
Otoa	62.7659	-9.4752	3.47914	-2.72343	0.00646071	0.0972842	Nosig
Sod2	6398.99	0.585961	0.215431	2.71995	0.00652922	0.0981591	Nosig
Cnga4	65.1686	9.53559	3.50632	2.71954	0.0065372	0.0981591	Nosig
Klhl22	471.299	-2.56737	0.944956	-2.71692	0.00658935	0.0988033	Nosig
Ippk	2199.25	-0.956102	0.352392	-2.71318	0.00666412	0.0997842	Nosig
Tmem41b	38948.7	0.362046	0.133543	2.71109	0.00670624	0.100274	Nosig
Hirip3	1323.49	-1.29717	0.478608	-2.71031	0.0067221	0.100371	Nosig
AI662270	93.2333	8.17645	3.01812	2.70912	0.00674625	0.100591	Nosig
Hmox2	4590.09	0.627072	0.231669	2.70676	0.00679433	0.101166	Nosig
Ddx52	21877.7	-0.401294	0.14837	-2.70469	0.00683672	0.101656	Nosig
Grip1	62.5144	9.47561	3.50403	2.7042	0.00684694	0.101666	Nosig
Gm38426	37.0775	-8.7156	3.22633	-2.7014	0.00690485	0.102384	Nosig
Mcu	13554.9	-0.450632	0.166884	-2.70027	0.00692842	0.102504	Nosig
Luc7l2	1651.09	1.04209	0.38601	2.69963	0.00694157	0.102504	Nosig
Trap1a	99.2002	-7.28885	2.70074	-2.69883	0.00695832	0.102504	Nosig
Gm19461	60.0312	-9.41078	3.48701	-2.69881	0.00695887	0.102504	Nosig
Gtf3c1	2093.83	1.23312	0.456929	2.6987	0.00696099	0.102504	Nosig
Bnip3l	9161.37	0.574775	0.213153	2.69654	0.00700636	0.10303	Nosig
Dock8	58.9421	9.39088	3.49302	2.68847	0.00717795	0.105408	Nosig
Hacd4	59.1136	-9.38855	3.49282	-2.68795	0.00718914	0.105428	Nosig
Plekhj1	2834.07	-0.778352	0.289817	-2.68566	0.00723863	0.106008	Nosig
Prmt3	860.396	1.84728	0.688173	2.68433	0.00726757	0.106286	Nosig
Fcf1	23559	0.317915	0.118469	2.68353	0.00728486	0.106393	Nosig
Klf13	58371	0.341983	0.127505	2.68211	0.00731588	0.106562	Nosig
Tubb5	57733.8	0.461035	0.171894	2.68209	0.00731643	0.106562	Nosig
Ly6g6c	58.3083	-9.36886	3.49448	-2.68105	0.00733926	0.106749	Nosig
Atxn10	797.718	1.69099	0.63093	2.68015	0.00735889	0.106889	Nosig
Marchf5	5839.73	0.736849	0.275043	2.67903	0.00738355	0.106995	Nosig
Ogg1	33.4229	-8.56594	3.19755	-2.67891	0.00738622	0.106995	Nosig
Oxnad1	149.572	-4.77278	1.78384	-2.67557	0.0074602	0.10792	Nosig
Prss45	1033.74	-1.56953	0.587141	-2.67317	0.00751379	0.108463	Nosig
Ripk1	113.348	-6.93871	2.59587	-2.67298	0.00751805	0.108463	Nosig
Cpsf2	1851.9	1.03331	0.386802	2.67142	0.00755312	0.108822	Nosig
Rab2a	1566.77	1.10222	0.412683	2.67086	0.00756568	0.108856	Nosig
Fbxl3	1427.48	-1.27613	0.477955	-2.66998	0.00758554	0.108957	Nosig
Wdr34	357.96	4.22636	1.58329	2.66935	0.00759992	0.108957	Nosig
Gid4	31017.1	-0.457162	0.171273	-2.6692	0.00760332	0.108957	Nosig
Ccdc50	1600.26	-1.26052	0.47243	-2.66815	0.00762698	0.10915	Nosig
H2ac8	34.4408	8.61586	3.23304	2.66494	0.00770019	0.109933	Nosig
Ap4m1	57.2405	9.34863	3.5083	2.66472	0.00770534	0.109933	Nosig
Hdc	57.8825	-9.35815	3.51229	-2.6644	0.00771258	0.109933	Nosig
Klhl12	2773.49	-0.957374	0.359475	-2.66325	0.00773894	0.110161	Nosig
1700040D17Rik	57.6881	9.35977	3.51748	2.66093	0.00779256	0.110777	Nosig
Ksr1	198.182	5.14003	1.932	2.66048	0.00780305	0.110778	Nosig
Hcfc1	1832.3	1.24434	0.467948	2.65913	0.00783419	0.111073	Nosig
Cbr3	58.0296	-9.36191	3.52418	-2.65648	0.0078962	0.111732	Nosig
Ang	56.3062	-9.31847	3.50903	-2.65557	0.00791747	0.111732	Nosig
Ankrd52	40.8595	8.86218	3.33735	2.65546	0.00792011	0.111732	Nosig
Dnaja3	3820.6	-0.792909	0.298608	-2.65535	0.00792254	0.111732	Nosig
Tulp1	112.695	-6.94986	2.61924	-2.65339	0.00796888	0.112237	Nosig
Mir155hg	58.2386	-9.36706	3.53178	-2.65222	0.00799646	0.112477	Nosig
Ddx10	4785.43	0.625888	0.236147	2.65041	0.00803937	0.112932	Nosig
Snrpb	3357.75	0.766014	0.289109	2.64957	0.00805934	0.112965	Nosig
Frat1	8516.74	0.69349	0.261751	2.64942	0.0080629	0.112965	Nosig
Gatad2b	7348	-0.601928	0.227313	-2.64802	0.00809659	0.113289	Nosig
1500015A07Rik	58.4176	-9.37149	3.54268	-2.64531	0.00816156	0.114048	Nosig
Nfyc	3040.16	0.784353	0.296629	2.64422	0.0081879	0.114267	Nosig
Uaca	55.5928	9.30652	3.52134	2.64289	0.00822024	0.114568	Nosig
BC025920	31.7261	8.49713	3.21592	2.64221	0.00823669	0.114648	Nosig
Ndufa2	5226.87	-0.560903	0.212694	-2.63713	0.00836105	0.116227	Nosig
Klhl33	55.4727	-9.29681	3.52786	-2.63526	0.0084074	0.11672	Nosig
Slc20a2	172.616	-4.92916	1.87132	-2.63405	0.00843727	0.116982	Nosig
Art3	283.701	4.82763	1.83387	2.63248	0.00847629	0.117371	Nosig
Lin52	5113.98	0.798746	0.303632	2.63064	0.00852244	0.117857	Nosig
Zfp330	2586.4	0.907576	0.345181	2.62928	0.00855667	0.118177	Nosig
Tmem115	129.752	-7.23013	2.75046	-2.6287	0.00857112	0.118224	Nosig
Atp10b	37.0248	-8.71374	3.31771	-2.62643	0.0086286	0.11852	Nosig
Dnajc27	302.393	-5.00253	1.90479	-2.62629	0.00863217	0.11852	Nosig
G2e3	5624.71	-0.691545	0.263327	-2.62619	0.00863468	0.11852	Nosig
Abca7	37.4158	8.73541	3.32638	2.6261	0.00863698	0.11852	Nosig
Alox8	30.4443	8.43778	3.21815	2.62193	0.00874333	0.11936	Nosig
Plekha1	5494.55	-0.680695	0.259676	-2.62133	0.00875882	0.11936	Nosig
Pebp1	2203.98	-0.837202	0.319397	-2.6212	0.0087622	0.11936	Nosig
Exosc7	7464.71	0.523682	0.199788	2.62118	0.0087625	0.11936	Nosig
Ifitm1	126.11	6.60077	2.5185	2.62091	0.00876954	0.11936	Nosig
Nudt16	54.1112	9.26756	3.53673	2.62037	0.00878337	0.11936	Nosig
Edem3	655.083	1.89677	0.723893	2.62023	0.00878709	0.11936	Nosig
Rcor1	5809.59	0.591919	0.225909	2.62016	0.00878874	0.11936	Nosig
Jsrp1	53.5822	9.25331	3.53211	2.61977	0.00879885	0.11936	Nosig
Trim69	54.8695	9.28744	3.54672	2.6186	0.00882926	0.119621	Nosig
Cd3eap	1722.52	-1.00202	0.382779	-2.61776	0.00885099	0.119763	Nosig
Obox1	1284.83	1.21853	0.465745	2.61629	0.00888907	0.120049	Nosig
Sgk1	1449.76	1.64094	0.627252	2.61608	0.00889457	0.120049	Nosig
Smagp	2160.32	-0.986493	0.377234	-2.61507	0.00892089	0.120252	Nosig
Fkbpl	676.399	1.95889	0.749252	2.61446	0.00893677	0.120314	Nosig
Ptpn11	6247.07	0.63697	0.243673	2.61403	0.00894812	0.120315	Nosig
Arhgap30	97.306	7.77264	2.97395	2.61357	0.0089602	0.120326	Nosig
Gt(ROSA)26Sor	2226.46	-0.97626	0.373822	-2.61157	0.00901284	0.120768	Nosig
Dlst	53.5745	7.37385	2.82365	2.61146	0.00901577	0.120768	Nosig
Zfp563	152.041	-6.87549	2.63381	-2.61047	0.00904172	0.120964	Nosig
Vsx1	52.7829	9.23164	3.53835	2.60903	0.00908003	0.121325	Nosig
Chrm3	56.8981	9.33977	3.58301	2.60668	0.00914247	0.121856	Nosig
Timd2	199306	0.334087	0.128203	2.60592	0.00916282	0.121856	Nosig
Batf3	53.1389	-9.23494	3.54397	-2.60582	0.00916553	0.121856	Nosig
Nup62cl	555.813	-2.4452	0.938398	-2.60572	0.00916818	0.121856	Nosig
Cdyl2	52.648	9.22798	3.54188	2.60539	0.00917688	0.121856	Nosig
Gpr137b-ps	4620.58	-0.694691	0.266706	-2.60471	0.00919532	0.121885	Nosig
Rnf40	1143.31	1.84603	0.708938	2.60393	0.00921611	0.121885	Nosig
Zfr	3487.31	-0.831469	0.319336	-2.60375	0.00922113	0.121885	Nosig
Lmna	4803.74	0.614736	0.236113	2.60356	0.00922606	0.121885	Nosig
Srek1ip1	2290.79	-0.994718	0.382115	-2.60319	0.00923616	0.121885	Nosig
Syt2	56.0641	-9.31218	3.58464	-2.5978	0.0093822	0.12366	Nosig
Gm14853	54.7226	-9.27736	3.57349	-2.59616	0.00942714	0.124099	Nosig
Hapln4	54.6654	-9.27563	3.57499	-2.59459	0.00947049	0.124357	Nosig
Mfap2	1048.52	-1.55446	0.599186	-2.59428	0.0094788	0.124357	Nosig
Mettl9	5980.54	-0.500443	0.19291	-2.59418	0.00948172	0.124357	Nosig
B020004C17Rik	14440.8	0.453823	0.175016	2.59304	0.00951322	0.124617	Nosig
Zbtb33	54.3437	-9.26711	3.57995	-2.58862	0.00963622	0.126074	Nosig
Gm4779	142.009	6.44816	2.49362	2.58586	0.00971352	0.12693	Nosig
Lmod1	51.8863	9.20678	3.56112	2.58536	0.00972782	0.126961	Nosig
Ndufv2	3010.75	0.724554	0.280332	2.58463	0.00974834	0.127074	Nosig
Nup35	19660.9	0.408237	0.158001	2.58376	0.00977284	0.127238	Nosig
Selenot	7640.58	0.55489	0.214813	2.58313	0.0097908	0.127316	Nosig
U2af1l4	1338.44	-1.30144	0.504024	-2.5821	0.0098201	0.127457	Nosig
Sumo1	18463.4	0.366052	0.141775	2.58191	0.0098255	0.127457	Nosig
Tmtc1	3168.88	-0.977776	0.378881	-2.58069	0.00986026	0.127753	Nosig
Syne2	2588.24	0.883898	0.342592	2.58003	0.00987914	0.127842	Nosig
Thegl	50.8448	-9.17126	3.55694	-2.57841	0.00992554	0.128287	Nosig
Cad	2292.02	1.20948	0.469303	2.57719	0.00996079	0.128587	Nosig
Ube2b	4127.71	-0.620541	0.24083	-2.57667	0.00997567	0.128624	Nosig
Scarb1	34.208	-8.59961	3.33951	-2.57511	0.0100209	0.129051	Nosig
Zfp874b	2752.67	-1.02104	0.396715	-2.57373	0.0100609	0.12941	Nosig
BC080695	41.1976	-7.90104	3.07146	-2.57241	0.0100993	0.129619	Nosig
H4c3	28.429	8.33881	3.24173	2.57234	0.0101014	0.129619	Nosig
Eloc	11469.7	0.385028	0.149736	2.57137	0.0101296	0.129713	Nosig
Kank2	389.481	-3.76894	1.4658	-2.57125	0.0101331	0.129713	Nosig
Cldn18	51.2936	-9.18379	3.57277	-2.5705	0.0101553	0.129726	Nosig
Syt11	1956.79	-1.09641	0.426638	-2.56989	0.0101731	0.129726	Nosig
Chga	50.0794	9.15575	3.56287	2.56977	0.0101767	0.129726	Nosig
Tubb6	807.287	-1.88449	0.733389	-2.56956	0.0101827	0.129726	Nosig
Rara	50.2255	-9.15362	3.56349	-2.56873	0.0102073	0.129884	Nosig
Rab11fip1	2948.17	0.845558	0.329283	2.56788	0.0102323	0.130048	Nosig
Cebpd	49.8783	9.14994	3.56488	2.56669	0.0102674	0.130275	Nosig
0610030E20Rik	50.1321	9.15721	3.56805	2.56645	0.0102746	0.130275	Nosig
Jakmip1	67.9096	7.64112	2.97961	2.56447	0.0103334	0.130866	Nosig
Psma4	3496.49	-0.734745	0.286578	-2.56386	0.0103516	0.130941	Nosig
Pax3	51.5547	9.19777	3.58983	2.56217	0.0104019	0.131325	Nosig
Syce2	2684.24	-0.818429	0.319447	-2.56202	0.0104066	0.131325	Nosig
D3Ertd751e	51.1894	9.18732	3.58683	2.5614	0.0104251	0.131403	Nosig
Emc2	1215.39	1.17127	0.457395	2.56075	0.0104448	0.131496	Nosig
Slc22a21	74.512	-7.99961	3.12759	-2.55776	0.010535	0.132475	Nosig
Cdk15	51.5203	9.19654	3.60376	2.55193	0.0107128	0.134553	Nosig
Crb1	49.1392	-9.12191	3.57632	-2.55064	0.0107525	0.134823	Nosig
Pak1ip1	7551.27	0.539416	0.211537	2.54999	0.0107726	0.134823	Nosig
Dhrs13	101.859	7.42584	2.91265	2.54952	0.0107872	0.134823	Nosig
Fkbp1a	2169.91	-0.947604	0.37172	-2.54924	0.0107957	0.134823	Nosig
Zfp583	50.5884	-9.16403	3.59488	-2.54919	0.0107975	0.134823	Nosig
Cubn	50.9155	9.17948	3.6016	2.54873	0.0108117	0.134844	Nosig
Bbs9	1910.97	-1.08288	0.425226	-2.54661	0.0108774	0.135413	Nosig
Ncor1	3740.8	-0.6067	0.238278	-2.54619	0.0108906	0.135413	Nosig
Meis2	14946.8	-0.403417	0.158449	-2.54603	0.0108955	0.135413	Nosig
Vkorc1	3377.62	0.866025	0.340654	2.54224	0.0110144	0.136732	Nosig
Ppp4r4	48.3969	9.10632	3.58485	2.54023	0.011078	0.137362	Nosig
Nudt4	6667.08	0.709647	0.279416	2.53975	0.0110933	0.137392	Nosig
Usf1	1857.25	-0.956282	0.376716	-2.53847	0.0111338	0.137495	Nosig
Stard4	49.1803	-9.12308	3.5943	-2.53821	0.0111421	0.137495	Nosig
Rabgef1	7943.68	0.662739	0.261105	2.53821	0.0111421	0.137495	Nosig
Ano4	48.225	-9.09482	3.58385	-2.53772	0.0111576	0.137495	Nosig
Clec11a	48.052	9.09608	3.58472	2.53746	0.011166	0.137495	Nosig
Gm2516	49.5373	9.13994	3.6041	2.53599	0.0112131	0.137818	Nosig
Olfr1164	201.966	-4.74355	1.87075	-2.53565	0.011224	0.137818	Nosig
Sh3bp5l	542.451	-2.61654	1.03199	-2.53543	0.0112309	0.137818	Nosig
Fyb2	272.642	5.33416	2.10516	2.53385	0.0112817	0.138282	Nosig
Pabpn1	8382.6	-0.458964	0.181342	-2.53093	0.0113759	0.139029	Nosig
Khk	47.9092	9.09181	3.59232	2.5309	0.0113769	0.139029	Nosig
Rnasek	774.51	-1.70238	0.672678	-2.53076	0.0113817	0.139029	Nosig
Smarca5	12904	0.402089	0.159065	2.52783	0.0114771	0.140033	Nosig
Arf6	10229.5	-0.564223	0.223324	-2.52648	0.0115213	0.140413	Nosig
Slc25a21	46.9243	9.06191	3.58777	2.52578	0.0115441	0.14053	Nosig
Sirt4	122.692	-6.18768	2.45164	-2.5239	0.0116061	0.141086	Nosig
Asxl2	2610.68	0.798639	0.316469	2.52359	0.0116162	0.141086	Nosig
Dph7	1462.63	-1.53226	0.607325	-2.52296	0.0116372	0.141181	Nosig
1700013H16Rik	401.389	3.16257	1.25461	2.52076	0.0117103	0.141763	Nosig
Ifi27	54.0455	8.3001	3.29276	2.52071	0.0117118	0.141763	Nosig
Agrp	119.635	-6.48671	2.57605	-2.51808	0.0117996	0.142664	Nosig
Pgm1	57.1518	7.46728	2.96755	2.51631	0.0118591	0.143098	Nosig
Foxp1	47.3685	-9.069	3.60422	-2.51622	0.0118623	0.143098	Nosig
Dnaja4	441.341	3.86657	1.53772	2.51448	0.0119208	0.143642	Nosig
Kptn	75.2116	7.86515	3.12872	2.51386	0.0119418	0.143732	Nosig
Lonp2	3896.54	-0.726655	0.28914	-2.51316	0.0119654	0.143804	Nosig
Gpr146	116.742	-7.07731	2.81668	-2.51264	0.0119831	0.143804	Nosig
Smim7	36574.9	-0.357119	0.142137	-2.51249	0.0119881	0.143804	Nosig
Lancl1	1542.15	-1.27948	0.509663	-2.51044	0.0120581	0.14448	Nosig
Sos1	4902.45	0.545982	0.217555	2.50963	0.0120857	0.144649	Nosig
Ckap2	3653.33	-0.760464	0.303203	-2.5081	0.0121381	0.145056	Nosig
Qtrt2	1070.1	1.32477	0.528251	2.50785	0.0121469	0.145056	Nosig
Gm16551	1017.35	-1.71089	0.682434	-2.50704	0.0121747	0.145226	Nosig
Pklr	26.439	8.234	3.28557	2.50611	0.0122068	0.145446	Nosig
Grsf1	5596.98	0.625036	0.249528	2.50487	0.0122496	0.145793	Nosig
Ppp1r15a	7573.52	-0.553751	0.221173	-2.5037	0.0122902	0.146113	Nosig
Prdx1	3339.25	0.774957	0.309613	2.50299	0.012315	0.146245	Nosig
Tnfrsf21	48.7274	-9.10997	3.64224	-2.5012	0.0123774	0.146401	Nosig
C130026I21Rik	2883.62	0.688391	0.275229	2.50116	0.0123788	0.146401	Nosig
Ier5	74.0089	7.8418	3.13531	2.50112	0.01238	0.146401	Nosig
Exo1	1849.2	-1.00713	0.402835	-2.50011	0.0124155	0.146401	Nosig
Ube2m	28.0867	8.32137	3.32897	2.49968	0.0124305	0.146401	Nosig
Gm45915	46.1539	9.03794	3.61583	2.49955	0.0124352	0.146401	Nosig
Pla2g4c	1997.38	-0.855477	0.342291	-2.49926	0.0124451	0.146401	Nosig
Dcaf7	5269.58	-0.623963	0.249672	-2.49913	0.0124498	0.146401	Nosig
Slbp	6510.62	0.538681	0.215565	2.49893	0.012457	0.146401	Nosig
Ccdc88a	3024.65	-0.730383	0.292337	-2.49843	0.0124746	0.146401	Nosig
Snx18	2061.11	1.08099	0.43269	2.4983	0.0124789	0.146401	Nosig
Ap2a2	10154.5	-0.527885	0.211476	-2.4962	0.0125533	0.147112	Nosig
Prdx6	1717.87	-1.17827	0.472166	-2.49545	0.0125798	0.14726	Nosig
Gla	7717.62	-0.471118	0.18889	-2.49414	0.0126264	0.147645	Nosig
Adal	46.104	9.03631	3.62386	2.49356	0.0126469	0.147723	Nosig
Ccna2	24630.9	0.331881	0.133161	2.49234	0.0126904	0.148068	Nosig
Cndp2	1845.96	0.998298	0.40072	2.49126	0.0127291	0.148358	Nosig
Cdkn2c	54.0086	-8.29177	3.3293	-2.49054	0.0127548	0.148371	Nosig
Tac4	44.9546	8.99998	3.61379	2.49045	0.012758	0.148371	Nosig
Glipr2	45.7849	9.02629	3.62505	2.48997	0.0127752	0.148409	Nosig
Glipr1	44.4967	-8.97889	3.6086	-2.48819	0.0128395	0.148907	Nosig
Gtf2a1	116820	-0.394399	0.15852	-2.48801	0.012846	0.148907	Nosig
Gpat2	44.5549	-8.98068	3.61216	-2.48623	0.0129104	0.149471	Nosig
Zfp39	176.262	-5.002	2.01215	-2.48589	0.0129226	0.149471	Nosig
Pcdhgb7	47.474	-9.07222	3.65061	-2.48513	0.0129505	0.149631	Nosig
Gm4814	44.4952	-8.97869	3.6159	-2.48311	0.0130241	0.150223	Nosig
Rap1b	8334.48	0.513418	0.206788	2.48282	0.0130347	0.150223	Nosig
Letm1	760.536	-1.93664	0.780094	-2.48257	0.0130439	0.150223	Nosig
Eln	45.0165	9.00187	3.62723	2.48175	0.013074	0.150343	Nosig
Jarid2	1462.58	1.05655	0.426012	2.48009	0.013135	0.150343	Nosig
Pcyt1a	3207.03	0.800008	0.322715	2.479	0.0131753	0.150343	Nosig
Ncdn	71.479	7.79151	3.14302	2.47899	0.0131754	0.150343	Nosig
Foxn3	10956.7	-0.470665	0.18988	-2.47875	0.0131844	0.150343	Nosig
Prr23a1	3295.28	0.792065	0.319561	2.4786	0.0131899	0.150343	Nosig
Fbxw17	44.6021	-8.98211	3.62546	-2.47751	0.0132303	0.150343	Nosig
1600029O15Rik	23.4214	8.05945	3.25307	2.47749	0.0132309	0.150343	Nosig
Slc25a35	47.7737	9.08758	3.66813	2.47744	0.0132328	0.150343	Nosig
Reep5	201.129	-4.21519	1.70155	-2.47726	0.0132395	0.150343	Nosig
Lrriq4	46.1164	-9.03027	3.64566	-2.47699	0.0132496	0.150343	Nosig
Gng12	1952.57	-0.972921	0.392787	-2.47697	0.0132505	0.150343	Nosig
Dars	2841.4	0.96662	0.390278	2.47675	0.0132586	0.150343	Nosig
Cdo1	700.548	-1.76747	0.713645	-2.47669	0.0132608	0.150343	Nosig
Fam149b	534.841	-2.55236	1.03066	-2.47643	0.0132702	0.150343	Nosig
Slc26a11	29.0947	8.3726	3.38126	2.47618	0.0132797	0.150343	Nosig
Stxbp5	2134.75	-1.01711	0.411456	-2.47197	0.0134372	0.151856	Nosig
Brcc3	345.026	2.74142	1.10906	2.47185	0.0134418	0.151856	Nosig
Dock5	385.985	3.13798	1.27073	2.46943	0.0135328	0.152723	Nosig
1700019E08Rik	43.1124	8.93962	3.62188	2.46822	0.0135785	0.153077	Nosig
Ybey	222.125	4.41351	1.78864	2.46752	0.0136054	0.153217	Nosig
Gm6150	43.3163	8.94638	3.62621	2.46714	0.0136196	0.153217	Nosig
Bank1	43.2508	8.94412	3.6267	2.46619	0.013656	0.153446	Nosig
Scd2	79.9499	5.93939	2.40883	2.46568	0.0136754	0.153446	Nosig
Rabl6	43.2085	8.9427	3.62717	2.46548	0.0136831	0.153446	Nosig
Ada	70.0934	-7.91254	3.21123	-2.46402	0.0137387	0.153803	Nosig
Plekhh3	43.1583	-8.93481	3.6266	-2.46369	0.0137515	0.153803	Nosig
Rdh10	5605.28	0.531975	0.215969	2.4632	0.0137702	0.153803	Nosig
Trib2	1779.48	-1.06561	0.432623	-2.46314	0.0137725	0.153803	Nosig
Zfp970	68.9191	5.7145	2.32206	2.46096	0.0138567	0.154581	Nosig
Mon1a	1716.1	1.33749	0.544481	2.45645	0.0140319	0.156348	Nosig
Kdelr2	7590.28	0.574507	0.233908	2.45613	0.0140443	0.156348	Nosig
4933402N22Rik	28.0668	8.32052	3.39042	2.45413	0.0141228	0.157057	Nosig
Rps18	5275.7	0.611762	0.249328	2.45364	0.0141419	0.157106	Nosig
Kdm5d	42.6383	8.92352	3.63881	2.45232	0.0141938	0.157442	Nosig
Gars	2190.04	-0.997856	0.406936	-2.45212	0.0142017	0.157442	Nosig
Lsr	140.233	-6.65305	2.71436	-2.45106	0.0142437	0.157744	Nosig
Snx8	707.676	-1.78345	0.729073	-2.44619	0.0144376	0.159302	Nosig
Gm21319	420.461	-2.33451	0.954486	-2.44583	0.0144521	0.159302	Nosig
Tmem248	3850.96	-0.730231	0.298581	-2.44567	0.0144584	0.159302	Nosig
Fam110c	42.3813	8.9148	3.64545	2.44546	0.0144668	0.159302	Nosig
Ppm1k	77.724	5.92578	2.42331	2.44532	0.0144723	0.159302	Nosig
Mrps11	2299.56	-0.956553	0.391183	-2.44528	0.0144739	0.159302	Nosig
Foxr1	2548.93	-0.814139	0.333018	-2.44473	0.014496	0.159382	Nosig
Efcab14	7035.33	-0.711837	0.291592	-2.44121	0.014638	0.160777	Nosig
Zfp850	42.2757	8.91124	3.65283	2.43954	0.0147058	0.161255	Nosig
Mak	42.7075	8.92589	3.65905	2.4394	0.0147117	0.161255	Nosig
Fryl	1233.66	1.61593	0.662762	2.43818	0.0147616	0.161636	Nosig
Oprd1	41.2174	-8.86839	3.6382	-2.43758	0.0147861	0.161738	Nosig
Gnpnat1	3496.44	1.61913	0.664419	2.43691	0.0148135	0.161867	Nosig
Cks2	44149.5	0.274376	0.112609	2.43655	0.0148282	0.161867	Nosig
Dcdc2c	235.975	-4.34629	1.78453	-2.43554	0.0148697	0.162154	Nosig
Nemp1	10456.1	0.389364	0.160105	2.43194	0.0150184	0.163608	Nosig
Pard3	4618.25	-0.732949	0.301585	-2.43032	0.0150854	0.164052	Nosig
Edc3	52.5766	7.34615	3.02284	2.43022	0.0150898	0.164052	Nosig
Rasd2	937.502	-1.85528	0.763769	-2.42911	0.0151358	0.164384	Nosig
Bmp5	4263.52	-0.639241	0.263222	-2.42853	0.0151604	0.164484	Nosig
Hmgxb4	3191.19	-0.634723	0.261423	-2.42795	0.0151842	0.164576	Nosig
Treml1	48.2325	-8.12922	3.34934	-2.42711	0.0152196	0.164731	Nosig
Anapc15	14548	-0.38068	0.15686	-2.42688	0.0152294	0.164731	Nosig
Tmem199	1394.68	-1.1607	0.478806	-2.42415	0.0153442	0.165579	Nosig
Ints13	1487.27	-1.24231	0.512491	-2.42406	0.0153482	0.165579	Nosig
Cyp2c53-ps	40.3862	-8.83894	3.64708	-2.42357	0.0153688	0.165579	Nosig
Tcl1b5	683.068	-2.45017	1.01099	-2.42354	0.0153699	0.165579	Nosig
Dusp16	2584.81	0.818218	0.337888	2.42156	0.0154539	0.166317	Nosig
Mapkapk3	70.1402	6.75651	2.79073	2.42106	0.0154755	0.166381	Nosig
Gpatch2l	541.066	-2.04976	0.847683	-2.41807	0.015603	0.167568	Nosig
Zfp239	3739.27	0.884571	0.365915	2.41742	0.015631	0.167568	Nosig
Opa3	432.262	-2.53385	1.04818	-2.41737	0.015633	0.167568	Nosig
2810429I04Rik	39.7331	-8.81551	3.64924	-2.41571	0.0157045	0.168147	Nosig
Nyx	40.4815	-8.84251	3.66121	-2.41519	0.015727	0.168147	Nosig
Tex38	39.4941	8.8132	3.64972	2.41476	0.0157455	0.168147	Nosig
Slc44a3	40.2724	8.84121	3.66148	2.41466	0.01575	0.168147	Nosig
Tmem33	2357.26	-1.00903	0.418	-2.41395	0.0157804	0.168303	Nosig
Esco2	10406	0.375972	0.155812	2.41299	0.0158222	0.16858	Nosig
Ddah2	40.118	-8.82931	3.65988	-2.41246	0.0158453	0.168659	Nosig
Pwwp3a	998.425	1.24455	0.51613	2.41131	0.0158953	0.169022	Nosig
Uap1	7470.32	0.477653	0.19813	2.41081	0.0159171	0.169085	Nosig
AA413626	63.0275	7.72596	3.20585	2.40996	0.0159544	0.169314	Nosig
Dppa2	28364.5	0.333333	0.138526	2.40628	0.0161158	0.170856	Nosig
C330020E22Rik	39.4036	-8.80352	3.66115	-2.40458	0.0161912	0.171486	Nosig
Rrs1	1814.57	-0.905265	0.376547	-2.40412	0.0162113	0.171528	Nosig
Cnga2	38.9308	-8.78606	3.6571	-2.40247	0.0162848	0.172136	Nosig
Metap1	12365.8	-0.460497	0.19216	-2.39643	0.0165558	0.174536	Nosig
Tollip	3487.76	-0.622438	0.259746	-2.39633	0.01656	0.174536	Nosig
Nipsnap2	22073.8	-0.399684	0.166791	-2.39631	0.016561	0.174536	Nosig
Fbxo25	39.9739	8.83048	3.68684	2.39513	0.0166143	0.174925	Nosig
Utp23	14297	-0.364696	0.152341	-2.39395	0.0166681	0.175319	Nosig
Fam169b	559.518	-2.07187	0.866139	-2.39207	0.0167535	0.175568	Nosig
Gm9776	25.9322	-7.22839	3.02188	-2.39202	0.016756	0.175568	Nosig
Dctd	4344.63	0.742122	0.31027	2.39186	0.0167631	0.175568	Nosig
Rtp2	38.3815	8.77178	3.66752	2.39175	0.0167682	0.175568	Nosig
P3h1	995.3	-1.56057	0.652514	-2.39162	0.016774	0.175568	Nosig
Abcg3	38.334	-8.76366	3.66599	-2.39053	0.0168241	0.175665	Nosig
Sft2d1	1647.25	1.13456	0.474627	2.39042	0.016829	0.175665	Nosig
Tek	220.756	-4.79863	2.00751	-2.39034	0.0168326	0.175665	Nosig
Nup88	2444.98	0.726672	0.304141	2.38926	0.0168822	0.175868	Nosig
Gm20219	37.9483	-8.74921	3.66241	-2.38892	0.016898	0.175868	Nosig
Phykpl	19.0346	7.76006	3.24851	2.38881	0.0169032	0.175868	Nosig
Fut9	121.309	6.67912	2.79641	2.38846	0.0169192	0.175868	Nosig
Slc38a2	107.063	5.28963	2.21497	2.38813	0.0169345	0.175868	Nosig
Plcb4	38.1687	8.76378	3.67029	2.38776	0.0169513	0.175872	Nosig
Ank2	37.5881	8.74185	3.66384	2.38598	0.0170337	0.176555	Nosig
Urb2	936.516	1.63804	0.686648	2.38556	0.017053	0.176584	Nosig
Depdc7	10230.5	0.430448	0.180485	2.38496	0.0170811	0.176647	Nosig
Ocstamp	39.5328	-8.80816	3.6937	-2.38464	0.0170956	0.176647	Nosig
Cct8l1	89.5052	6.09995	2.55831	2.38436	0.0171088	0.176647	Nosig
Ascl4	603.66	-1.79854	0.755095	-2.38187	0.017225	0.177417	Nosig
2610044O15Rik8	369.694	2.97074	1.24729	2.38175	0.0172306	0.177417	Nosig
Rpl37	9240.15	0.381848	0.160331	2.38163	0.0172362	0.177417	Nosig
Smyd2	39.3576	-8.80191	3.6962	-2.38134	0.0172498	0.177417	Nosig
Saa1	37.6185	-8.73651	3.67099	-2.37988	0.0173185	0.177952	Nosig
Gm9895	37.1633	8.72539	3.66924	2.37798	0.0174076	0.17854	Nosig
Txnrd1	512.997	2.79605	1.17582	2.37795	0.0174091	0.17854	Nosig
Srrm1	8964.61	-0.403985	0.169923	-2.37746	0.0174322	0.178604	Nosig
Por	422.973	2.41033	1.01405	2.37692	0.0174578	0.178695	Nosig
Cyb5a	114.596	-5.66567	2.38552	-2.37503	0.0175477	0.179399	Nosig
Nlrp4f	2658.88	1.02799	0.432883	2.37476	0.0175602	0.179399	Nosig
Abi2	225.407	4.70613	1.98454	2.37139	0.0177213	0.180873	Nosig
Atp6v0e	15341.3	-0.346014	0.145938	-2.37096	0.0177417	0.180908	Nosig
Cfap77	23.7567	8.07957	3.41012	2.36929	0.0178221	0.181555	Nosig
Entpd7	1226.75	-1.30007	0.5488	-2.36892	0.0178399	0.181563	Nosig
Laptm4b	3307.6	-0.939861	0.397192	-2.36627	0.0179685	0.182697	Nosig
Polr3f	1125.91	1.27676	0.539938	2.36465	0.0180473	0.183324	Nosig
Prpf4	2375.22	-0.807569	0.341608	-2.36402	0.0180777	0.183385	Nosig
Eml6	169.793	-6.06837	2.56787	-2.36319	0.0181182	0.183385	Nosig
Fndc3b	1282.35	1.67288	0.707948	2.36299	0.018128	0.183385	Nosig
Adk	1402.84	1.12376	0.475596	2.36286	0.0181347	0.183385	Nosig
Hectd1	2440.11	1.08127	0.457628	2.36276	0.0181392	0.183385	Nosig
Zc3h10	131.737	5.99501	2.54001	2.36023	0.0182636	0.184468	Nosig
Patl2	36.9692	8.71772	3.69435	2.35974	0.0182876	0.184535	Nosig
Cdt1	2168.02	0.922486	0.391183	2.3582	0.018364	0.185131	Nosig
Hps4	36.5631	-8.69552	3.68949	-2.35684	0.0184314	0.185556	Nosig
Ssx2ip	2144.87	1.04001	0.441311	2.35664	0.0184409	0.185556	Nosig
Nmnat2	109.341	-6.1826	2.62572	-2.35463	0.0185411	0.186389	Nosig
Neto2	828.665	1.6097	0.683937	2.35357	0.0185939	0.186581	Nosig
Firre	38.237	-8.76007	3.72207	-2.35355	0.0185952	0.186581	Nosig
Uck2	5405.17	-0.461318	0.196071	-2.35281	0.0186321	0.186776	Nosig
Zfp407	2051.94	-1.00543	0.427488	-2.35194	0.0186757	0.187037	Nosig
Parvb	35.6875	-8.66066	3.68483	-2.35035	0.0187556	0.187661	Nosig
Kcnip2	35.2329	8.64851	3.68095	2.34953	0.0187969	0.187899	Nosig
1700063O14Rik	35.5154	-8.65351	3.68664	-2.34726	0.0189119	0.188871	Nosig
Gtf2a1l	36.8499	8.71303	3.71402	2.34598	0.0189771	0.189305	Nosig
Avl9	1689.87	1.29225	0.550922	2.34561	0.0189958	0.189305	Nosig
Rhbdf2	35.3218	-8.64573	3.68631	-2.34536	0.0190085	0.189305	Nosig
Gm12709	36.7011	-8.70108	3.71267	-2.34362	0.0190976	0.189961	Nosig
Abtb1	18.3829	7.70997	3.29092	2.3428	0.0191398	0.189961	Nosig
Fhod1	35.4188	8.65594	3.69475	2.34277	0.0191412	0.189961	Nosig
Ddx42	2382.87	0.796403	0.339953	2.34268	0.0191456	0.189961	Nosig
Rheb	11572.5	-0.421423	0.179994	-2.34132	0.0192159	0.190482	Nosig
Phf2	34.7177	8.62723	3.68652	2.34021	0.019273	0.19087	Nosig
Lmbrd1	1069.15	1.23911	0.530106	2.33748	0.0194145	0.192094	Nosig
Zfp9	36.3603	8.69408	3.72032	2.33692	0.0194435	0.192203	Nosig
Slc7a14	69.9289	-5.65683	2.42198	-2.33562	0.0195109	0.192691	Nosig
Kars	7761.53	-0.481685	0.206335	-2.33449	0.0195702	0.193098	Nosig
Rnf187	1163.67	-1.55071	0.664632	-2.33319	0.0196381	0.193589	Nosig
Ptcd1	80.4182	-7.12076	3.05244	-2.33281	0.0196583	0.193609	Nosig
Tmem274	34.3417	-8.60505	3.69199	-2.33074	0.0197673	0.194443	Nosig
Ppp2r2c	34.4384	8.61546	3.69715	2.3303	0.0197903	0.194443	Nosig
Skp2	2907.4	0.701301	0.300967	2.33016	0.0197976	0.194443	Nosig
Akap12	2566.03	0.69176	0.297425	2.32583	0.0200275	0.19652	Nosig
Usp49	35.8708	-8.66777	3.72736	-2.32544	0.0200484	0.196544	Nosig
Rsl24d1	28299.8	0.300855	0.129466	2.32381	0.0201357	0.196921	Nosig
Stip1	27318	0.346382	0.149079	2.32348	0.0201533	0.196921	Nosig
Ccdc42	33.8357	-8.5837	3.6944	-2.32343	0.0201559	0.196921	Nosig
Myb	50.2596	-6.32616	2.72321	-2.32305	0.0201763	0.196921	Nosig
Ell2	12004.9	0.453561	0.195248	2.323	0.020179	0.196921	Nosig
Mfsd8	140.626	6.30571	2.71725	2.32062	0.0203074	0.197993	Nosig
Ankrd33b	234.257	3.41045	1.46991	2.32017	0.0203317	0.198049	Nosig
Rbsn	9160.35	0.540651	0.233119	2.3192	0.0203842	0.198379	Nosig
Timm29	1436.27	1.15615	0.498628	2.31866	0.0204133	0.198482	Nosig
Hspb11	33.7311	8.58552	3.70343	2.31826	0.0204351	0.198512	Nosig
Cox7b2	36.0831	8.68267	3.75082	2.31487	0.0206199	0.200125	Nosig
Spred1	560.536	2.26273	0.978039	2.31354	0.020693	0.200624	Nosig
Zfp458	2629.07	0.97873	0.423097	2.31325	0.0207089	0.200624	Nosig
Pmf1	1408.1	-1.1471	0.496121	-2.31214	0.0207699	0.200956	Nosig
Gnb5	33.321	-8.56146	3.70314	-2.31194	0.0207807	0.200956	Nosig
Tbc1d10b	782.222	-1.67234	0.724148	-2.30939	0.020922	0.201859	Nosig
D6Ertd474e	4044.23	-0.66087	0.286206	-2.30907	0.0209396	0.201859	Nosig
Fam214b	677.346	1.72092	0.745325	2.30895	0.0209466	0.201859	Nosig
Odf2	1262.44	-1.17456	0.508714	-2.30889	0.0209497	0.201859	Nosig
Fastkd5	1231.97	1.35741	0.588069	2.30826	0.0209849	0.202015	Nosig
Ube2h	37933.9	-0.312831	0.135596	-2.30707	0.0210507	0.202197	Nosig
Tmem50b	7667.19	0.577207	0.250208	2.30691	0.0210598	0.202197	Nosig
Cd7	700.424	-1.91229	0.828943	-2.3069	0.0210606	0.202197	Nosig
Ift172	33.8984	-8.5865	3.72386	-2.3058	0.0211216	0.2026	Nosig
Polr1e	3875.11	-0.652213	0.283021	-2.30447	0.0211965	0.203136	Nosig
Mroh8	740.374	-2.04351	0.887003	-2.30383	0.021232	0.203146	Nosig
Glce	1199.68	1.63861	0.711274	2.30377	0.0212356	0.203146	Nosig
Zp3	5826.87	-0.617203	0.267966	-2.30329	0.0212627	0.203223	Nosig
Plxdc1	59.9543	7.45725	3.23937	2.30207	0.0213313	0.203697	Nosig
Syap1	4095.17	-0.57668	0.250676	-2.3005	0.0214199	0.20436	Nosig
Tmem60	2734.5	-0.695926	0.302586	-2.29993	0.0214523	0.204486	Nosig
4930455F16Rik	32.2217	8.51957	3.70594	2.2989	0.0215108	0.204861	Nosig
Tada1	2689.55	-0.867973	0.377788	-2.29751	0.0215894	0.205413	Nosig
1700029I15Rik	32.6078	-8.53026	3.71387	-2.29686	0.0216265	0.205413	Nosig
Cflar	697.2	-2.15061	0.936464	-2.29653	0.0216458	0.205413	Nosig
A930006K02Rik	34.9494	-8.63022	3.75815	-2.2964	0.0216532	0.205413	Nosig
Def6	58.0979	-7.44864	3.24391	-2.29619	0.0216649	0.205413	Nosig
Ezh2	9271.24	-0.570253	0.24848	-2.29496	0.0217353	0.205897	Nosig
Catsperg1	433.962	-3.17213	1.38383	-2.29228	0.0218896	0.207175	Nosig
Wdr78	60.3331	-7.45467	3.25378	-2.29108	0.021959	0.207647	Nosig
3110009E18Rik	314.156	3.45178	1.50718	2.29023	0.0220079	0.207926	Nosig
Rbm5	13455	-0.360679	0.157618	-2.2883	0.0221198	0.208799	Nosig
Gabrb3	17.8375	7.66682	3.35199	2.28724	0.0221817	0.209054	Nosig
Naa20	2953.87	-0.704467	0.308015	-2.28712	0.0221888	0.209054	Nosig
Blcap	1997.68	-0.96413	0.421601	-2.28683	0.0222056	0.209054	Nosig
Gm11517	13300	0.38702	0.169267	2.28645	0.0222282	0.209082	Nosig
Mm2pr	31.4869	-8.47993	3.70957	-2.28596	0.0222567	0.209128	Nosig
Strn	142908	-0.336007	0.147004	-2.28569	0.0222722	0.209128	Nosig
Cysltr2	32.1472	-8.50969	3.72615	-2.28378	0.0223846	0.209998	Nosig
Trim6	914.367	1.34844	0.590531	2.28344	0.0224042	0.209998	Nosig
Znrf3	24316.8	-0.469798	0.205807	-2.28271	0.0224476	0.21022	Nosig
Rnps1	3932.7	-0.570577	0.250251	-2.28002	0.0226065	0.211137	Nosig
Vkorc1l1	2926.7	0.769877	0.337665	2.28	0.0226077	0.211137	Nosig
Anln	6895.32	-0.414794	0.181935	-2.2799	0.0226138	0.211137	Nosig
Ppp2r5c	12147.8	-0.543197	0.238274	-2.27971	0.0226246	0.211137	Nosig
Ciz1	30.8401	8.45636	3.71298	2.27751	0.0227555	0.212173	Nosig
Radx	33.0041	-8.54759	3.75447	-2.27664	0.0228074	0.212275	Nosig
Hsph1	7033.82	-0.493604	0.216829	-2.27646	0.0228182	0.212275	Nosig
Ddx17	2005.59	0.944979	0.415132	2.27633	0.0228261	0.212275	Nosig
Wbp1	31.2764	8.47646	3.72602	2.27494	0.0229098	0.212868	Nosig
Tor3a	337.004	-3.86502	1.69988	-2.27371	0.0229837	0.213369	Nosig
Gm2022	376.614	-2.68886	1.18313	-2.27268	0.0230455	0.213757	Nosig
Relt	83.5995	-6.96619	3.06849	-2.27023	0.0231934	0.214942	Nosig
Phyhipl	376.406	2.46608	1.08645	2.26986	0.0232162	0.214966	Nosig
Gna14	4316.92	-0.528617	0.23301	-2.26865	0.0232899	0.215292	Nosig
Mcph1	3743.47	-0.91514	0.403391	-2.26862	0.0232917	0.215292	Nosig
Snx16	6287.2	0.556667	0.245536	2.26715	0.0233809	0.215929	Nosig
Pdzd11	3100.59	0.797819	0.352158	2.26551	0.0234813	0.21665	Nosig
Thap6	77.4317	7.02948	3.10323	2.26522	0.0234995	0.21665	Nosig
Myg1	1846.51	-1.06508	0.47033	-2.26455	0.0235406	0.216841	Nosig
Gjc1	31.332	8.47937	3.74532	2.26399	0.0235746	0.216967	Nosig
Borcs5	2028.39	-1.20011	0.530217	-2.26343	0.023609	0.217072	Nosig
Mrps7	5848.47	-0.505462	0.223345	-2.26315	0.0236266	0.217072	Nosig
Bub1	1584.34	-1.06043	0.468659	-2.2627	0.0236544	0.217141	Nosig
Wdr77	10416.5	0.404159	0.178658	2.26219	0.0236858	0.217242	Nosig
Brms1l	3087.02	0.919602	0.406842	2.26034	0.0237999	0.218101	Nosig
Cyth1	31.565	8.49007	3.75676	2.25994	0.0238247	0.218141	Nosig
Fam222b	3769.72	-0.538118	0.238427	-2.25695	0.0240112	0.219661	Nosig
Dnase1	29.7442	8.40406	3.72463	2.25634	0.0240491	0.219818	Nosig
Uchl1os	29.6849	-8.39492	3.72288	-2.25495	0.0241363	0.220427	Nosig
2700038G22Rik	763.328	2.10475	0.933616	2.25441	0.0241706	0.220551	Nosig
Armcx5	2201.82	-0.797361	0.353958	-2.2527	0.0242781	0.221343	Nosig
Slc1a1	3307.6	0.770346	0.342295	2.25053	0.0244154	0.222384	Nosig
Lrrc8b	2658	0.924387	0.4108	2.25021	0.0244354	0.222384	Nosig
Ccnb1	93819.6	0.303333	0.13482	2.24991	0.0244548	0.222384	Nosig
Sgsh	117.182	-6.44616	2.86551	-2.24957	0.0244763	0.222391	Nosig
Sgo2a	3502.66	-0.734555	0.326607	-2.24905	0.0245095	0.222469	Nosig
Rrp7a	2484.3	-0.793422	0.352824	-2.24878	0.0245266	0.222469	Nosig
Mtmr11	28.9982	8.36756	3.72206	2.2481	0.0245699	0.222673	Nosig
Col4a3	847.926	-2.0274	0.902119	-2.24738	0.0246157	0.222746	Nosig
Vps4a	1423.39	-1.03017	0.458399	-2.24732	0.0246197	0.222746	Nosig
Uba5	2865.31	0.873465	0.388813	2.24649	0.0246725	0.222811	Nosig
Zfp64	29.1451	8.37459	3.72811	2.24634	0.0246825	0.222811	Nosig
Trim75	1867.04	-0.883471	0.393313	-2.24623	0.0246895	0.222811	Nosig
Emp3	39.9232	-6.85717	3.05463	-2.24485	0.024778	0.223409	Nosig
Rbfox1	88.1123	-6.1369	2.73415	-2.24454	0.0247977	0.223409	Nosig
Trp63	29.2026	-8.37112	3.73142	-2.24341	0.0248703	0.223875	Nosig
Dppa3	137653	0.220699	0.0983992	2.2429	0.0249034	0.223984	Nosig
P4hb	8752.19	-0.415302	0.185223	-2.24218	0.0249499	0.224213	Nosig
Sec24d	28.3092	8.3329	3.72293	2.23826	0.0252039	0.226255	Nosig
Cutc	284.582	4.19556	1.87467	2.23802	0.0252195	0.226255	Nosig
Qrich2	28.3086	8.33291	3.72558	2.23667	0.0253077	0.226733	Nosig
1700007L15Rik	28.5196	-8.33714	3.72797	-2.23638	0.025327	0.226733	Nosig
H1f4	16.8108	-7.57446	3.38715	-2.23623	0.0253365	0.226733	Nosig
Timm17a	38648.1	0.284433	0.127223	2.23571	0.025371	0.226852	Nosig
Prkci	1110.02	-1.81531	0.8125	-2.23422	0.0254684	0.227532	Nosig
Rbm14	336.843	2.84274	1.2733	2.23258	0.0255764	0.228207	Nosig
Sp9	12.5471	-7.15229	3.20402	-2.23229	0.0255959	0.228207	Nosig
Recql5	636.595	-1.98488	0.889242	-2.2321	0.0256081	0.228207	Nosig
Hibch	758.888	4.59609	2.06134	2.22967	0.0257696	0.229455	Nosig
Otub1	9345.95	-0.506609	0.227328	-2.22854	0.0258447	0.229721	Nosig
Hilpda	321.676	4.05934	1.82159	2.22846	0.02585	0.229721	Nosig
Lrrc3	16.7825	-7.57175	3.39807	-2.22825	0.025864	0.229721	Nosig
Slc12a5	28.0707	-8.31405	3.73182	-2.22788	0.0258884	0.229746	Nosig
Dennd6a	2272.28	0.985214	0.442528	2.22633	0.025992	0.230474	Nosig
Abcb4	53.9372	-7.29172	3.27655	-2.22542	0.0260528	0.230715	Nosig
E2f2	385.26	3.6313	1.63184	2.22528	0.0260624	0.230715	Nosig
Ftl1	19364.5	-0.477099	0.214462	-2.22463	0.0261063	0.230862	Nosig
Cdk19	443.165	2.90558	1.30624	2.22439	0.0261223	0.230862	Nosig
Nat14	60.4961	-7.12121	3.20301	-2.22329	0.0261963	0.231325	Nosig
Cep97	630.69	-1.63005	0.734223	-2.22011	0.0264114	0.232842	Nosig
Cyfip2	27.7089	-8.29532	3.73646	-2.2201	0.0264118	0.232842	Nosig
Slc26a6	27.1112	8.2705	3.72784	2.21858	0.0265154	0.233487	Nosig
Rin2	153.499	5.00676	2.25694	2.21838	0.0265286	0.233487	Nosig
Npas1	29.5348	8.39419	3.78641	2.21692	0.0266282	0.234171	Nosig
Ptgr1	54.3819	6.51335	2.94036	2.21515	0.0267496	0.234792	Nosig
Lilra6	39.6363	-6.84614	3.09216	-2.21403	0.0268265	0.234792	Nosig
Ppp1r3b	217.456	4.4007	1.98781	2.21384	0.0268398	0.234792	Nosig
Stk25	1553.23	-1.06713	0.482116	-2.21342	0.0268684	0.234792	Nosig
Srsf1	6412.05	0.458937	0.207345	2.2134	0.0268703	0.234792	Nosig
Atp8b5	27.4957	-8.2845	3.7429	-2.21339	0.0268707	0.234792	Nosig
AI506816	38.8063	6.43574	2.90779	2.21328	0.0268783	0.234792	Nosig
Fkbp11	33.6367	-6.8448	3.09269	-2.21322	0.0268827	0.234792	Nosig
Faf1	2785.89	-0.76124	0.343992	-2.21296	0.0269005	0.234792	Nosig
Fignl1	929.368	1.30918	0.591669	2.21269	0.0269188	0.234792	Nosig
Atp5b	10841.5	0.387977	0.175376	2.21226	0.026949	0.234801	Nosig
Itpa	926.694	-1.4261	0.644763	-2.21183	0.0269786	0.234801	Nosig
Arl8b	7471.56	0.550773	0.249025	2.21172	0.0269859	0.234801	Nosig
Mapre2	412.412	-3.03449	1.37272	-2.21058	0.0270652	0.235299	Nosig
Hnrnpa0	2827.25	0.676426	0.306078	2.20998	0.0271068	0.23547	Nosig
Me2	581.583	1.9203	0.869215	2.20924	0.027158	0.235653	Nosig
Limd1	1744.08	0.98551	0.44613	2.20902	0.0271734	0.235653	Nosig
Neat1	183.174	-4.69556	2.12592	-2.20872	0.0271941	0.235653	Nosig
Gm839	1103.71	-1.3186	0.597227	-2.20787	0.0272536	0.235977	Nosig
H2bc14	27.0748	8.26833	3.7483	2.20589	0.0273918	0.236981	Nosig
Kat7	1197.04	1.50204	0.681034	2.20554	0.0274165	0.237003	Nosig
Ncoa7	53.09	7.36001	3.33823	2.20477	0.0274703	0.237276	Nosig
Ddah1	26.2368	8.22326	3.73217	2.20335	0.0275704	0.237856	Nosig
1700016D06Rik	26.6553	-8.23944	3.74025	-2.20292	0.0276007	0.237856	Nosig
Gm7904	26.38	8.2311	3.73668	2.20279	0.0276098	0.237856	Nosig
Serp1	9213.63	-0.419275	0.190359	-2.20255	0.0276266	0.237856	Nosig
Nfe2l1	1493.42	-0.947862	0.430821	-2.20013	0.0277977	0.239136	Nosig
Psmc3ip	4240.03	0.698556	0.317584	2.19959	0.0278357	0.23927	Nosig
Etfb	727.939	1.60353	0.729255	2.19886	0.0278878	0.239492	Nosig
Pdia3	20767.6	0.355534	0.161709	2.1986	0.0279064	0.239492	Nosig
Ywhae	31455	-0.331068	0.150778	-2.19573	0.0281116	0.241059	Nosig
Cyren	25.7367	-8.18909	3.7344	-2.19288	0.0283161	0.242618	Nosig
Klhl7	2184	-0.845398	0.385735	-2.19166	0.0284044	0.24318	Nosig
Tyro3	51.9465	-7.23663	3.30561	-2.1892	0.0285826	0.244452	Nosig
Olfr214	25.5475	-8.1783	3.73614	-2.18897	0.0285988	0.244452	Nosig
Gpr156	25.3138	8.17154	3.73361	2.18864	0.0286229	0.244462	Nosig
Fabp9	25.2717	8.16918	3.73436	2.18758	0.0287006	0.24493	Nosig
Arpp19	3306.73	-0.641808	0.293464	-2.187	0.0287423	0.245016	Nosig
Pias1	2531.65	0.904948	0.413821	2.18681	0.0287566	0.245016	Nosig
Magt1	2196.88	-0.903508	0.413541	-2.18481	0.0289029	0.245856	Nosig
Stx1a	31.9261	-7.53009	3.44662	-2.18478	0.0289052	0.245856	Nosig
Zfp687	25.9421	-8.20034	3.75385	-2.18452	0.0289243	0.245856	Nosig
Pld6	1005.94	-1.24459	0.569944	-2.1837	0.0289842	0.246169	Nosig
Atp6ap2	3825.38	-0.517948	0.237334	-2.18236	0.0290831	0.246718	Nosig
Zfp410	3447.12	-0.762764	0.349539	-2.1822	0.029095	0.246718	Nosig
Syvn1	57.3437	6.41932	2.9426	2.18151	0.0291456	0.246951	Nosig
Myorg	1315.86	1.22559	0.561976	2.18087	0.0291934	0.24716	Nosig
Slc22a28	25.0237	8.15482	3.74212	2.1792	0.0293169	0.247593	Nosig
Cnbp	44391.7	0.292843	0.134392	2.17902	0.0293298	0.247593	Nosig
Rad51	2938.46	0.870614	0.399567	2.1789	0.0293394	0.247593	Nosig
2310022B05Rik	67.4466	6.24003	2.86401	2.17877	0.0293486	0.247593	Nosig
Lmntd2	128.707	6.07276	2.78744	2.17861	0.0293605	0.247593	Nosig
Copb2	2165.57	-0.949063	0.435828	-2.17761	0.0294351	0.247882	Nosig
Pole2	457.063	2.75086	1.2633	2.17753	0.0294412	0.247882	Nosig
Prdm6	26.8669	8.25722	3.79279	2.17709	0.0294742	0.247964	Nosig
Smc5	2431.8	-0.868024	0.398959	-2.17572	0.0295759	0.248623	Nosig
Rnf14	7838.82	-0.581978	0.267678	-2.17417	0.0296926	0.249408	Nosig
Rnf24	727.721	-2.07005	0.953047	-2.17203	0.0298533	0.250562	Nosig
Aste1	2928.16	-0.912296	0.420218	-2.17101	0.0299306	0.250879	Nosig
Samd15	25.3754	-8.16856	3.76327	-2.1706	0.0299613	0.250879	Nosig
Dnaaf2	7862.29	0.439605	0.202527	2.1706	0.0299617	0.250879	Nosig
Rpl23a	5811.25	0.454885	0.20962	2.17004	0.0300036	0.251033	Nosig
Mprip	4702.77	0.80141	0.369405	2.16946	0.0300476	0.251204	Nosig
Snx14	295.966	3.48176	1.60567	2.16842	0.0301268	0.25167	Nosig
9330151L19Rik	24.7976	-8.13553	3.75272	-2.1679	0.030166	0.2518	Nosig
Capn8	24.0243	8.09609	3.73712	2.1664	0.0302806	0.25256	Nosig
Hsd17b7	887.691	1.43363	0.662098	2.16529	0.0303655	0.25307	Nosig
Rab18	1427.68	1.10873	0.512145	2.16488	0.0303971	0.253135	Nosig
Atp5j	3442.47	0.587901	0.271635	2.16431	0.0304408	0.253269	Nosig
Rbmxl2	16.1625	-6.54336	3.02366	-2.16405	0.0304607	0.253269	Nosig
Scpep1	4420.13	-0.613727	0.283791	-2.1626	0.030572	0.253646	Nosig
Lpp	167.369	5.1243	2.36965	2.16247	0.0305817	0.253646	Nosig
Nfyb	4202.54	0.624259	0.288686	2.16242	0.030586	0.253646	Nosig
Magoh	4206.4	0.55178	0.255199	2.16216	0.0306059	0.253646	Nosig
Best3	23.9516	-8.0853	3.74024	-2.16171	0.0306406	0.253646	Nosig
H3c8	23.8797	8.08745	3.74171	2.16143	0.030662	0.253646	Nosig
Fam186a	25.2438	8.16731	3.77889	2.1613	0.0306723	0.253646	Nosig
Theg	23.942	-8.0846	3.74302	-2.15991	0.0307794	0.25416	Nosig
Slc15a2	24.5744	8.12894	3.76404	2.15963	0.0308012	0.25416	Nosig
Tulp3	1565.31	-0.884959	0.4099	-2.15896	0.0308529	0.25416	Nosig
Mrfap1	18665.2	-0.360653	0.167062	-2.15879	0.0308661	0.25416	Nosig
Esyt2	2544.3	0.91111	0.422048	2.15878	0.0308671	0.25416	Nosig
Minpp1	1115.91	1.26264	0.584921	2.15865	0.0308772	0.25416	Nosig
Osbpl10	24.5425	8.12707	3.76566	2.1582	0.0309119	0.25425	Nosig
Ifi35	2555.53	0.899878	0.417146	2.15723	0.0309881	0.254607	Nosig
Cog5	339.632	3.36102	1.55817	2.15703	0.0310031	0.254607	Nosig
Parp8	389.24	2.84557	1.31944	2.15665	0.0310333	0.254659	Nosig
Chd8	4324.5	-0.498593	0.231341	-2.15523	0.0311438	0.255339	Nosig
Gm10069	73.7845	5.02	2.3295	2.15497	0.031164	0.255339	Nosig
Aen	2616.93	0.707805	0.328555	2.1543	0.0312166	0.255441	Nosig
Tsnax	1550.71	-0.964866	0.447899	-2.1542	0.0312242	0.255441	Nosig
Stk11	2224.37	0.686349	0.318722	2.15344	0.031284	0.255734	Nosig
Cdca5	8050.29	-0.526393	0.244631	-2.15179	0.0314142	0.256526	Nosig
Pi4ka	715.656	-1.73205	0.805006	-2.1516	0.031429	0.256526	Nosig
Cystm1	2827.2	-0.832842	0.3872	-2.15094	0.0314811	0.256755	Nosig
Luzp4	45.8066	-5.56185	2.58812	-2.14899	0.031635	0.257813	Nosig
Chsy1	16469.8	-0.422509	0.196705	-2.14793	0.0317194	0.258303	Nosig
Clock	2470.42	0.893782	0.416583	2.1455	0.0319125	0.259678	Nosig
Ndfip1	1963.71	-0.787048	0.366933	-2.14493	0.0319581	0.259851	Nosig
Umps	5233.76	0.563865	0.26298	2.14413	0.0320222	0.260174	Nosig
1700025J12Rik	23.0693	-8.03122	3.74637	-2.14373	0.0320544	0.260238	Nosig
Zc3h12c	2394.46	0.780638	0.36427	2.14302	0.0321114	0.260502	Nosig
Fthl17d	35.034	-6.66618	3.112	-2.14209	0.0321861	0.260762	Nosig
Igf1r	108.946	6.29589	2.93924	2.14202	0.0321923	0.260762	Nosig
Atg7	634.753	-1.93766	0.905026	-2.141	0.0322737	0.260996	Nosig
Cirbp	220.421	-3.45106	1.61202	-2.14083	0.0322879	0.260996	Nosig
Topbp1	2387.37	1.06177	0.495983	2.14075	0.0322944	0.260996	Nosig
Impdh2	18004.3	0.470429	0.219828	2.13998	0.0323561	0.261296	Nosig
Galc	22.5621	-7.99908	3.74087	-2.1383	0.0324927	0.262146	Nosig
Rwdd4a	2244.09	0.85013	0.397651	2.13788	0.0325267	0.262146	Nosig
Zfp668	1084.34	-1.19702	0.559935	-2.13778	0.0325349	0.262146	Nosig
Ubap1	4752.19	-0.588765	0.275625	-2.13611	0.0326708	0.263042	Nosig
Olfml2a	22.1726	7.98037	3.73833	2.13474	0.032782	0.263739	Nosig
4931403G20Rik	22.2257	7.98396	3.74077	2.13431	0.0328173	0.263824	Nosig
Crem	1069.49	1.17378	0.550042	2.13398	0.0328443	0.263842	Nosig
Tspyl4	23.0879	-8.03208	3.76621	-2.13267	0.0329519	0.264337	Nosig
Gna15	46.7869	-7.08456	3.32223	-2.13247	0.0329685	0.264337	Nosig
Crtc3	50.0101	-7.18074	3.36756	-2.13232	0.0329802	0.264337	Nosig
Cep72	57.8442	7.02122	3.29717	2.12946	0.0332158	0.266025	Nosig
Ccdc127	1346.34	-1.3251	0.622461	-2.12881	0.0332697	0.266258	Nosig
Apeh	22.3806	7.99362	3.75582	2.12833	0.0333099	0.2663	Nosig
Ehmt1	4884.16	-0.641154	0.301318	-2.12783	0.0333509	0.2663	Nosig
Fam136a	2765.67	0.906453	0.426006	2.12779	0.0333541	0.2663	Nosig
Anapc5	6704.7	-0.698134	0.328141	-2.12755	0.0333748	0.2663	Nosig
Pak7	3310.94	-0.653022	0.307034	-2.12687	0.0334306	0.266546	Nosig
Pank3	14925.6	0.452584	0.212854	2.12627	0.0334811	0.26675	Nosig
Cckar	21.8158	-7.95048	3.73979	-2.12592	0.0335102	0.266782	Nosig
Pmpcb	1478.19	1.14783	0.540108	2.12518	0.0335712	0.266881	Nosig
Esyt1	635.58	2.42428	1.14075	2.12517	0.0335726	0.266881	Nosig
Pramef8	505.933	3.09104	1.45611	2.12281	0.0337697	0.268248	Nosig
Arhgap42	829.926	1.35313	0.637565	2.12234	0.0338089	0.26836	Nosig
Prr18	21.6927	-7.9424	3.74377	-2.1215	0.03388	0.268724	Nosig
Atxn1	2064.57	-0.952901	0.449383	-2.12047	0.0339666	0.269211	Nosig
Npm2	2037.19	-0.856308	0.404003	-2.11956	0.0340434	0.26962	Nosig
Gm45871	61.985	6.16251	2.90905	2.1184	0.0341415	0.270197	Nosig
A830018L16Rik	260.1	-3.69286	1.74364	-2.1179	0.0341837	0.270296	Nosig
Dnajc8	5762.92	0.442035	0.208739	2.11765	0.0342047	0.270296	Nosig
Trp53bp1	1542.07	0.938109	0.443291	2.11624	0.0343244	0.271041	Nosig
Lexm	22.3049	-7.98225	3.77334	-2.11543	0.0343931	0.271383	Nosig
Rab2b	922.386	1.28365	0.607315	2.11366	0.0345447	0.272378	Nosig
Gpn3	11536.6	0.363716	0.172186	2.11234	0.0346573	0.273064	Nosig
Ap2m1	2710.73	-0.962725	0.456083	-2.11086	0.0347848	0.273866	Nosig
Tada2a	3818.23	-0.584746	0.27709	-2.11031	0.0348317	0.274019	Nosig
Insig1	39147.8	-0.388017	0.183908	-2.10985	0.0348715	0.274019	Nosig
Arid1a	29583.2	-0.290723	0.137819	-2.10945	0.0349054	0.274019	Nosig
Hmmr	6830.58	0.419937	0.199075	2.10944	0.0349068	0.274019	Nosig
Dck	455.894	2.73109	1.29506	2.10886	0.0349567	0.274209	Nosig
Gm3414	94.1549	6.27855	2.97849	2.10797	0.035034	0.274613	Nosig
2610528J11Rik	44.6056	7.02688	3.33514	2.10692	0.0351242	0.275118	Nosig
Tfap2e	182.087	4.6006	2.18402	2.10648	0.0351623	0.275215	Nosig
Ormdl2	4219.15	-0.520992	0.247407	-2.10581	0.035221	0.275472	Nosig
Fam126b	15428.6	-0.420538	0.199858	-2.10419	0.0353622	0.276239	Nosig
Cnnm4	17876.9	0.303513	0.144249	2.10409	0.0353707	0.276239	Nosig
Zfp57	5223.85	-0.609482	0.289837	-2.10284	0.0354798	0.276887	Nosig
Tmc4	169.608	5.44909	2.59208	2.10221	0.035535	0.277116	Nosig
Egr1	96.7183	-4.93742	2.34958	-2.1014	0.0356056	0.277143	Nosig
Vps54	815.059	-1.5419	0.733749	-2.1014	0.0356056	0.277143	Nosig
Eif4g1	4642.15	-0.503284	0.239513	-2.10128	0.0356163	0.277143	Nosig
Uba3	2079.87	0.767266	0.365319	2.10026	0.0357056	0.277366	Nosig
Pygo2	489.907	-2.09955	0.99971	-2.10016	0.0357148	0.277366	Nosig
Stil	1161.13	-1.64827	0.784864	-2.10007	0.0357229	0.277366	Nosig
Chpt1	520.599	1.74975	0.833926	2.09821	0.0358867	0.278435	Nosig
Cfap57	9.26773	6.72183	3.20432	2.09774	0.035928	NA	Nosig
Uhrf1	1758.54	0.827278	0.394399	2.09757	0.0359434	0.278672	Nosig
Slc25a44	29990.3	-0.366145	0.174684	-2.09604	0.0360784	0.279516	Nosig
Tpst2	209.526	3.93702	1.88063	2.09346	0.0363079	0.280612	Nosig
Klhl24	10156	-0.484805	0.231657	-2.09277	0.0363696	0.280612	Nosig
Snhg15	2542.93	-0.684791	0.32723	-2.09269	0.0363769	0.280612	Nosig
Tmem94	74.9688	4.83142	2.30893	2.09249	0.0363947	0.280612	Nosig
Snora3	9.9782	6.82801	3.26364	2.09215	0.0364253	0.280612	Nosig
Faap24	6346.03	-0.546797	0.261368	-2.09205	0.0364336	0.280612	Nosig
Scpep1os	20.2407	7.84851	3.75161	2.09203	0.0364354	0.280612	Nosig
Fkbp5	1892.02	0.849885	0.406307	2.09173	0.0364625	0.280612	Nosig
Kpna2	71730.1	-0.251509	0.120255	-2.09146	0.0364867	0.280612	Nosig
Clcn5	405.457	-2.9364	1.40413	-2.09125	0.0365052	0.280612	Nosig
Sdk1	26.3508	-7.25178	3.46774	-2.09121	0.036509	0.280612	Nosig
Mtus2	2087.11	-0.845371	0.404375	-2.09056	0.0365674	0.280858	Nosig
Dop1b	20.1862	7.84522	3.75476	2.0894	0.0366714	0.281455	Nosig
Snora33	8.9303	6.6677	3.19125	2.08937	0.0366742	NA	Nosig
Ssc4d	1126.45	-1.18349	0.566521	-2.08905	0.0367028	0.281494	Nosig
Usp21	687.505	-1.5372	0.735967	-2.08868	0.0367364	0.281503	Nosig
Ubl4a	68.463	6.63364	3.17634	2.08846	0.0367568	0.281503	Nosig
Syngr3	1041.3	-1.3747	0.658483	-2.08768	0.0368265	0.281665	Nosig
Pcna	5671.91	0.531211	0.254491	2.08735	0.0368569	0.281665	Nosig
Fdxacb1	84.4966	5.31056	2.54418	2.08734	0.0368573	0.281665	Nosig
Ndc1	704.311	-2.00121	0.958872	-2.08705	0.0368835	0.281665	Nosig
Aida	508.426	-2.05244	0.984379	-2.08501	0.0370684	0.282787	Nosig
Ppan	3925.24	-0.564256	0.270647	-2.08484	0.0370834	0.282787	Nosig
Ythdf2	68742.8	-0.318999	0.153082	-2.08385	0.0371742	0.283278	Nosig
Slc25a4	550.033	-1.71801	0.824772	-2.08301	0.0372502	0.283517	Nosig
Rad51c	607.77	2.29732	1.10294	2.08292	0.0372588	0.283517	Nosig
Snhg16	192.493	-3.85006	1.8492	-2.08202	0.037341	0.28394	Nosig
Gm31108	19.1717	7.77076	3.7332	2.08153	0.0373854	0.284076	Nosig
Mep1b	379.233	2.7915	1.34165	2.08065	0.0374658	0.284484	Nosig
Creld2	12460.7	-0.332617	0.159995	-2.07892	0.0376247	0.285414	Nosig
4930594M22Rik	19.1119	7.76577	3.73711	2.07801	0.0377081	0.285414	Nosig
Thsd7b	18.8652	7.74738	3.72847	2.0779	0.0377185	0.285414	Nosig
Gm15421	18.9138	7.75122	3.73087	2.07759	0.037747	0.285414	Nosig
Dhx57	2506.44	-0.947524	0.456071	-2.07758	0.0377478	0.285414	Nosig
Mfap3	2007.23	-0.751755	0.361843	-2.07757	0.0377486	0.285414	Nosig
Cisd3	20.1535	7.84291	3.77682	2.07659	0.0378395	0.285898	Nosig
Zscan5b	6803.77	0.506506	0.24407	2.07525	0.0379637	0.286634	Nosig
Usp17la	19.1632	-7.76335	3.74338	-2.07389	0.0380898	0.287383	Nosig
Ss18	2141.51	0.887703	0.428172	2.07324	0.0381502	0.287533	Nosig
Celsr3	18.6309	7.72948	3.72877	2.07293	0.0381788	0.287533	Nosig
Srsf11	13634.4	-0.428601	0.206791	-2.07263	0.0382064	0.287533	Nosig
Znrd2	1990.06	0.949357	0.45807	2.07251	0.0382175	0.287533	Nosig
Lancl2	157.144	-5.49639	2.65266	-2.07203	0.0382626	0.28767	Nosig
Snora23	7.75066	6.46373	3.12055	2.07134	0.038327	NA	Nosig
Rpl17	3659.29	0.481882	0.232656	2.07122	0.0383378	0.287792	Nosig
Rpl38	4214.07	0.473077	0.228407	2.07121	0.0383394	0.287792	Nosig
Ctrcos	18.9908	7.75678	3.74554	2.07094	0.0383644	0.287792	Nosig
Med28	6652.09	-0.500765	0.241833	-2.0707	0.0383867	0.287792	Nosig
Brd4	7534.33	0.398096	0.192401	2.0691	0.0385368	0.288715	Nosig
Slc5a6	10704.9	0.486895	0.235394	2.06843	0.0385998	0.288984	Nosig
Tm2d1	579.779	1.54658	0.747824	2.06811	0.0386301	0.289009	Nosig
Senp6	6084.64	0.507426	0.245741	2.06488	0.0389344	0.291081	Nosig
Angel2	18097.3	-0.445102	0.21561	-2.06438	0.0389813	0.291228	Nosig
Larp4	59581.8	0.284082	0.137655	2.06372	0.039044	0.291331	Nosig
Vmn2r126	22.0809	6.19734	3.00308	2.06366	0.0390497	0.291331	Nosig
Cltb	2411.64	-0.771295	0.373809	-2.06334	0.0390803	0.291356	Nosig
Yars	1220.29	1.45076	0.703714	2.06158	0.0392481	0.292402	Nosig
Pdcd7	4515.08	-0.658622	0.319673	-2.0603	0.0393698	0.293105	Nosig
Gba2	132.851	4.69047	2.27761	2.05938	0.0394579	0.293188	Nosig
Rgl1	25.4283	-7.20197	3.49719	-2.05936	0.03946	0.293188	Nosig
Dip2b	2916.91	-0.722174	0.350705	-2.0592	0.0394747	0.293188	Nosig
Gbf1	647.639	-2.54118	1.23416	-2.05904	0.0394908	0.293188	Nosig
Fam118a	10139.1	0.436457	0.212046	2.05832	0.0395599	0.293461	Nosig
Gemin2	2491.93	0.889396	0.432149	2.05808	0.0395825	0.293461	Nosig
Supt20	2457.46	0.776348	0.377443	2.05686	0.0396993	0.294122	Nosig
Poll	147.615	4.74176	2.30611	2.05617	0.0397663	0.294333	Nosig
Tcof1	3128.62	-0.633075	0.307916	-2.056	0.0397829	0.294333	Nosig
Ppie	2167.82	-0.826104	0.402193	-2.054	0.039976	0.295557	Nosig
Ppp2r2a	8332.59	-0.411214	0.200364	-2.05233	0.0401374	0.29645	Nosig
Atp9b	353.44	-2.33087	1.1358	-2.05218	0.0401524	0.29645	Nosig
Sipa1l1	991.876	-1.25489	0.611826	-2.05105	0.0402619	0.296909	Nosig
Zfp143	6040.48	0.518915	0.25301	2.05097	0.0402702	0.296909	Nosig
Ncoa3	92355.6	-0.314861	0.153604	-2.04982	0.0403816	0.297319	Nosig
Efhc2	17.6342	7.64987	3.73225	2.04967	0.0403971	0.297319	Nosig
Kynu	17.2539	7.61841	3.71713	2.04954	0.0404093	0.297319	Nosig
Prr15	1822.56	-0.835087	0.407891	-2.04733	0.0406258	0.298706	Nosig
Sugp1	466.308	-2.01085	0.982408	-2.04686	0.0406721	0.298803	Nosig
Tor1aip1	5705.17	-0.532702	0.260283	-2.04662	0.040695	0.298803	Nosig
Def8	1079.96	1.10599	0.540482	2.0463	0.0407272	0.298822	Nosig
Sdhb	2118.9	0.817345	0.399479	2.04603	0.0407536	0.298822	Nosig
Jak2	10198.9	0.380281	0.185933	2.04526	0.0408289	0.299169	Nosig
Golt1a	18.0974	7.68772	3.7614	2.04384	0.0409689	0.299989	Nosig
E130317F20Rik	39.6387	-6.89251	3.37447	-2.04255	0.0410973	0.300574	Nosig
Pdcd2l	1346.26	1.48263	0.725899	2.04247	0.041105	0.300574	Nosig
Hspa2	1645.35	-0.877213	0.430119	-2.03947	0.0414035	0.302402	Nosig
Nom1	4009.11	0.548966	0.269182	2.03938	0.0414117	0.302402	Nosig
Cpa2	16.5383	7.55745	3.70706	2.03867	0.0414833	0.302717	Nosig
Rpl4	18290.7	0.298251	0.146442	2.03665	0.0416851	0.30359	Nosig
Ddost	471.193	3.1	1.52214	2.0366	0.0416903	0.30359	Nosig
Raet1d	16.7827	-7.57228	3.71837	-2.03645	0.0417048	0.30359	Nosig
Itga2b	44.4882	6.15532	3.02274	2.03634	0.0417166	0.30359	Nosig
Ptpn6	55.5739	-6.58504	3.23502	-2.03555	0.0417955	0.303957	Nosig
Zc3h11a	3505.73	-0.511837	0.252025	-2.0309	0.0422652	0.307164	Nosig
Mrps30	5849.26	-0.434147	0.213872	-2.02994	0.0423628	0.307534	Nosig
Bcas1	37.1551	6.96145	3.42988	2.02965	0.0423921	0.307534	Nosig
Rfx3	18.3391	-7.70036	3.79494	-2.02911	0.042447	0.307534	Nosig
Grm4	58.6365	-5.2368	2.58085	-2.0291	0.0424482	0.307534	Nosig
Ccdc134	749.695	-1.48034	0.729598	-2.02898	0.0424602	0.307534	Nosig
Snord72	16.2134	7.52845	3.71249	2.02787	0.0425735	0.307975	Nosig
Ankrd40	2104.4	-0.839738	0.414109	-2.02782	0.0425788	0.307975	Nosig
Slc52a2	737.393	-1.57848	0.778698	-2.02708	0.0426541	0.308311	Nosig
Colq	17.9283	-7.66768	3.78396	-2.02636	0.0427276	0.308633	Nosig
Atp6ap1	872.045	-1.5807	0.780646	-2.02486	0.0428814	0.309534	Nosig
Pou3f1	35.4729	6.8941	3.40567	2.0243	0.042939	0.309738	Nosig
AB124611	16.8036	-7.57423	3.74235	-2.02392	0.0429779	0.309738	Nosig
Dpp9	513.767	1.86217	0.920162	2.02374	0.0429966	0.309738	Nosig
Spcs3	1631.76	1.21357	0.600017	2.02256	0.0431187	0.310408	Nosig
Tmem9b	1488.18	-0.919345	0.454667	-2.02202	0.0431744	0.310599	Nosig
Lgr4	10309.8	-0.496795	0.245749	-2.02155	0.0432226	0.310737	Nosig
Traf6	17.277	7.62024	3.77003	2.02127	0.0432522	0.310741	Nosig
Cops7b	937.93	-1.24239	0.615121	-2.01974	0.0434101	0.311468	Nosig
Msrb3	1509.05	-1.11646	0.552776	-2.01973	0.0434118	0.311468	Nosig
Kdm6b	16727.2	-0.351703	0.174223	-2.0187	0.0435188	0.311879	Nosig
Tug1	22059.9	-0.361053	0.178862	-2.01861	0.0435276	0.311879	Nosig
Kcnab1	16.3358	7.5393	3.73651	2.01774	0.0436188	0.312247	Nosig
Igsf21	16.0757	7.51685	3.72572	2.01756	0.0436374	0.312247	Nosig
Zfp746	16.7276	7.57363	3.75484	2.01703	0.0436922	0.31243	Nosig
Prss27	15.8578	-7.4902	3.71517	-2.01611	0.0437885	0.312909	Nosig
Arxes1	15.4087	7.45498	3.69876	2.01554	0.0438484	0.313128	Nosig
Eif4e3	4146.42	-0.502939	0.24961	-2.0149	0.0439149	0.313392	Nosig
Pip4k2c	989.43	-1.0809	0.536593	-2.01438	0.0439699	0.313575	Nosig
Cyb5d2	1552.44	-0.864321	0.429339	-2.01314	0.0440997	0.314291	Nosig
Hnrnpk	8748.45	0.354545	0.176145	2.0128	0.0441354	0.314336	Nosig
Methig1	166.073	-4.45762	2.21529	-2.01221	0.044198	0.314405	Nosig
Trp53	1526.64	-1.32214	0.657157	-2.0119	0.0442303	0.314405	Nosig
Slc22a16	15.9681	-7.50001	3.72787	-2.01187	0.0442334	0.314405	Nosig
Zfp11	15.1155	7.42785	3.69392	2.01083	0.0443432	0.314976	Nosig
Ube2l3	10016.7	0.354158	0.176178	2.01022	0.0444075	0.315223	Nosig
Zfp638	3770.66	0.791885	0.394226	2.00871	0.0445682	0.316091	Nosig
Scp2	632.305	-2.05315	1.02222	-2.00851	0.0445891	0.316091	Nosig
Septin6	14.9025	7.40678	3.69032	2.00708	0.0447411	0.316958	Nosig
Rpph1	395.637	-2.91972	1.45499	-2.0067	0.0447816	0.316963	Nosig
Wnk3	740.69	-1.5625	0.778764	-2.00638	0.0448154	0.316963	Nosig
Mark2	3411.95	-0.680007	0.338946	-2.00624	0.0448309	0.316963	Nosig
Asb13	948.609	-1.99919	0.997026	-2.00515	0.0449468	0.317373	Nosig
Mrpl12	3523.31	0.693663	0.345942	2.00514	0.0449483	0.317373	Nosig
Pnma5	883.764	-1.34835	0.672573	-2.00477	0.0449879	0.317443	Nosig
Snord58b	16.5196	7.55551	3.77175	2.00318	0.0451575	0.318429	Nosig
Med11	2449.62	-0.765481	0.38235	-2.00204	0.0452801	0.319083	Nosig
Rdm1	1791.78	-0.950424	0.474868	-2.00145	0.045344	0.319322	Nosig
Fbxw14	2275.42	-0.67898	0.339544	-1.99968	0.0455343	0.320436	Nosig
Nol10	1962.52	-0.736933	0.368572	-1.99943	0.0455622	0.320436	Nosig
Ap5z1	190.797	5.02387	2.51355	1.99871	0.0456393	0.320767	Nosig
Ece1	967.825	-1.51971	0.761302	-1.9962	0.045912	0.322471	Nosig
Ubtf	4485.36	0.580619	0.29097	1.99546	0.0459926	0.322639	Nosig
Gm9926	15.1417	-7.42332	3.72017	-1.99543	0.0459963	0.322639	Nosig
Col9a3	15.7733	-7.4823	3.7508	-1.99486	0.0460586	0.322864	Nosig
Spock1	14.2197	7.33926	3.67991	1.99441	0.046107	0.322991	Nosig
Mis18a	5467.21	-0.426962	0.214149	-1.99376	0.0461784	0.323279	Nosig
Lst1	556.871	1.57035	0.787831	1.99326	0.0462334	0.323452	Nosig
Cd9	6241.04	0.369173	0.185281	1.9925	0.0463158	0.323816	Nosig
D130020L05Rik	13.7474	7.2908	3.66108	1.99143	0.0464336	0.324427	Nosig
Calr4	1115.15	-1.15022	0.577747	-1.99086	0.0464961	0.324651	Nosig
Slc39a14	83.6802	5.54484	2.78716	1.98942	0.0466547	0.325546	Nosig
C130073F10Rik	5110.76	0.589127	0.296244	1.98865	0.0467397	0.325913	Nosig
Ubap2	2284.79	-0.785026	0.394805	-1.98839	0.0467684	0.325913	Nosig
Slc30a5	2744.39	-0.651679	0.327806	-1.988	0.0468116	0.326002	Nosig
Helq	1030.67	1.30393	0.656403	1.98649	0.0469794	0.326956	Nosig
Zfp933	13.8211	7.2981	3.67438	1.98621	0.0470099	0.326956	Nosig
Lnpep	281.557	-3.27139	1.64848	-1.98448	0.047202	0.327987	Nosig
Zfp263	1839.77	-0.830525	0.418543	-1.98433	0.0472196	0.327987	Nosig
Rsph3a	14.0596	-7.31674	3.68782	-1.98403	0.0472526	0.328003	Nosig
Fcho2	1796.73	0.740013	0.373072	1.98357	0.0473041	0.328147	Nosig
Senp1	1535.07	-0.882504	0.445009	-1.98312	0.0473545	0.328283	Nosig
H2az2	13913.3	0.287125	0.144873	1.98191	0.0474889	0.328835	Nosig
Rnf20	11048.4	0.459262	0.231734	1.98185	0.0474957	0.328835	Nosig
Slc25a5	3516.11	0.605766	0.305871	1.98047	0.0476512	0.329698	Nosig
Ogt	1873.32	-0.898804	0.453952	-1.97995	0.0477089	0.329837	Nosig
Nme1	9208.87	0.404595	0.204368	1.97974	0.047733	0.329837	Nosig
Pcx	239.253	3.93657	1.98884	1.97933	0.0477789	0.32994	Nosig
Ccdc71l	56.3333	5.81256	2.93719	1.97895	0.0478214	0.33002	Nosig
Ms4a1	621.734	-1.87361	0.947007	-1.97846	0.0478769	0.330112	Nosig
Cop1	7906.11	0.406028	0.205242	1.97829	0.0478965	0.330112	Nosig
H1f10	32.2349	-6.78895	3.4324	-1.9779	0.0479398	0.330197	Nosig
Polr3g	3794.75	0.659569	0.333558	1.97737	0.0479996	0.330395	Nosig
Btaf1	3852.2	0.731447	0.369978	1.977	0.0480414	0.33047	Nosig
Prodh	123.089	-5.11398	2.58859	-1.97558	0.0482021	0.331363	Nosig
Tuft1	705.247	-1.38715	0.702301	-1.97515	0.0482507	0.331483	Nosig
Khdc1b	36576.9	-0.230988	0.117023	-1.97387	0.0483965	0.332271	Nosig
Sema6b	14.873	7.40381	3.75276	1.9729	0.0485073	0.332817	Nosig
Cacng7	35.6155	6.69871	3.40079	1.96975	0.0488667	0.335068	Nosig
Cebpzos	12.4487	7.14783	3.62934	1.96946	0.0489003	0.335083	Nosig
E330016L19Rik	953.66	-1.1969	0.608068	-1.96836	0.0490264	0.335731	Nosig
Fnbp1	231.12	3.03908	1.54491	1.96715	0.0491656	0.336469	Nosig
Mrtfb	3773.15	-0.633645	0.322245	-1.96634	0.0492591	0.336739	Nosig
Zfp462	12.3365	7.13465	3.62853	1.96626	0.0492681	0.336739	Nosig
Actl6a	6722.55	-0.524195	0.266769	-1.96498	0.0494167	0.337539	Nosig
Slc26a10	12.8006	-7.18168	3.65661	-1.96403	0.049527	0.338075	Nosig
Il18	12.2465	-7.11777	3.62468	-1.96369	0.0495657	0.338123	Nosig
St8sia5	12.3687	-7.13175	3.63233	-1.96341	0.0495987	0.338133	Nosig
Ermp1	10068.1	-0.370672	0.188976	-1.96148	0.0498234	0.339297	Nosig
Sgsm3	867.311	-1.23769	0.631102	-1.96115	0.0498615	0.339297	Nosig
Mdp1	3009.57	0.52974	0.270121	1.96112	0.0498648	0.339297	Nosig
4930473A02Rik	12.4422	-7.14067	3.64271	-1.96026	0.0499652	0.339763	Nosig
R3hdm1	5028.17	-0.448329	0.228843	-1.95911	0.0500995	0.340321	Nosig
Acy1	245.461	-4.3041	2.19718	-1.95892	0.0501225	0.340321	Nosig
Noto	365.595	2.02245	1.03273	1.95836	0.0501872	0.340321	Nosig
Mef2a	1222.68	-1.03327	0.527624	-1.95835	0.0501888	0.340321	Nosig
Rps27l	9643.77	0.300973	0.153699	1.9582	0.0502066	0.340321	Nosig
D1Pas1	2382.1	-0.845117	0.431903	-1.95673	0.0503791	0.341274	Nosig
Rec8	12.4645	7.14995	3.65546	1.95596	0.0504695	0.341669	Nosig
Nnt	13.9429	-7.3051	3.73535	-1.95566	0.0505048	0.341691	Nosig
Marcksl1	278.31	-2.86758	1.468	-1.95339	0.0507733	0.343269	Nosig
Dlgap4	4299.59	-0.582608	0.298292	-1.95315	0.0508022	0.343269	Nosig
Eps15	3420.7	-0.664559	0.340334	-1.95266	0.0508593	0.343437	Nosig
Fundc1	852.227	-1.3693	0.701426	-1.95217	0.0509184	0.343619	Nosig
Tesmin	12.3998	7.14156	3.66068	1.95088	0.051071	0.344431	Nosig
Dpm2	1431.92	-1.15719	0.59339	-1.95014	0.0511597	0.344811	Nosig
Eif3i	3175.54	-0.581007	0.298018	-1.94957	0.0512274	0.34505	Nosig
Tgif2	851.876	-1.15713	0.593931	-1.94826	0.0513839	0.345885	Nosig
Ptbp3	919.869	-1.17467	0.603218	-1.94735	0.0514933	0.346281	Nosig
Dbf4	28107.1	-0.345146	0.177259	-1.94713	0.0515195	0.346281	Nosig
Tlnrd1	52.8626	6.34365	3.25824	1.94696	0.05154	0.346281	Nosig
Pik3cd	719.632	1.3637	0.700647	1.94634	0.0516139	0.346387	Nosig
B4galt6	1212.13	-0.918065	0.471701	-1.94628	0.0516206	0.346387	Nosig
Ncbp1	5709.84	-0.459	0.23591	-1.94566	0.0516958	0.346486	Nosig
Sdf2	1714.05	-0.861703	0.442894	-1.94562	0.0517003	0.346486	Nosig
Fam210a	4990.37	0.523573	0.269165	1.94518	0.0517538	0.346627	Nosig
Pou6f1	239.042	-3.19101	1.64155	-1.94389	0.0519083	0.347325	Nosig
Cebpb	11.9901	7.09402	3.64962	1.94377	0.0519232	0.347325	Nosig
Kpna4	661.194	1.72332	0.886709	1.9435	0.0519556	0.347325	Nosig
Mrpl35	1140.3	1.15676	0.59569	1.94188	0.0521522	0.348421	Nosig
Alkbh4	197.358	3.62592	1.86857	1.94048	0.0523212	0.349332	Nosig
Rbm17	8046.35	0.377968	0.19489	1.9394	0.0524531	0.349877	Nosig
Ascc1	1189.77	-1.02864	0.530424	-1.93927	0.0524685	0.349877	Nosig
Trappc2l	2980.35	-0.621878	0.320815	-1.93843	0.0525707	0.35034	Nosig
Got1	3421.75	-0.656832	0.338917	-1.93803	0.0526194	0.350344	Nosig
Dnhd1	39.7088	-6.5105	3.36066	-1.93727	0.0527127	0.350344	Nosig
Mob1b	2101	-0.658505	0.339915	-1.93726	0.0527136	0.350344	Nosig
H2-Q6	1223.02	-1.06073	0.547644	-1.9369	0.0527576	0.350344	Nosig
Mrpl40	10508.8	0.33254	0.171688	1.93688	0.05276	0.350344	Nosig
Med7	7433.6	0.398244	0.205618	1.93681	0.0527682	0.350344	Nosig
Tspan4	1142.53	1.20881	0.624449	1.93581	0.0528913	0.350544	Nosig
Tex30	12589.4	-0.442723	0.228707	-1.93577	0.0528963	0.350544	Nosig
Cnga1	136.107	-5.39502	2.7876	-1.93536	0.0529458	0.350544	Nosig
Tagap1	7435.73	-0.444513	0.229704	-1.93516	0.0529708	0.350544	Nosig
Cep85l	1200.46	1.14702	0.592838	1.93479	0.0530161	0.350544	Nosig
Uspl1	5452.14	-0.47343	0.244704	-1.9347	0.0530267	0.350544	Nosig
Snord35a	11.0259	6.972	3.60398	1.93453	0.0530482	0.350544	Nosig
Nkd2	12.2927	-7.12285	3.68215	-1.93442	0.053061	0.350544	Nosig
AA545190	4526.01	-0.569243	0.294448	-1.93325	0.0532053	0.35128	Nosig
Mapk3	261.906	2.79175	1.44428	1.93296	0.0532406	0.351296	Nosig
Zfp219	11.0314	-6.96652	3.6063	-1.93176	0.0533885	0.351929	Nosig
Cdc23	1080.63	1.05087	0.544025	1.93165	0.0534025	0.351929	Nosig
Ctf1	4.74209	-5.74979	2.97666	-1.93162	0.053406	NA	Nosig
Ppp1r3e	31.8238	5.93842	3.07697	1.92996	0.0536123	0.353094	Nosig
Git1	364.088	2.61894	1.35753	1.92918	0.0537079	0.353317	Nosig
Nop16	10710.2	0.365782	0.189615	1.92908	0.0537207	0.353317	Nosig
Zfhx2	10.8304	-6.93989	3.59803	-1.9288	0.0537555	0.353317	Nosig
Rab27a	1935.29	-0.772887	0.400747	-1.92862	0.0537786	0.353317	Nosig
Mxd1	947.39	1.09075	0.565905	1.92744	0.0539253	0.354063	Nosig
Eqtn	10.7482	6.93513	3.5992	1.92685	0.0539978	0.354321	Nosig
Arhgap12	3779.24	0.574914	0.298433	1.92644	0.0540493	0.354441	Nosig
Svil	13.2112	-7.22646	3.75304	-1.9255	0.0541674	0.354894	Nosig
Dazl	2199.6	0.622291	0.323236	1.92519	0.0542053	0.354894	Nosig
4833427F10Rik	44.0239	-6.39928	3.32426	-1.92502	0.0542266	0.354894	Nosig
Cnih4	3769.81	0.509715	0.264846	1.92457	0.0542829	0.354894	Nosig
Nolc1	12843.9	0.295814	0.153727	1.92428	0.0543191	0.354894	Nosig
Dnajb6	10216.2	0.365097	0.189743	1.92416	0.0543339	0.354894	Nosig
Myo6	411.348	2.67521	1.39042	1.92403	0.0543511	0.354894	Nosig
Mms22l	1259.45	1.22663	0.637814	1.92319	0.0544565	0.355365	Nosig
Mfge8	10.6757	6.92651	3.60307	1.92239	0.0545564	0.3558	Nosig
Snapc4	482.75	1.87766	0.977269	1.92133	0.0546896	0.356451	Nosig
Pum3	16389.1	-0.327655	0.170647	-1.92008	0.0548481	0.357266	Nosig
Nubp1	355.899	2.21965	1.15651	1.91926	0.0549508	0.357584	Nosig
Tsc22d4	4345.08	-0.54815	0.28562	-1.91916	0.054964	0.357584	Nosig
Plpbp	6821.27	-0.473554	0.246865	-1.91827	0.0550763	0.358096	Nosig
Psmc5	5871.73	1.01736	0.530468	1.91786	0.0551289	0.358221	Nosig
Farsb	1498.95	-1.16233	0.606193	-1.91742	0.0551842	0.358362	Nosig
Kcnb1	5.78944	6.04243	3.152	1.91701	0.0552363	NA	Nosig
Arl14ep	8320.93	-0.396453	0.206889	-1.91626	0.0553319	0.359103	Nosig
Rtn4r	108.189	5.57146	2.91287	1.91271	0.0557855	0.361627	Nosig
Gmcl1	544.157	2.49766	1.30597	1.91249	0.0558129	0.361627	Nosig
Trappc13	2619.33	0.872922	0.456449	1.91242	0.0558226	0.361627	Nosig
Ctbp2	642.503	1.485	0.776762	1.91179	0.0559037	0.361791	Nosig
4833418N02Rik	12.2671	7.1261	3.72764	1.91169	0.0559156	0.361791	Nosig
Bicd1	30.6546	6.56094	3.43253	1.9114	0.0559531	0.361814	Nosig
Igdcc3	855.761	-1.25514	0.656834	-1.9109	0.0560176	0.362012	Nosig
Gm29968	10.4943	-6.89532	3.61054	-1.90978	0.056162	0.362584	Nosig
B3galt5	12.1644	7.11394	3.72522	1.90967	0.0561757	0.362584	Nosig
Gpx3	2581.76	-0.692782	0.362824	-1.90942	0.056208	0.362584	Nosig
Aldob	11.9969	-7.08833	3.71634	-1.90734	0.0564762	0.363995	Nosig
Wars	766.899	-1.2669	0.664275	-1.9072	0.056495	0.363995	Nosig
Tbck	3544.78	0.674753	0.353926	1.90648	0.0565876	0.364373	Nosig
Htt	316.711	-2.27163	1.19388	-1.90273	0.0570764	0.366914	Nosig
Gpat4	1398.24	-0.964882	0.507243	-1.90221	0.0571441	0.366914	Nosig
Creb3l3	102.827	5.61457	2.95175	1.90212	0.0571558	0.366914	Nosig
Foxk2	6640.19	-0.473474	0.248932	-1.90202	0.0571681	0.366914	Nosig
Bmi1	14742.3	0.278239	0.1463	1.90184	0.0571919	0.366914	Nosig
Kat2a	1065.45	1.39601	0.734035	1.90182	0.0571941	0.366914	Nosig
Olfr151	9.67137	-6.77694	3.56363	-1.90169	0.0572111	NA	Nosig
Zfp644	5011.62	0.42761	0.224868	1.9016	0.057223	0.366914	Nosig
Dhx32	1172.54	-1.04338	0.548854	-1.90102	0.0572997	0.366952	Nosig
Tnfaip2	11.8363	-7.06787	3.71839	-1.90079	0.0573296	0.366952	Nosig
Brdt	5453.68	0.513976	0.270404	1.90077	0.0573319	0.366952	Nosig
Usp24	884.506	1.15367	0.607107	1.90028	0.0573965	0.367029	Nosig
Tmco1	3956.84	0.48286	0.254185	1.89964	0.0574801	0.367029	Nosig
LOC115487084	10.1441	-6.84583	3.60375	-1.89964	0.0574802	0.367029	Nosig
Inpp5d	141.493	-4.12193	2.16986	-1.89963	0.0574815	0.367029	Nosig
Ccdc163	1319.62	0.894476	0.471103	1.89868	0.0576061	0.367605	Nosig
Ddhd1	589.369	2.51639	1.32555	1.89838	0.0576457	0.367638	Nosig
Rpl41	46467	0.2234	0.117703	1.898	0.0576965	0.367742	Nosig
Prpf6	1061.97	-1.2563	0.662156	-1.89729	0.0577901	0.367949	Nosig
Crls1	1448.52	0.825242	0.434973	1.89723	0.0577978	0.367949	Nosig
Nrcam	11.0034	-6.96367	3.6722	-1.89632	0.0579175	0.368315	Nosig
Cul5	23015.9	0.247683	0.130616	1.89627	0.0579244	0.368315	Nosig
Lppos	12.324	7.13275	3.76261	1.89569	0.0580007	0.368581	Nosig
Tbca	1378.9	-0.787793	0.415642	-1.89536	0.0580442	0.368638	Nosig
Ocln	1019.96	1.64173	0.866457	1.89476	0.0581241	0.368925	Nosig
Uty	245.235	3.8635	2.03946	1.89438	0.0581746	0.369027	Nosig
Dcun1d5	3486.16	0.561968	0.296723	1.89392	0.0582361	0.369198	Nosig
Lmf1	9.47977	6.75422	3.56709	1.89348	0.0582941	NA	Nosig
Vegfa	15.7002	6.50676	3.4367	1.89332	0.0583157	0.369357	Nosig
Dhh	246.584	-3.06276	1.61776	-1.89321	0.0583305	0.369357	Nosig
Cxxc5	9.30146	-6.72073	3.55311	-1.89151	0.0585564	NA	Nosig
Hdac1	5432.18	0.549467	0.290566	1.89102	0.0586213	0.370978	Nosig
Ggnbp1	9.28676	-6.71831	3.55416	-1.89027	0.0587223	NA	Nosig
Fam53c	1108.05	1.06905	0.565626	1.89004	0.0587528	0.371591	Nosig
Tm2d2	462.466	3.03429	1.60574	1.88965	0.0588043	0.371696	Nosig
Eng	30.0066	6.52968	3.45652	1.88909	0.0588798	0.371953	Nosig
Chka	11511.5	0.290254	0.153718	1.88822	0.058996	0.372467	Nosig
Ptdss2	12291.8	0.36966	0.195824	1.88772	0.0590639	0.372656	Nosig
Rbm18	4442.16	0.445144	0.235841	1.88748	0.0590958	0.372656	Nosig
Crot	295.53	2.29589	1.21709	1.88637	0.059245	0.372772	Nosig
Eif4g3	579.192	1.52153	0.806649	1.88624	0.0592629	0.372772	Nosig
Tapt1	235.018	3.55748	1.88618	1.88608	0.0592844	0.372772	Nosig
Ddx46	7605.77	-0.334962	0.177597	-1.88607	0.0592852	0.372772	Nosig
Rsph1	36.4544	-5.85785	3.10589	-1.88605	0.0592887	0.372772	Nosig
Timm23	21406.9	0.236309	0.125328	1.88553	0.0593585	0.372785	Nosig
Kif22	4660.76	0.488115	0.258877	1.88551	0.0593607	0.372785	Nosig
Atp2b4	10.977	-6.95909	3.69551	-1.88312	0.0596842	0.374596	Nosig
St3gal3	10.6724	6.92623	3.67921	1.88253	0.0597638	0.374875	Nosig
Gpc4	149.255	-4.65137	2.47211	-1.88154	0.0598985	0.375373	Nosig
Psma8	29.1258	6.48618	3.44757	1.88137	0.0599209	0.375373	Nosig
Efna5	4385.22	-0.619221	0.329201	-1.88098	0.0599744	0.375373	Nosig
Nusap1	1537.22	0.843448	0.448425	1.88091	0.0599838	0.375373	Nosig
Cttn	1527.11	0.980687	0.521604	1.88014	0.0600893	0.375693	Nosig
Zbtb1	1484.68	-0.843367	0.448597	-1.88001	0.0601068	0.375693	Nosig
Bhlhe41	13235.6	-0.424167	0.225694	-1.87939	0.0601911	0.375693	Nosig
Slfn8	10.8051	-6.93632	3.69079	-1.87936	0.0601953	0.375693	Nosig
Slc25a20	1651.74	-0.940247	0.500332	-1.87925	0.0602108	0.375693	Nosig
Mrpl48	1315.85	-0.879424	0.468069	-1.87883	0.0602672	0.375825	Nosig
Pot1a	184.296	3.79008	2.01813	1.87802	0.0603786	0.376161	Nosig
Dnajc9	2872.64	0.532317	0.28346	1.87792	0.0603915	0.376161	Nosig
Nxt1	4658.2	-0.4962	0.264433	-1.87647	0.0605908	0.377182	Nosig
Tbc1d2	28.456	6.45231	3.441	1.87513	0.0607751	0.377615	Nosig
Pik3ip1	80.6861	-5.89983	3.1464	-1.87511	0.0607781	0.377615	Nosig
Mkrn1	21274.9	-0.247961	0.132242	-1.87506	0.0607851	0.377615	Nosig
Extl3	9.50394	6.75792	3.60422	1.875	0.0607924	NA	Nosig
Fgfr1	31.2399	5.18955	2.76799	1.87485	0.0608139	0.377615	Nosig
Ndufa10	1614.63	0.795646	0.424418	1.87468	0.0608372	0.377615	Nosig
Fahd1	8.91729	6.66555	3.55863	1.87307	0.0610589	NA	Nosig
Taf1b	2074.38	-0.749615	0.400258	-1.87283	0.0610923	0.378879	Nosig
Sh3gl1	1256.07	-1.19588	0.638591	-1.87269	0.0611119	0.378879	Nosig
Shkbp1	60.7933	5.43988	2.9064	1.87169	0.0612489	0.379509	Nosig
Smc6	15323.6	0.288295	0.154064	1.87127	0.0613074	0.379636	Nosig
Gm11413	2085.05	-0.876493	0.468454	-1.87103	0.0613406	0.379636	Nosig
Sptlc2	4872.84	-0.629155	0.336337	-1.87061	0.0613997	0.379681	Nosig
Dusp6	118.048	-4.2565	2.27583	-1.87031	0.0614413	0.379681	Nosig
Abi1	1472.72	0.774611	0.414184	1.87021	0.0614546	0.379681	Nosig
Arpc5	4089.78	-0.566	0.302884	-1.8687	0.0616642	0.380756	Nosig
Pcgf5	3535.25	0.589584	0.31568	1.86766	0.0618091	0.38143	Nosig
Flrt3	10.9137	6.9571	3.72726	1.86655	0.0619648	0.381949	Nosig
Cdh6	10.9137	6.9571	3.72726	1.86655	0.0619648	0.381949	Nosig
Rhot1	6302.31	0.567041	0.303908	1.86583	0.0620654	0.382349	Nosig
Ripply3	4.05507	5.52759	2.96286	1.86563	0.0620936	NA	Nosig
Rhbdl3	244.12	3.19719	1.71455	1.86474	0.0622179	0.38296	Nosig
Vamp8	2158.1	0.790286	0.423835	1.86461	0.0622364	0.38296	Nosig
Nemp2	4.62431	5.71807	3.06768	1.86397	0.0623254	NA	Nosig
C2cd3	1596.42	-0.976199	0.523755	-1.86385	0.0623434	0.383398	Nosig
Cacna1g	9.32127	-6.72318	3.60757	-1.86363	0.0623737	NA	Nosig
Zfp809	986.016	1.15497	0.619894	1.86317	0.0624385	0.383761	Nosig
E130309D02Rik	1483.95	-0.908637	0.488028	-1.86185	0.0626236	0.384628	Nosig
Xpo7	356.033	2.71112	1.45631	1.86163	0.0626549	0.384628	Nosig
Ankrd11	2134.04	-1.0221	0.549101	-1.8614	0.0626876	0.384628	Nosig
Npffr1	7.97151	5.51029	2.96084	1.86106	0.0627358	NA	Nosig
Gm51425	54.2007	-5.15708	2.77199	-1.86043	0.0628254	0.385252	Nosig
Pim1	14547.8	-0.325673	0.17508	-1.86014	0.0628652	0.385275	Nosig
Arhgap15	454.149	-2.87122	1.54412	-1.85945	0.062963	0.385414	Nosig
Eif3f	1608.72	-0.756831	0.407076	-1.85919	0.0630007	0.385414	Nosig
Tfrc	18291.8	-0.286679	0.154213	-1.85898	0.0630296	0.385414	Nosig
Cdc27	5341.85	0.52203	0.280817	1.85896	0.0630323	0.385414	Nosig
Ccdc170	9.91542	-6.81231	3.66513	-1.85868	0.063072	0.385436	Nosig
Tmem184b	107.977	5.02533	2.70443	1.85818	0.0631432	0.385436	Nosig
Alas1	1286.8	0.900079	0.484459	1.85791	0.0631823	0.385436	Nosig
Rph3al	622.91	-1.59796	0.860177	-1.85771	0.0632105	0.385436	Nosig
Ccny	260.609	-6.96002	3.74665	-1.85767	0.0632165	0.385436	Nosig
Sv2b	8.33751	6.5701	3.53734	1.85736	0.0632607	NA	Nosig
Psma6	11978.8	0.289031	0.155657	1.85685	0.0633326	0.385924	Nosig
Gsr	667.994	1.40196	0.756312	1.85368	0.0637844	0.388291	Nosig
Ccdc6	901158	-0.318986	0.172088	-1.85362	0.0637938	0.388291	Nosig
Mir1198	9.60393	6.77295	3.65391	1.85362	0.0637939	NA	Nosig
Dmd	229.358	-3.43851	1.85553	-1.85312	0.0638656	0.388351	Nosig
Plekhm1	1310.4	0.890055	0.480321	1.85304	0.0638764	0.388351	Nosig
Dpy19l3	29.2175	-6.39738	3.45425	-1.85203	0.0640215	0.388797	Nosig
Rnf141	2996.54	-0.609639	0.329174	-1.85202	0.0640226	0.388797	Nosig
Lrp8	9.49863	-6.75165	3.64612	-1.85174	0.0640636	NA	Nosig
Parn	476.509	1.73267	0.935958	1.85122	0.0641376	0.389274	Nosig
4930557K07Rik	8.48025	6.59352	3.56396	1.85006	0.0643054	NA	Nosig
Rps7	4774.87	0.464403	0.251031	1.84998	0.0643159	0.389894	Nosig
Cab39	6973.67	0.397966	0.215136	1.84984	0.064337	0.389894	Nosig
Pex11b	521.487	-2.39202	1.29332	-1.84952	0.0643824	0.389894	Nosig
E130311K13Rik	482.673	-1.82276	0.985541	-1.8495	0.0643859	0.389894	Nosig
Rgs3	9.25788	6.72126	3.63695	1.84805	0.0645956	NA	Nosig
4930579K19Rik	24.7315	6.36898	3.44835	1.84696	0.0647526	0.391539	Nosig
Snord33	3.4808	5.30925	2.87467	1.84691	0.0647603	NA	Nosig
Mtmr12	733.532	1.27366	0.689666	1.84678	0.0647785	0.391539	Nosig
Med30	1494.14	1.24171	0.672482	1.84645	0.0648267	0.391539	Nosig
Fem1a	734.4	1.33264	0.721761	1.84638	0.0648378	0.391539	Nosig
Slirp	988.018	0.962257	0.521166	1.84635	0.0648409	0.391539	Nosig
Mug-ps1	9.79178	6.80209	3.68762	1.84458	0.0650993	NA	Nosig
Snrpe	7148.34	0.339642	0.184142	1.84446	0.0651163	0.39286	Nosig
Ddr2	844.257	1.11329	0.603624	1.84434	0.0651332	0.39286	Nosig
Eif2a	3880.29	-0.545436	0.295776	-1.84409	0.0651707	0.392864	Nosig
Rps5	8696.21	0.323919	0.175692	1.84368	0.0652301	0.393	Nosig
Slco1a4	479.964	-2.84207	1.54187	-1.84327	0.0652898	0.393138	Nosig
Psmd6	2647.77	0.74254	0.402989	1.84258	0.0653903	0.393271	Nosig
D10Wsu102e	10866.1	0.289415	0.157083	1.84243	0.0654122	0.393271	Nosig
Cstf2	977.316	1.10846	0.601666	1.84232	0.0654284	0.393271	Nosig
Psmb10	421.046	1.79822	0.976173	1.84211	0.0654592	0.393271	Nosig
Dmrta2	7.68255	6.45112	3.50284	1.84168	0.0655217	NA	Nosig
2310022A10Rik	392.283	-2.06445	1.12102	-1.84159	0.0655355	0.393508	Nosig
Nat8l	7.9087	-6.48626	3.52317	-1.84103	0.0656175	NA	Nosig
Tchp	480.92	1.7884	0.971522	1.84082	0.0656476	0.393959	Nosig
Tex50	7.69915	-6.4478	3.50362	-1.84032	0.0657206	NA	Nosig
Msto1	1170.07	1.0788	0.586339	1.83989	0.0657844	0.394071	Nosig
Rps27a	3999.26	0.420861	0.228762	1.83973	0.0658072	0.394071	Nosig
Elk4	8088.36	-0.482049	0.262027	-1.83969	0.0658134	0.394071	Nosig
Mief2	2198.13	-0.838464	0.455764	-1.83969	0.0658138	0.394071	Nosig
Znhit6	11398.3	-0.281585	0.15313	-1.83886	0.0659357	0.39458	Nosig
Olfr976	191.825	-4.66536	2.53797	-1.83822	0.0660293	0.394918	Nosig
Gm13648	8.83354	6.65362	3.62295	1.83652	0.0662805	NA	Nosig
Dnajb11	7194.79	-0.360163	0.196124	-1.83641	0.0662975	0.396183	Nosig
Psmb6	4498.77	-0.398726	0.217145	-1.83622	0.0663252	0.396183	Nosig
Zzef1	4365.07	-0.552365	0.300846	-1.83604	0.0663521	0.396183	Nosig
Lhcgr	8.97878	-6.66969	3.63311	-1.83581	0.0663861	NA	Nosig
Eif2s2	31816.3	0.291811	0.158965	1.83569	0.066403	0.396232	Nosig
Myo10	962.981	1.01934	0.555353	1.83548	0.0664346	0.396232	Nosig
Art5	25.9685	6.31892	3.44345	1.83506	0.0664975	0.396386	Nosig
B020004J07Rik	1236.71	1.43447	0.781899	1.8346	0.0665643	0.396563	Nosig
Tshz1	211.615	-3.27579	1.78604	-1.83411	0.0666383	0.396782	Nosig
Snx6	8888.96	0.362842	0.19789	1.83355	0.0667207	0.397052	Nosig
Trim71	17459.7	-0.309287	0.168712	-1.83323	0.0667687	0.397105	Nosig
Sumo2	12046.5	0.28331	0.154561	1.83299	0.0668041	0.397105	Nosig
Maml1	796.6	1.24038	0.676892	1.83247	0.0668814	0.397343	Nosig
Mmp16	3.41708	5.28513	2.88646	1.83101	0.0670995	NA	Nosig
Lonrf3	2323.76	-0.772648	0.422099	-1.83049	0.0671771	0.398878	Nosig
Taf4b	4562.81	0.517315	0.282672	1.83009	0.0672369	0.399011	Nosig
Dhcr7	707.582	-1.61796	0.884361	-1.82953	0.0673204	0.399074	Nosig
Proser3	24.2734	-6.37604	3.48509	-1.82952	0.0673222	0.399074	Nosig
Gm10638	8.55064	6.6067	3.61316	1.82851	0.0674727	NA	Nosig
Slc12a2	12686.9	0.278744	0.152518	1.82761	0.0676076	0.40037	Nosig
Rreb1	3429.86	-0.492679	0.269583	-1.82756	0.0676159	0.40037	Nosig
Rspry1	2314.61	-0.865684	0.473797	-1.82712	0.0676817	0.400538	Nosig
Zfp365	8.65336	6.62212	3.62467	1.82696	0.0677062	NA	Nosig
Mdc1	530.066	1.613	0.883626	1.82544	0.0679351	0.401665	Nosig
Srebf1	66.9968	5.81306	3.18462	1.82536	0.0679474	0.401665	Nosig
Slc25a15	6234.53	-0.516806	0.283422	-1.82345	0.0682351	0.403142	Nosig
Erp29	925.715	1.00553	0.551677	1.82267	0.0683529	0.403615	Nosig
Atp6v1d	4598.49	-0.496497	0.272559	-1.82161	0.0685135	0.40434	Nosig
Pck2	52.0546	5.11131	2.80682	1.82103	0.0686027	0.404549	Nosig
Zfp729a	12.256	6.14468	3.37456	1.82088	0.0686249	0.404549	Nosig
Celf2	4835.21	-0.520367	0.286036	-1.81924	0.0688755	0.405538	Nosig
Ptp4a2	70041.4	-0.287236	0.157899	-1.81911	0.068894	0.405538	Nosig
Eloa	15795	-0.291769	0.160398	-1.81903	0.0689066	0.405538	Nosig
Arhgap28	326.124	2.37974	1.30893	1.81808	0.0690522	0.406172	Nosig
Hmgb2	9117.09	0.300048	0.165124	1.8171	0.0692012	0.406687	Nosig
Zfp558	457.397	-5.24197	2.88495	-1.81701	0.0692161	0.406687	Nosig
Sclt1	181.988	3.65649	2.01427	1.8153	0.0694784	0.408004	Nosig
Atraid	2915.81	-0.575292	0.317158	-1.8139	0.0696936	0.409043	Nosig
Cox14	5476.56	-0.364809	0.201185	-1.8133	0.0697863	0.409154	Nosig
Slc25a22	7.07654	6.33359	3.49309	1.81318	0.0698046	NA	Nosig
Ildr1	11.9607	7.08934	3.91033	1.81298	0.0698353	0.409154	Nosig
AA623943	462.233	-1.63089	0.899704	-1.81269	0.0698793	0.409154	Nosig
Kif9	624.821	-1.32334	0.730059	-1.81265	0.0698857	0.409154	Nosig
Rnpc3	1813.51	0.740249	0.408421	1.81247	0.0699141	0.409154	Nosig
Zmym4	613.833	1.59485	0.880021	1.81228	0.0699425	0.409154	Nosig
Snx17	872.422	-1.1754	0.648874	-1.81145	0.0700711	0.409682	Nosig
Ptp4a3	2.55453	4.86251	2.68464	1.81123	0.0701047	NA	Nosig
Nme2	8329.94	0.309744	0.171042	1.81092	0.0701525	0.409934	Nosig
Tmem120a	4183.93	-0.54573	0.301429	-1.81047	0.0702224	0.410117	Nosig
Mdh2	27516.5	-0.302789	0.167347	-1.80935	0.0703966	0.410734	Nosig
Bcl7b	466.457	1.60018	0.884515	1.8091	0.0704352	0.410734	Nosig
Atp1a2	2.85984	5.02577	2.77811	1.80906	0.0704419	NA	Nosig
Nipsnap3b	308.239	3.13296	1.73226	1.80859	0.0705141	0.410734	Nosig
Msantd4	584.015	2.17017	1.20009	1.80835	0.0705527	0.410734	Nosig
Fbxo43	2025.29	0.913411	0.505128	1.80828	0.0705633	0.410734	Nosig
Fmr1os	11.8583	-7.07057	3.91035	-1.80817	0.0705801	0.410734	Nosig
Polr3b	1921.81	0.721609	0.399216	1.80757	0.0706741	0.410734	Nosig
Armh4	11.7873	7.06827	3.91038	1.80757	0.0706742	0.410734	Nosig
Tmprss11d	11.7873	7.06827	3.91038	1.80757	0.0706742	0.410734	Nosig
Phf12	1655.09	-0.839608	0.464561	-1.80731	0.0707132	0.410737	Nosig
Srd5a3	307.913	3.42174	1.89431	1.80632	0.0708678	0.411411	Nosig
Fdps	1247.6	-1.08207	0.599986	-1.8035	0.0713099	0.413631	Nosig
Rnf165	144.378	4.46052	2.47342	1.80338	0.0713278	0.413631	Nosig
Slc22a7	11.6864	-7.0495	3.9104	-1.80276	0.0714262	0.413977	Nosig
Syt14	11.614	7.04689	3.91044	1.80207	0.071534	0.414152	Nosig
Adh4	11.614	7.04689	3.91044	1.80207	0.071534	0.414152	Nosig
Pcyt2	1788.38	0.995443	0.552714	1.80101	0.0717014	0.414896	Nosig
Nsmce4a	6915.94	0.452124	0.251077	1.80074	0.0717434	0.414907	Nosig
Gm32511	407.408	-1.82472	1.01345	-1.80051	0.0717809	0.414907	Nosig
Ppat	18784.3	0.277568	0.154199	1.80007	0.07185	0.415081	Nosig
Cep85	913.932	-1.05936	0.588701	-1.79948	0.0719429	0.415394	Nosig
Vwa3a	11.4849	7.03102	3.91048	1.79799	0.072178	0.416442	Nosig
Rnf4	30693.1	-0.247717	0.137849	-1.79701	0.0723336	0.416442	Nosig
4930522H14Rik	591.095	-1.42906	0.795292	-1.79691	0.0723507	0.416442	Nosig
Igsf3	6214.56	-0.425273	0.236711	-1.79659	0.0724004	0.416442	Nosig
4930593A02Rik	11.4406	7.02519	3.91049	1.7965	0.0724155	0.416442	Nosig
Wrap73	11.4406	7.02519	3.91049	1.7965	0.0724155	0.416442	Nosig
Srp19	2540.47	0.582034	0.323995	1.79643	0.0724264	0.416442	Nosig
Fyttd1	2439.14	-0.596519	0.332101	-1.7962	0.0724633	0.416442	Nosig
Ttpal	251.405	-2.73011	1.52	-1.79612	0.0724756	0.416442	Nosig
Mast2	1254.98	-0.885859	0.493322	-1.7957	0.0725419	0.416474	Nosig
Arrdc2	362.732	2.68208	1.49378	1.7955	0.0725748	0.416474	Nosig
Adarb2	2839.49	-0.617526	0.343959	-1.79535	0.0725981	0.416474	Nosig
Smim13	3832.54	0.601951	0.335355	1.79497	0.0726585	0.416531	Nosig
Brf1	757.458	1.19852	0.6678	1.79473	0.0726973	0.416531	Nosig
Lamtor5	654.144	1.23781	0.689762	1.79455	0.0727252	0.416531	Nosig
Snord64	6.46291	6.20095	3.45587	1.79432	0.0727619	NA	Nosig
Cyb561a3	1261.5	-0.919428	0.512623	-1.79358	0.0728809	0.417139	Nosig
Add2	6.49049	6.20704	3.46071	1.79357	0.0728816	NA	Nosig
Mmp19	319.471	-3.06135	1.70701	-1.7934	0.0729094	0.417139	Nosig
Olfr836	6.51075	6.21342	3.46536	1.79301	0.0729715	NA	Nosig
Emc3	9566.73	0.343551	0.191612	1.79295	0.0729805	0.417322	Nosig
Myo15	17.9915	5.74105	3.20307	1.79236	0.0730756	0.417539	Nosig
4933407G14Rik	11.3427	-7.00642	3.91051	-1.79169	0.0731826	0.417539	Nosig
4930521E06Rik	11.3427	-7.00642	3.91051	-1.79169	0.0731826	0.417539	Nosig
Mcm5	412.031	-2.3022	1.2852	-1.79132	0.0732417	0.417539	Nosig
Gm2560	556.327	-1.46765	0.819336	-1.79126	0.0732513	0.417539	Nosig
Plekhm3	2077.44	-0.728011	0.406481	-1.79101	0.0732922	0.417539	Nosig
Zfp41	11.2673	7.00316	3.91055	1.79084	0.0733195	0.417539	Nosig
Stxbp5l	456.82	-2.4433	1.36439	-1.79076	0.0733314	0.417539	Nosig
E130201H02Rik	25.6572	-6.20728	3.46772	-1.79002	0.0734511	0.417949	Nosig
Taf1d	6266.2	-0.434303	0.242651	-1.78983	0.0734816	0.417949	Nosig
Gm10790	145.731	-3.81578	2.13275	-1.78913	0.0735932	0.418219	Nosig
Sec22a	465.633	2.07734	1.16121	1.78895	0.0736236	0.418219	Nosig
Krt84	328.196	-2.74547	1.53498	-1.7886	0.0736792	0.418219	Nosig
Rpl13	6674.1	0.381559	0.213333	1.78856	0.0736858	0.418219	Nosig
Gm13078	474.923	-4.71031	2.63515	-1.78749	0.0738584	0.418365	Nosig
Plin3	1000.29	-1.07849	0.603409	-1.78732	0.073885	0.418365	Nosig
4930430F08Rik	11.152	6.98858	3.91059	1.78709	0.0739229	0.418365	Nosig
Dnajb4	813.11	1.47137	0.823353	1.78705	0.0739299	0.418365	Nosig
Zfp738	307.571	-3.24088	1.81362	-1.78697	0.0739425	0.418365	Nosig
H2az1	24894.1	-0.209786	0.117399	-1.78694	0.0739467	0.418365	Nosig
Smim15	1795.3	-0.884147	0.494868	-1.78663	0.0739967	0.418426	Nosig
AV320801	12.2157	-6.13291	3.43317	-1.78637	0.0740397	0.418448	Nosig
Osbp2	11.1708	-6.98439	3.91057	-1.78603	0.0740945	0.418536	Nosig
Id1	11.0939	6.98078	3.91061	1.78509	0.0742471	0.419176	Nosig
Mir3068	6.12247	6.12391	3.43136	1.78469	0.0743122	NA	Nosig
Bcap31	14526.6	-0.262531	0.14711	-1.7846	0.0743264	0.419402	Nosig
Blvrb	11.1006	-6.97572	3.91059	-1.7838	0.0744559	0.419855	Nosig
Rasip1	22.3796	6.22315	3.48906	1.78362	0.0744853	0.419855	Nosig
Lpl	647.571	1.45678	0.817142	1.78277	0.0746233	0.420245	Nosig
Ica1l	665.377	-1.41381	0.793065	-1.78271	0.0746332	0.420245	Nosig
E330014E10Rik	2.37256	-4.7499	2.66511	-1.78225	0.0747081	NA	Nosig
Aftph	1964.9	-0.759232	0.426038	-1.78208	0.0747368	0.420473	Nosig
Itgb4	552.549	-1.48197	0.831806	-1.78163	0.0748096	0.420473	Nosig
Izumo2	10.9855	6.96688	3.91065	1.78151	0.0748284	0.420473	Nosig
1110028F18Rik	245.104	-3.57541	2.00697	-1.7815	0.0748313	0.420473	Nosig
Hexa	121.844	-4.70484	2.6413	-1.78125	0.0748708	0.420474	Nosig
Piezo1	6.73279	6.25983	3.51511	1.78083	0.0749399	NA	Nosig
Lamtor2	1738.65	-0.783363	0.439917	-1.7807	0.0749607	0.420704	Nosig
1700028P15Rik	10.999	-6.96201	3.91063	-1.78028	0.07503	0.420704	Nosig
Socs5	10.999	-6.96201	3.91063	-1.78028	0.07503	0.420704	Nosig
Klf4	645.844	1.26796	0.712521	1.77954	0.0751507	0.420867	Nosig
Pgp	10883.3	-0.367135	0.206317	-1.77947	0.075162	0.420867	Nosig
Ash2l	1948.91	0.693893	0.389963	1.77938	0.0751774	0.420867	Nosig
Ap4b1	1218.6	1.01346	0.569773	1.7787	0.075289	0.421084	Nosig
Cuedc2	1111.66	-1.0051	0.56515	-1.77847	0.0753271	0.421084	Nosig
Tnfsf13b	2768.28	0.524496	0.294922	1.77842	0.0753345	0.421084	Nosig
Mapk8	2300.74	0.612378	0.344626	1.77693	0.0755791	0.422136	Nosig
Phospho1	12.8295	5.40054	3.03948	1.7768	0.0756017	0.422136	Nosig
Gpaa1	93.0474	4.14598	2.33466	1.77584	0.0757596	0.422797	Nosig
4930435F18Rik	10.8271	-6.93929	3.91069	-1.77444	0.0759901	0.42364	Nosig
Gm31763	10.8271	-6.93929	3.91069	-1.77444	0.0759901	0.42364	Nosig
Foxred2	10.7473	6.93496	3.91073	1.77331	0.0761765	0.424236	Nosig
Acot1	10.7473	6.93496	3.91073	1.77331	0.0761765	0.424236	Nosig
Casp2	459.69	-1.87145	1.05623	-1.77182	0.0764247	0.425239	Nosig
Zfp423	101.765	-5.25648	2.96711	-1.77158	0.076464	0.425239	Nosig
Ostc	2265.61	-0.814972	0.460052	-1.77148	0.0764814	0.425239	Nosig
Acsl3	1279.63	1.07275	0.605639	1.77127	0.0765159	0.425239	Nosig
Otud7a	10.6526	6.92248	3.91077	1.77011	0.0767095	0.425484	Nosig
Ifnk	10.6526	6.92248	3.91077	1.77011	0.0767095	0.425484	Nosig
Mir1960	10.6526	6.92248	3.91077	1.77011	0.0767095	0.425484	Nosig
Pex3	3339.04	0.593764	0.335464	1.76998	0.076731	0.425484	Nosig
Meaf6	1417.95	-0.735675	0.415718	-1.76965	0.0767856	0.425484	Nosig
BC031181	7909.72	0.306609	0.173268	1.76957	0.0767991	0.425484	Nosig
Fez2	1066.07	3.07484	1.7382	1.76898	0.0768973	0.425807	Nosig
6820408C15Rik	5.83541	6.0554	3.42358	1.76873	0.0769383	NA	Nosig
Adnp	6.20161	-6.1351	3.46982	-1.76813	0.0770389	NA	Nosig
Pros1	6.731	-6.2551	3.53882	-1.76757	0.0771336	NA	Nosig
Zbtb12	10.5739	6.9115	3.9108	1.76728	0.0771806	0.427154	Nosig
Cct2	6887.28	-0.513318	0.290654	-1.76608	0.0773828	0.428051	Nosig
Cul4b	3361.42	-0.535574	0.303312	-1.76575	0.077437	0.428129	Nosig
Zmat4	336.641	2.80509	1.58934	1.76495	0.0775728	0.42834	Nosig
Siah1a	1391.19	0.830556	0.470619	1.76482	0.0775949	0.42834	Nosig
Phf5a	10969.1	-0.406374	0.230265	-1.76481	0.0775956	0.42834	Nosig
Ogfod2	6.04897	6.10552	3.46047	1.76436	0.0776714	NA	Nosig
Zadh2	10.4862	6.89975	3.91083	1.76427	0.077687	0.428624	Nosig
Acot13	1403.17	-0.767538	0.435269	-1.76336	0.0778393	0.428875	Nosig
Dnaja2	9391.92	0.366439	0.207812	1.76332	0.0778465	0.428875	Nosig
Agbl5	48.9894	5.8152	3.29838	1.76304	0.0778929	0.428875	Nosig
1110065P20Rik	9.96474	5.84396	3.31486	1.76296	0.0779075	0.428875	Nosig
Dag1	429.149	4.59895	2.60888	1.7628	0.0779334	0.428875	Nosig
9530051G07Rik	10.4834	-6.89273	3.91082	-1.76248	0.0779885	0.428957	Nosig
Tslrn1	6.21276	6.14377	3.48724	1.76179	0.0781054	NA	Nosig
Dnaaf4	10.4571	-6.88956	3.91082	-1.76166	0.0781261	0.429492	Nosig
Zglp1	10.4006	6.88764	3.91087	1.76115	0.0782123	0.429745	Nosig
Strada	269.33	3.24832	1.8449	1.76071	0.078288	0.429777	Nosig
Itm2b	131.033	4.44749	2.52618	1.76056	0.0783136	0.429777	Nosig
Pknox1	2426.98	-0.551827	0.313475	-1.76035	0.078348	0.429777	Nosig
Depdc1a	515.169	2.33511	1.32664	1.76017	0.0783792	0.429777	Nosig
Ptcd3	2699.02	0.563253	0.320083	1.75971	0.0784575	0.429986	Nosig
Exosc10	1559.76	0.845396	0.480644	1.75888	0.0785974	0.430532	Nosig
Sla2	6.11276	6.12054	3.48066	1.75844	0.0786721	NA	Nosig
Cldn8	10.3197	6.87667	3.9109	1.75833	0.0786907	0.430821	Nosig
Ep300	2277.3	-0.633275	0.360469	-1.75681	0.0789505	0.431528	Nosig
Ppcs	4232.32	-0.428242	0.243771	-1.75674	0.0789621	0.431528	Nosig
Cxcr2	30.2404	4.17011	2.3739	1.75665	0.0789783	0.431528	Nosig
B4galnt2	1442.57	-0.796601	0.45353	-1.75645	0.0790124	0.431528	Nosig
[truncated: 23,240 more rows]
