# Supplementary material for: Exposure to polystyrene nanoplastics impairs sperm metabolism and pre-implantation embryo development in mice
Source: Front Cell Dev Biol. 2025 Feb 28;13:1562331. doi: 10.3389/fcell.2025.1562331 (PMC11906707; doi:10.3389/fcell.2025.1562331)
Supplement: Supplementary file 5 [file Table4.xlsx]

## Sheet: RT-qPCR primer
		Gapdh-qF	GTGTTCCTACCCCCAATGTGT
		Gapdh-qR	ATTGTCATACCAGGAAATGAGCTT
		Akap1-qF	AAACCAGAAGGCGAAGATTGTG
		Akap1-qR	TTGGCTCTGTAACATGCTTGG
		Rps3-qF	TTTCGGAGTATGCACTGCG
		Rps3-qR	GGACTTTGAGTCAGTAGACCTGG
		Tiparp-qF	CCCCTGGAAATCAACCCATCG
		Tiparp-qR	CCCTCAACATTTGTCCCATCA
		Smarca2-qF	GAACGCCATCATTGATACTGTGA
		Smarca2-qR	TCCCAGGCTCCGATACTTATG
		Dpf2-qF	AGCTCCTTGGCGAGCAATAC
		Dpf2-qR	AGGCGCACACTACGTTCAG
		Cks1b-qF	CCAAGGACATAGCCAAGCTGG
		Cks1b-qR	TGGCCGTCGGAACAGTAAGA
