# Supplementary material for: Exposure to polystyrene nanoplastics impairs sperm metabolism and pre-implantation embryo development in mice
Source: Front Cell Dev Biol. 2025 Feb 28;13:1562331. doi: 10.3389/fcell.2025.1562331 (PMC11906707; doi:10.3389/fcell.2025.1562331)
Supplement: Supplementary file 6 [file Table1.xlsx]

## Sheet: diffexpr.result
	baseMean	log2FoldChange (PS/Control)	lfcSE	stat	pvalue	padj	group
Fam71b	13594.4	-0.6741	0.0278217	-24.2292	1.09472e-129	1.84822e-125	Down
4930407I10Rik	28999.8	-0.575083	0.0254641	-22.5841	6.21054e-113	5.24263e-109	Nosig
C3	856.768	1.76777	0.0842775	20.9756	1.09504e-97	6.16249e-94	Up
Spata31d1b	14336.9	-0.489518	0.025373	-19.2929	6.16599e-83	2.60251e-79	Nosig
C530008M17Rik	38280.4	-0.472908	0.0248646	-19.0193	1.18054e-80	3.98622e-77	Nosig
4931408C20Rik	3024.26	-0.827171	0.0444368	-18.6145	2.44998e-77	6.89383e-74	Down
Ccdc185	10935.1	-0.618252	0.0337986	-18.2923	9.53713e-75	2.30022e-71	Down
Tmem191c	3177.75	-0.974365	0.0536417	-18.1643	9.89358e-74	2.08792e-70	Down
Hspa1l	40587.2	-0.332357	0.0192916	-17.2281	1.63431e-66	3.06578e-63	Nosig
Hsd3b1	2273.96	0.824765	0.0506315	16.2896	1.17077e-59	1.97662e-56	Up
Tnp2	128564	-0.400452	0.025522	-15.6905	1.758e-55	2.6982e-52	Nosig
Tuba8	11025.9	-0.493246	0.0319358	-15.4449	8.16419e-54	1.14863e-50	Nosig
Fam71a	7174.61	-0.475963	0.0311677	-15.2711	1.19203e-52	1.54808e-49	Nosig
Tsks	20142.7	-0.466338	0.0306985	-15.1909	4.06252e-52	4.89911e-49	Nosig
4921507P07Rik	24164.3	-0.326611	0.0216661	-15.0747	2.37436e-51	2.67242e-48	Nosig
Hemgn	6987.91	-0.507697	0.033939	-14.9591	1.35874e-50	1.43373e-47	Nosig
Tnp1	91216.9	-0.33495	0.022582	-14.8326	9.01421e-50	8.95217e-47	Nosig
Cd74	794.926	1.48714	0.100881	14.7415	3.49056e-49	3.27395e-46	Up
Trim36	41731.9	-0.332914	0.0226062	-14.7267	4.34671e-49	3.86239e-46	Nosig
Cdyl	19048.8	-0.354585	0.0242027	-14.6506	1.33434e-48	1.12638e-45	Nosig
Ccin	10885.6	-0.406107	0.0279152	-14.5479	6.02367e-48	4.84275e-45	Nosig
B2m	1771.66	1.02606	0.0705757	14.5384	6.92213e-48	5.31211e-45	Up
Cdv3	23885.3	-0.376289	0.0259867	-14.4801	1.6197e-47	1.18893e-44	Nosig
Thegl	9012.02	-0.409476	0.0285079	-14.3636	8.75351e-47	6.15773e-44	Nosig
Clip4	28454.8	-0.303271	0.0212219	-14.2905	2.50768e-46	1.69349e-43	Nosig
Akap3	55704.7	-0.316036	0.0221205	-14.287	2.63714e-46	1.71241e-43	Nosig
Chd5	36228.7	-0.301315	0.0211605	-14.2395	5.21028e-46	3.2108e-43	Nosig
Clu	32568.8	0.335638	0.0235734	14.238	5.32502e-46	3.2108e-43	Nosig
Srcin1	6704.28	-0.497559	0.0351283	-14.1641	1.52908e-45	8.90186e-43	Nosig
Prss37	7963.02	-0.442011	0.0314164	-14.0694	5.85327e-45	3.29403e-42	Nosig
Cypt12	12854.9	-0.373436	0.0266284	-14.024	1.11159e-44	6.05386e-42	Nosig
Lyz2	808.052	1.20869	0.0876738	13.7863	3.08335e-43	1.62675e-40	Up
Fam71f1	15824.5	-0.334853	0.0246175	-13.6023	3.88233e-42	1.98622e-39	Nosig
Ctsl	13647.9	0.353515	0.0260456	13.5729	5.79462e-42	2.87737e-39	Nosig
Rangap1	11926.7	-0.351203	0.0259354	-13.5414	8.90209e-42	4.29411e-39	Nosig
H1f7	25154.8	-0.381481	0.0282064	-13.5246	1.11877e-41	5.24671e-39	Nosig
Samd4	23494.3	-0.342753	0.0254453	-13.4702	2.34274e-41	1.06899e-38	Nosig
Atp1a4	36732	-0.291939	0.0217042	-13.4508	3.04529e-41	1.34982e-38	Nosig
Ccer1	19936	-0.325381	0.0241936	-13.4491	3.1181e-41	1.34982e-38	Nosig
Tchp	5826.81	-0.545864	0.040683	-13.4175	4.77557e-41	2.01565e-38	Nosig
Trim17	12383.2	-0.371243	0.0277653	-13.3707	8.96751e-41	3.69265e-38	Nosig
Lcn2	3917.89	0.601347	0.044989	13.3665	9.48855e-41	3.81417e-38	Up
Sh3d21	33276.7	-0.312658	0.0235126	-13.2975	2.39444e-40	9.40123e-38	Nosig
Spata31d1a	8491.28	-0.429792	0.0323567	-13.283	2.90704e-40	1.11544e-37	Nosig
Actrt2	15202.5	-0.340516	0.0257067	-13.2462	4.74464e-40	1.78008e-37	Nosig
Erich3	19874.7	-0.327747	0.0247735	-13.2297	5.90936e-40	2.16886e-37	Nosig
Ccl28	505.53	1.39598	0.105962	13.1744	1.23151e-39	4.42374e-37	Up
Gm136	5961.48	-0.463523	0.0354745	-13.0664	5.12504e-39	1.80263e-36	Nosig
Prkcd	9938.03	-0.368847	0.028246	-13.0584	5.69046e-39	1.96065e-36	Nosig
Upf3a	12214	-0.384685	0.0295054	-13.0378	7.46117e-39	2.51934e-36	Nosig
Cpe	4000.35	0.499761	0.0390438	12.8	1.63916e-37	5.42627e-35	Nosig
Ipo5	71520.5	-0.245324	0.0194065	-12.6413	1.2494e-36	4.05647e-34	Nosig
Selenop	3853.93	0.488573	0.0388785	12.5667	3.22055e-36	1.0259e-33	Nosig
Ccdc96	14440.4	-0.341071	0.0271513	-12.5619	3.42229e-36	1.06997e-33	Nosig
Plbd1	3468.84	-0.528134	0.0425942	-12.3992	2.63957e-35	8.10253e-33	Nosig
Ace	28699.4	-0.29466	0.0237985	-12.3815	3.29259e-35	9.92657e-33	Nosig
Gm14151	2858.48	-0.636768	0.0520361	-12.2371	1.97063e-34	5.83686e-32	Down
Erdr1	184.177	-2.21254	0.180939	-12.2281	2.20007e-34	6.40411e-32	Down
Cep295nl	28974.5	-0.316607	0.0259029	-12.2228	2.34726e-34	6.71675e-32	Nosig
Plb1	7130.77	-0.397002	0.0326429	-12.162	4.9559e-34	1.39451e-31	Nosig
Tcp10c	25297.6	-0.373139	0.0307033	-12.153	5.52688e-34	1.52968e-31	Nosig
Mical3	15452.3	-0.309635	0.0257427	-12.0281	2.53053e-33	6.89079e-31	Nosig
Chn2	18466.7	-0.306967	0.0255475	-12.0155	2.94447e-33	7.89072e-31	Nosig
Fabp3	3181.32	0.598451	0.049949	11.9812	4.45592e-33	1.17546e-30	Up
Rnf133	11812.8	-0.331117	0.0277345	-11.9388	7.42799e-33	1.92933e-30	Nosig
Plec	34968.4	-0.322641	0.0270924	-11.9089	1.06353e-32	2.72055e-30	Nosig
Kif2b	34641.9	-0.239894	0.020276	-11.8314	2.68501e-32	6.76583e-30	Nosig
Apoe	3375.69	0.529408	0.0448779	11.7966	4.06184e-32	1.00847e-29	Nosig
Trim80	6590.18	-0.449442	0.038159	-11.7781	5.0597e-32	1.23801e-29	Nosig
Fhdc1	5155.92	-0.45149	0.0385901	-11.6996	1.28035e-31	3.08803e-29	Nosig
Iqcn	33156.7	-0.279662	0.0240214	-11.6422	2.51398e-31	5.97797e-29	Nosig
Daam2	7834.88	0.345366	0.0297788	11.5977	4.23311e-31	9.92605e-29	Nosig
Ide	19001.9	0.265247	0.0229333	11.566	6.12719e-31	1.41706e-28	Nosig
Spaca9	7694.77	-0.346241	0.0301411	-11.4874	1.52705e-30	3.48395e-28	Nosig
Map7	9697.6	-0.330494	0.028781	-11.4831	1.60491e-30	3.61276e-28	Nosig
Txndc2	40571.8	-0.27595	0.0241325	-11.4348	2.80149e-30	6.17264e-28	Nosig
Cby2	30101.2	-0.265892	0.0232537	-11.4344	2.81522e-30	6.17264e-28	Nosig
Fam78a	11221.5	-0.38558	0.0337304	-11.4312	2.91986e-30	6.32e-28	Nosig
R3hcc1	3532.58	-0.47173	0.0412936	-11.4238	3.18067e-30	6.79737e-28	Nosig
Tfam	6296.93	-0.399156	0.0349577	-11.4183	3.38876e-30	7.15155e-28	Nosig
Spata31d1c	4564.87	-0.44475	0.0390163	-11.3991	4.22587e-30	8.80808e-28	Nosig
Acsbg1	5887.72	0.400892	0.0353091	11.3538	7.1029e-30	1.46242e-27	Nosig
Sppl2c	12023.8	-0.384555	0.0340753	-11.2854	1.54853e-29	3.14987e-27	Nosig
Calr3	6421.98	-0.393433	0.0349948	-11.2426	2.51816e-29	5.06121e-27	Nosig
Defb19	3149.64	0.502513	0.044764	11.2258	3.04488e-29	6.04784e-27	Nosig
Rrp1	21766.4	-0.255271	0.0228208	-11.1859	4.7809e-29	9.38557e-27	Nosig
Sprtn	23853.2	-0.240227	0.0215071	-11.1696	5.74206e-29	1.11429e-26	Nosig
Tesk1	42651.1	-0.309046	0.0277845	-11.123	9.69745e-29	1.84959e-26	Nosig
Trp53tg5	6005.87	-0.443856	0.0399062	-11.1225	9.75024e-29	1.84959e-26	Nosig
Cnbd2	7877.05	-0.339725	0.0306453	-11.0857	1.4718e-28	2.76092e-26	Nosig
Rnf151	7464.95	-0.346063	0.0312263	-11.0824	1.52649e-28	2.83207e-26	Nosig
Gm11634	3679.84	-0.454597	0.0411969	-11.0347	2.5984e-28	4.76835e-26	Nosig
Fam50b	6641.23	-0.450436	0.040904	-11.012	3.34365e-28	6.06998e-26	Nosig
H2-Aa	384.229	1.41877	0.129007	10.9976	3.92321e-28	7.04633e-26	Up
Serping1	1084.14	0.776241	0.0708065	10.9629	5.76488e-28	1.02451e-25	Up
Fbxo39	3875.03	-0.439353	0.0403071	-10.9001	1.15087e-27	2.02398e-25	Nosig
Serpina5	3385.95	0.513391	0.0471903	10.8792	1.44884e-27	2.52173e-25	Nosig
Sufu	7223.66	-0.353778	0.0325616	-10.8649	1.69446e-27	2.91914e-25	Nosig
Lpcat2b	12543.9	-0.296929	0.0273411	-10.8602	1.78454e-27	3.04326e-25	Nosig
Ttll8	12130.1	-0.301238	0.0277545	-10.8537	1.91546e-27	3.23387e-25	Nosig
Kif2c	15584.6	-0.260187	0.0239935	-10.844	2.12855e-27	3.55805e-25	Nosig
Gm4787	12407	-0.313336	0.0289432	-10.8259	2.59526e-27	4.29566e-25	Nosig
Gnas	5797.92	0.385057	0.0356528	10.8002	3.43436e-27	5.62935e-25	Nosig
Gpd2	27553.2	-0.247782	0.0230214	-10.7631	5.14085e-27	8.34548e-25	Nosig
Cdc34	8409.74	-0.369884	0.0344	-10.7525	5.77069e-27	9.27872e-25	Nosig
Habp4	14859.5	-0.348982	0.0325753	-10.7131	8.83855e-27	1.40775e-24	Nosig
Micalcl	10710.1	-0.292245	0.0273354	-10.6911	1.12054e-26	1.76804e-24	Nosig
Fhl5	7361.91	-0.354096	0.0331408	-10.6846	1.2015e-26	1.87823e-24	Nosig
Creb3l4	14197	-0.28514	0.0268655	-10.6136	2.57664e-26	3.99095e-24	Nosig
Sox30	13487.5	-0.335452	0.0316088	-10.6126	2.60394e-26	3.99658e-24	Nosig
2610318N02Rik	28790.7	-0.27217	0.0256546	-10.609	2.70609e-26	4.11594e-24	Nosig
Knstrn	8882.57	-0.332148	0.0313417	-10.5976	3.05637e-26	4.6072e-24	Nosig
Wbp2nl	3391.81	-0.442355	0.0418786	-10.5628	4.43203e-26	6.62177e-24	Nosig
Csnk1g2	35525.2	-0.242845	0.0230553	-10.5332	6.07661e-26	8.99925e-24	Nosig
Aif1	11657.7	-0.331583	0.03149	-10.5298	6.29716e-26	9.24478e-24	Nosig
Dpysl3	15701	-0.252868	0.0240728	-10.5043	8.24993e-26	1.20072e-23	Nosig
AF366264	5492.31	-0.400735	0.0381838	-10.4949	9.11781e-26	1.31569e-23	Nosig
Nxf3	4598.8	0.44861	0.042839	10.472	1.16166e-25	1.66206e-23	Nosig
Bag5	35710.4	-0.212167	0.0202813	-10.4612	1.30183e-25	1.84696e-23	Nosig
Spag4	8401.99	-0.353101	0.0338753	-10.4236	1.93567e-25	2.72333e-23	Nosig
Dnaja4	13431.8	-0.295373	0.0283791	-10.4081	2.27662e-25	3.17655e-23	Nosig
Safb2	5402.16	-0.379362	0.0364795	-10.3993	2.49647e-25	3.45475e-23	Nosig
Noxred1	4261.15	-0.455087	0.0438091	-10.3879	2.81356e-25	3.86189e-23	Nosig
Prss52	3378.39	-0.461171	0.0444133	-10.3836	2.94333e-25	4.00744e-23	Nosig
Vcam1	2383.88	0.506984	0.0489779	10.3513	4.12969e-25	5.57773e-23	Nosig
Dnajb3	31935.8	-0.229055	0.0221532	-10.3396	4.66402e-25	6.24941e-23	Nosig
Tulp2	35151	-0.231059	0.0223736	-10.3273	5.3023e-25	7.04872e-23	Nosig
Cchcr1	23308.2	-0.318905	0.0308882	-10.3245	5.46242e-25	7.20485e-23	Nosig
Ell2	7441.44	-0.333501	0.0323093	-10.3221	5.59586e-25	7.32363e-23	Nosig
Cdc14a	13819.4	-0.288359	0.0279398	-10.3207	5.67981e-25	7.37633e-23	Nosig
Baz1a	17087.9	-0.2776	0.027068	-10.2557	1.11622e-24	1.43856e-22	Nosig
Ccsap	4866.14	-0.36974	0.0361398	-10.2308	1.4426e-24	1.84511e-22	Nosig
Ephx1	2645.57	0.513776	0.0504029	10.1934	2.12228e-24	2.67745e-22	Nosig
Tekt5	6787.87	-0.316362	0.0310363	-10.1933	2.12508e-24	2.67745e-22	Nosig
Tuba4a	3941.67	-0.413778	0.0407953	-10.1428	3.56838e-24	4.46259e-22	Nosig
Mgat4e	2469.25	-0.486681	0.0481361	-10.1105	4.96232e-24	6.16021e-22	Nosig
Actg2	8548.81	-0.298455	0.0295681	-10.0938	5.88434e-24	7.25149e-22	Nosig
Prss58	2736.64	-0.46398	0.0460334	-10.0792	6.82829e-24	8.35377e-22	Nosig
Spertl	4843.61	-0.455528	0.0452338	-10.0705	7.45895e-24	9.05968e-22	Nosig
Tor1aip1	11874.4	-0.269832	0.02684	-10.0533	8.88051e-24	1.07093e-21	Nosig
Dcaf5	11995.9	-0.29223	0.0290717	-10.0521	8.99649e-24	1.07722e-21	Nosig
Actrt3	3006.53	-0.518554	0.0516382	-10.0421	9.95674e-24	1.1838e-21	Nosig
1700019N19Rik	10731	-0.273214	0.0273311	-9.99646	1.5795e-23	1.86481e-21	Nosig
Mex3d	25556.3	-0.343656	0.0344111	-9.98679	1.74135e-23	2.04161e-21	Nosig
Hmgcs2	3535.26	0.438299	0.043969	9.96834	2.09696e-23	2.44159e-21	Nosig
Usp2	26024.2	-0.229014	0.0230418	-9.93907	2.8145e-23	3.2546e-21	Nosig
Ccdc70	6513.63	-0.376113	0.0378533	-9.93607	2.90054e-23	3.33128e-21	Nosig
Gtf2f1	12536.6	-0.270986	0.0273136	-9.92125	3.36499e-23	3.83859e-21	Nosig
1700030J22Rik	19625.4	-0.241731	0.0243976	-9.90796	3.84406e-23	4.35565e-21	Nosig
Pdpk1	14482.6	-0.262713	0.0265232	-9.90503	3.95855e-23	4.45548e-21	Nosig
Trim42	2905	-0.503443	0.0510564	-9.86054	6.1717e-23	6.90045e-21	Nosig
Cst13	3441.54	-0.468716	0.0475492	-9.8575	6.36148e-23	7.06585e-21	Nosig
Slc2a3	53277.2	-0.244126	0.0247702	-9.85564	6.48054e-23	7.15105e-21	Nosig
Wdr64	12673.2	-0.309148	0.0314335	-9.83501	7.95634e-23	8.72252e-21	Nosig
Akap4	94355.6	-0.203867	0.0207687	-9.8161	9.59836e-23	1.04548e-20	Nosig
Usp25	12027.3	-0.257333	0.026245	-9.80502	1.07131e-22	1.15941e-20	Nosig
Ubqln5	3598.21	-0.444628	0.0454083	-9.79179	1.22114e-22	1.31315e-20	Nosig
Frat1	9012.3	-0.399139	0.0408047	-9.78171	1.34916e-22	1.44164e-20	Nosig
Srgap3	2541.39	0.487794	0.0499374	9.76811	1.54298e-22	1.63838e-20	Nosig
Tssk1	11403.8	-0.271144	0.0278941	-9.72048	2.46626e-22	2.60237e-20	Nosig
Wwp2	6810.71	-0.335606	0.0345362	-9.71752	2.53902e-22	2.6625e-20	Nosig
Spata21	44035.2	-0.254188	0.0262436	-9.68573	3.46736e-22	3.6015e-20	Nosig
Scp2d1	8290.65	-0.319703	0.0330086	-9.68544	3.47714e-22	3.6015e-20	Nosig
Asb17	5600.88	-0.359959	0.0373003	-9.65032	4.90045e-22	5.04477e-20	Nosig
Galntl5	24822.8	-0.247035	0.0256083	-9.64666	5.07847e-22	5.19635e-20	Nosig
Gatm	6971	0.33207	0.0344403	9.64189	5.3197e-22	5.41039e-20	Nosig
Slfnl1	11687.9	-0.330195	0.0342888	-9.62982	5.98352e-22	6.04909e-20	Nosig
Rab3il1	20125.3	-0.262045	0.0272322	-9.62263	6.41683e-22	6.44853e-20	Nosig
Vars	18190.8	-0.314355	0.032717	-9.6083	7.37539e-22	7.36798e-20	Nosig
Ybx2	80387.7	-0.215377	0.0225391	-9.55572	1.22732e-21	1.21888e-19	Nosig
1700016C15Rik	3072.73	-0.457956	0.0479726	-9.5462	1.34542e-21	1.32834e-19	Nosig
Cyp17a1	8248.35	0.295774	0.0310075	9.53876	1.44546e-21	1.41882e-19	Nosig
Kif17	18672	-0.244089	0.0255974	-9.53573	1.48836e-21	1.45248e-19	Nosig
Asns	6199.83	-0.3084	0.0323777	-9.52507	1.64938e-21	1.60038e-19	Nosig
Psap	8135.41	0.311183	0.0327344	9.50629	1.97575e-21	1.90609e-19	Nosig
Tnfaip2	3950.91	-0.405231	0.0426526	-9.50071	2.0846e-21	1.99967e-19	Nosig
Iqce	10441.7	-0.299368	0.0315686	-9.4831	2.4685e-21	2.35456e-19	Nosig
Phf7	99423.6	-0.177688	0.018739	-9.48221	2.48945e-21	2.3612e-19	Nosig
Arih1	15442.7	-0.22537	0.0237856	-9.47504	2.6665e-21	2.515e-19	Nosig
Chaf1a	11006.7	-0.28649	0.0302635	-9.46653	2.89281e-21	2.7133e-19	Nosig
Gm14569	15285.2	0.257415	0.0272887	9.43302	3.98436e-21	3.71646e-19	Nosig
Prss55	4820.43	-0.356699	0.037872	-9.41854	4.57394e-21	4.24295e-19	Nosig
Dnajc9	4543.39	-0.352104	0.0374924	-9.39134	5.92438e-21	5.46564e-19	Nosig
Hk1	98058.9	-0.163681	0.0174907	-9.35817	8.11262e-21	7.44377e-19	Nosig
Rgs22	24095.8	-0.227145	0.0242957	-9.34917	8.83348e-21	8.06139e-19	Nosig
Clasp1	7214.45	-0.289515	0.0310758	-9.31641	1.20345e-20	1.09235e-18	Nosig
Eif4h	10029.8	-0.264073	0.0285055	-9.26394	1.97027e-20	1.77882e-18	Nosig
Tent4b	13553.2	-0.237602	0.0256672	-9.25704	2.10176e-20	1.88745e-18	Nosig
Ccdc187	5916.93	-0.389632	0.0421525	-9.24339	2.38807e-20	2.13322e-18	Nosig
Hsd17b3	1092.96	0.649087	0.0703596	9.22528	2.82813e-20	2.51302e-18	Up
Gstm2	5210.23	0.327698	0.0355309	9.22292	2.89126e-20	2.55566e-18	Nosig
Ppp4r1	16597.4	-0.238374	0.025848	-9.22213	2.91267e-20	2.56118e-18	Nosig
Slain2	20419.8	-0.208748	0.0226805	-9.20388	3.45237e-20	3.02002e-18	Nosig
Mgat4f	2185.1	-0.498601	0.0542593	-9.18922	3.95717e-20	3.44376e-18	Nosig
Tmco2	8949.09	-0.319221	0.0347636	-9.18263	4.20703e-20	3.64242e-18	Nosig
Sparc	12204.7	0.264437	0.0288091	9.17893	4.35382e-20	3.75028e-18	Nosig
Ube2k	12127.6	-0.247251	0.0269675	-9.16847	4.79773e-20	4.11168e-18	Nosig
1700029H14Rik	19554.6	-0.255681	0.0279505	-9.14762	5.82012e-20	4.96268e-18	Nosig
Akap1	30745.7	-0.231942	0.0253798	-9.13884	6.31256e-20	5.35552e-18	Nosig
Etl4	2863.06	0.462123	0.0505917	9.13436	6.57949e-20	5.55407e-18	Nosig
Hdgfl2	7079	-0.405574	0.0444066	-9.13318	6.65167e-20	5.58707e-18	Nosig
Dcn	1684.68	0.544048	0.0597003	9.11299	8.01443e-20	6.66915e-18	Nosig
Pwwp2b	15024.6	-0.307256	0.0337165	-9.11293	8.01894e-20	6.66915e-18	Nosig
Cep131	3158.04	-0.395969	0.0434559	-9.11197	8.08957e-20	6.69491e-18	Nosig
Saa3	57.2144	3.63736	0.400809	9.07504	1.13631e-19	9.35823e-18	Up
Pdzd8	23219.5	-0.210253	0.0232944	-9.02591	1.782e-19	1.46046e-17	Nosig
Tex37	5371.96	-0.357496	0.0396449	-9.01746	1.92494e-19	1.56999e-17	Nosig
Ankef1	36514.9	-0.210693	0.0233763	-9.01307	2.00369e-19	1.62636e-17	Nosig
Tex44	5118.34	-0.313969	0.034869	-9.00426	2.17116e-19	1.75386e-17	Nosig
Fam166a	9414.37	-0.274416	0.0305012	-8.9969	2.32178e-19	1.8666e-17	Nosig
Hirip3	4845.5	-0.366162	0.0407281	-8.9904	2.46322e-19	1.97092e-17	Nosig
Ppt1	9549.4	0.254703	0.0283826	8.97391	2.86164e-19	2.27892e-17	Nosig
Pex5l	3926.01	-0.376849	0.0420699	-8.95768	3.31585e-19	2.62824e-17	Nosig
Allc	19021.4	-0.231683	0.025884	-8.95083	3.52822e-19	2.7835e-17	Nosig
Ltn1	10273.5	-0.26461	0.0295834	-8.94454	3.73498e-19	2.93291e-17	Nosig
Jund	3174.8	-0.467764	0.0523805	-8.93012	4.25565e-19	3.3263e-17	Nosig
Nectin3	22837	-0.20599	0.0230813	-8.92455	4.47533e-19	3.48189e-17	Nosig
Rasa3	4681.06	-0.343081	0.0384912	-8.91323	4.95666e-19	3.83869e-17	Nosig
Agpat2	4499.97	-0.347229	0.039022	-8.89829	5.67131e-19	4.37209e-17	Nosig
Osgin1	7610.06	-0.344497	0.0387714	-8.88535	6.37189e-19	4.88985e-17	Nosig
Fam71d	26988.1	-0.22366	0.0251826	-8.8815	6.59657e-19	5.03936e-17	Nosig
Zc3h7b	5356.17	0.360222	0.0406407	8.8636	7.74718e-19	5.89169e-17	Nosig
Ccdc188	3294.95	-0.445729	0.0503514	-8.85237	8.56824e-19	6.46142e-17	Nosig
Sec23a	9288.98	-0.273213	0.0308635	-8.85231	8.57287e-19	6.46142e-17	Nosig
Sqor	14375.5	-0.276591	0.0312839	-8.84132	9.45913e-19	7.09771e-17	Nosig
Nup153	26562.3	-0.190184	0.0215665	-8.81847	1.16032e-18	8.66803e-17	Nosig
H2-Eb1	338.471	1.13817	0.129575	8.78384	1.57984e-18	1.17499e-16	Up
Rbm4b	9104.22	-0.278677	0.031731	-8.78247	1.59923e-18	1.1842e-16	Nosig
Ctss	303.198	1.30929	0.149544	8.75518	2.03771e-18	1.5023e-16	Up
Adam6b	3934.66	-0.380945	0.0435453	-8.74826	2.16659e-18	1.59037e-16	Nosig
Akr1cl	3206.51	0.392267	0.0448928	8.73785	2.37598e-18	1.73652e-16	Nosig
Cacul1	10787.8	-0.25637	0.0293855	-8.72437	2.67656e-18	1.94778e-16	Nosig
Mapre3	5951.15	-0.299994	0.034397	-8.72154	2.74446e-18	1.98862e-16	Nosig
Rpgrip1	18193.3	-0.22706	0.0260812	-8.70588	3.15114e-18	2.27353e-16	Nosig
Tmem176b	713.364	0.751002	0.0864305	8.68908	3.65375e-18	2.62495e-16	Up
Bicd2	4178.5	-0.333803	0.0385038	-8.66936	4.34557e-18	3.10874e-16	Nosig
Scd2	9736.41	0.269323	0.0310844	8.66424	4.54538e-18	3.23381e-16	Nosig
Acsl5	2065.94	-0.453627	0.0523583	-8.66391	4.5587e-18	3.23381e-16	Nosig
Gpi1	20314.2	-0.205621	0.0237622	-8.65329	5.00363e-18	3.53457e-16	Nosig
Mex3b	3125.55	-0.374505	0.0433263	-8.64382	5.43654e-18	3.82438e-16	Nosig
Knop1	13019.8	-0.255376	0.0296405	-8.61576	6.94799e-18	4.86734e-16	Nosig
1700008P02Rik	1826.82	-0.494575	0.0574622	-8.60696	7.5021e-18	5.2338e-16	Nosig
Gpx4	34928.1	-0.178883	0.0208045	-8.59828	8.09168e-18	5.62189e-16	Nosig
Mical2	1482.98	0.557908	0.0650265	8.57971	9.51093e-18	6.58087e-16	Nosig
Tbata	11435.3	-0.23377	0.0272835	-8.56816	1.05148e-17	7.24578e-16	Nosig
Selenov	8555.79	-0.298816	0.0348944	-8.56343	1.0956e-17	7.51911e-16	Nosig
Prm2	237944	-0.212677	0.0248498	-8.55849	1.14358e-17	7.81659e-16	Nosig
Slc16a7	26709.9	-0.217909	0.0255524	-8.52791	1.49019e-17	1.01447e-15	Nosig
Wipf3	3450.67	0.390449	0.0458104	8.52313	1.55293e-17	1.05294e-15	Nosig
Lrrc27	28464.1	-0.181061	0.0212571	-8.51768	1.62784e-17	1.09931e-15	Nosig
Ppp1r9a	5289.17	0.317282	0.0373071	8.5046	1.82218e-17	1.22373e-15	Nosig
Cypt4	7054.12	-0.293657	0.0345303	-8.50432	1.82657e-17	1.22373e-15	Nosig
Fam205c	9908.55	-0.231412	0.0273309	-8.46703	2.51734e-17	1.67985e-15	Nosig
C1s1	737.691	0.707536	0.0836328	8.46004	2.67295e-17	1.77667e-15	Up
Arhgap30	2069.39	-0.435797	0.051646	-8.43814	3.22424e-17	2.1347e-15	Nosig
Hmgb1-rs17	3398.88	-0.400016	0.0474113	-8.43714	3.25205e-17	2.1447e-15	Nosig
Spata32	4335.97	-0.350577	0.0417421	-8.39866	4.51611e-17	2.96675e-15	Nosig
Rrbp1	13331.9	-0.256722	0.0305712	-8.39753	4.55962e-17	2.98372e-15	Nosig
Osbpl6	200.074	1.41009	0.16803	8.3919	4.78357e-17	3.11819e-15	Up
Macf1	13283.7	0.262696	0.0313187	8.38781	4.95262e-17	3.21596e-15	Nosig
Irgc1	29256.3	-0.289577	0.0345372	-8.3845	5.09432e-17	3.2953e-15	Nosig
Akap12	204299	-0.197206	0.0235368	-8.37861	5.35576e-17	3.4512e-15	Nosig
Lmnb2	6061.2	-0.416139	0.0497263	-8.3686	5.83068e-17	3.74294e-15	Nosig
Ctnna3	4560.32	-0.30969	0.037022	-8.36502	6.01051e-17	3.84376e-15	Nosig
Tmigd3	3830.16	-0.365841	0.043812	-8.35025	6.81164e-17	4.33966e-15	Nosig
Osbp2	34297.5	-0.215989	0.0259166	-8.33401	7.81487e-17	4.96009e-15	Nosig
Trank1	8048.49	0.286902	0.0345053	8.31471	9.1974e-17	5.81572e-15	Nosig
Flnb	3959.71	-0.348375	0.0419417	-8.30617	9.88398e-17	6.22654e-15	Nosig
Atp1a1	5479.06	0.332939	0.0401793	8.28632	1.1681e-16	7.33123e-15	Nosig
Rai14	35347.4	-0.225671	0.0272483	-8.28202	1.21101e-16	7.57239e-15	Nosig
Meg3	584.221	0.788237	0.0952551	8.27501	1.28447e-16	8.00208e-15	Up
Trim45	1894.58	-0.482903	0.0585784	-8.24369	1.66975e-16	1.03641e-14	Nosig
Ttll10	16097.6	-0.240453	0.0291988	-8.23501	1.79546e-16	1.11036e-14	Nosig
Nedd4	6068.29	0.279405	0.0339323	8.23418	1.80791e-16	1.11397e-14	Nosig
Adam6a	4488.42	-0.316012	0.0384103	-8.22727	1.91535e-16	1.17589e-14	Nosig
Cep164	8826.51	-0.256781	0.0312249	-8.2236	1.97481e-16	1.20799e-14	Nosig
Fam8a1	3770.27	-0.370325	0.0450558	-8.21925	2.04776e-16	1.2481e-14	Nosig
Abcf2	12269.6	-0.213212	0.0260762	-8.17647	2.92278e-16	1.77501e-14	Nosig
Abhd5	8117.57	-0.283876	0.0347551	-8.1679	3.13801e-16	1.89889e-14	Nosig
Cst9	3947.22	0.32767	0.0401276	8.16569	3.19612e-16	1.92715e-14	Nosig
Skp2	6371.81	-0.286059	0.0350936	-8.15131	3.59993e-16	2.16291e-14	Nosig
Wasf2	6819.86	-0.293987	0.0361454	-8.13345	4.17231e-16	2.49439e-14	Nosig
Kcnj9	4881.53	-0.368456	0.0453027	-8.1332	4.18119e-16	2.49439e-14	Nosig
4930571K23Rik	45896.3	-0.155359	0.0191156	-8.12735	4.38786e-16	2.60846e-14	Nosig
Stt3b	39521.3	-0.159589	0.0197285	-8.08925	6.00353e-16	3.55641e-14	Nosig
Vwa3a	6098.78	-0.277778	0.034361	-8.08412	6.26155e-16	3.69629e-14	Nosig
Mgll	5289.31	-0.346397	0.0428838	-8.07756	6.60745e-16	3.88688e-14	Nosig
Tmem269	2575.71	-0.388346	0.048088	-8.07573	6.7074e-16	3.93198e-14	Nosig
Myo18b	3685.89	-0.340887	0.0422345	-8.0713	6.95537e-16	4.06324e-14	Nosig
1700129C05Rik	12074.5	-0.227339	0.0281762	-8.06847	7.11865e-16	4.14428e-14	Nosig
Dcun1d3	4693.48	-0.294774	0.036583	-8.05767	7.77645e-16	4.49759e-14	Nosig
Lrp8	7273.35	0.258779	0.032116	8.05763	7.77881e-16	4.49759e-14	Nosig
Dcdc2c	3118.51	-0.40928	0.0507988	-8.05689	7.8263e-16	4.5096e-14	Nosig
Actl11	23003.3	-0.199492	0.0247663	-8.05497	7.95012e-16	4.56537e-14	Nosig
Ybx3	78597.1	-0.191089	0.0237333	-8.05151	8.17765e-16	4.68011e-14	Nosig
Fam187b	9114.54	-0.261272	0.0324703	-8.04651	8.51881e-16	4.85889e-14	Nosig
Ccdc91	21744.5	-0.199185	0.0247581	-8.04527	8.60541e-16	4.89175e-14	Nosig
Pgrmc1	3948.58	0.358387	0.0445507	8.04448	8.66126e-16	4.90698e-14	Nosig
Aqp7	6829.36	-0.255068	0.0317145	-8.04262	8.79396e-16	4.9655e-14	Nosig
Gm11780	14914.4	-0.20024	0.0249168	-8.03635	9.25568e-16	5.20879e-14	Nosig
Ube2j1	20273.8	-0.191488	0.0238713	-8.02167	1.04317e-15	5.85111e-14	Nosig
Atxn7l3b	23132.3	-0.183973	0.0229426	-8.01885	1.06738e-15	5.9671e-14	Nosig
Camk2n1	4630.95	-0.306711	0.0382567	-8.01719	1.08196e-15	6.02862e-14	Nosig
Ankrd54	9486.39	-0.257113	0.0320726	-8.0166	1.08711e-15	6.03737e-14	Nosig
Spata18	36157.8	-0.173763	0.0216874	-8.01219	1.12685e-15	6.23758e-14	Nosig
Gm597	2895.7	-0.443962	0.0554841	-8.0016	1.2281e-15	6.77584e-14	Nosig
Otub2	11991.9	-0.217405	0.0272197	-7.98704	1.38222e-15	7.6013e-14	Nosig
Tex33	19943.6	-0.230737	0.0289078	-7.98183	1.44181e-15	7.88454e-14	Nosig
Adgrl1	5314.03	0.334807	0.0419467	7.98172	1.44306e-15	7.88454e-14	Nosig
1700019M22Rik	16689.2	-0.270677	0.0340028	-7.96042	1.71457e-15	9.33775e-14	Nosig
Ap2b1	34016	-0.175117	0.0220023	-7.959	1.73432e-15	9.41494e-14	Nosig
4930412O13Rik	2122.3	-0.515861	0.0648799	-7.95101	1.84994e-15	1.00104e-13	Nosig
3110070M22Rik	1424.76	-0.559314	0.0704652	-7.93746	2.06371e-15	1.11315e-13	Nosig
4430402I18Rik	12470.5	-0.213211	0.0269023	-7.92538	2.27457e-15	1.22298e-13	Nosig
Tex45	2340.17	-0.401016	0.0506876	-7.9115	2.54297e-15	1.36295e-13	Nosig
Cd109	3092.36	-0.396035	0.0500698	-7.90966	2.58093e-15	1.37892e-13	Nosig
Tmsb4x	2761.38	0.373542	0.0472304	7.90894	2.59591e-15	1.38255e-13	Nosig
Erich2	14093.4	-0.21592	0.0273141	-7.90507	2.67782e-15	1.42169e-13	Nosig
Spata7	22511.6	-0.209217	0.0264802	-7.90087	2.76973e-15	1.46587e-13	Nosig
Fbxo24	4596.57	-0.313599	0.0397358	-7.89211	2.97108e-15	1.56752e-13	Nosig
Spata20	47869.6	-0.208244	0.0263879	-7.89166	2.98203e-15	1.5684e-13	Nosig
Tsx	1463.35	0.478863	0.0606934	7.88987	3.025e-15	1.58606e-13	Nosig
Efcab6	23358	-0.194198	0.0246822	-7.86794	3.60533e-15	1.88448e-13	Nosig
4933402N03Rik	1533.9	-0.470113	0.0597722	-7.86508	3.68863e-15	1.92207e-13	Nosig
Lef1	4367.17	-0.301492	0.0383437	-7.86288	3.75391e-15	1.95007e-13	Nosig
Pcnt	7383.19	-0.274664	0.0349349	-7.86217	3.7754e-15	1.95522e-13	Nosig
Cap2	4039.02	-0.317642	0.0404519	-7.85234	4.08331e-15	2.10821e-13	Nosig
Tpi1	11338.7	-0.227112	0.0289418	-7.84719	4.2545e-15	2.1899e-13	Nosig
Usp44	13028.6	-0.207088	0.0264145	-7.83993	4.50782e-15	2.31324e-13	Nosig
Sgf29	6184.22	-0.26674	0.0340555	-7.83251	4.78224e-15	2.44662e-13	Nosig
Stk35	9904.21	-0.265894	0.0339912	-7.82244	5.18085e-15	2.64254e-13	Nosig
Chl1	37606.1	-0.159766	0.0204567	-7.80992	5.72237e-15	2.90996e-13	Nosig
Hsp90ab1	13709.8	0.202255	0.0259018	7.80852	5.78633e-15	2.93365e-13	Nosig
Tsga10ip	11017.3	-0.236262	0.0302937	-7.79906	6.23687e-15	3.15261e-13	Nosig
Hdac6	3376.02	0.353084	0.0452867	7.79663	6.35823e-15	3.20436e-13	Nosig
Npr1	2957.67	0.384933	0.0493767	7.79585	6.39741e-15	3.21451e-13	Nosig
Hsd17b11	396.253	0.893973	0.114847	7.78404	7.02456e-15	3.51916e-13	Up
Prkar2a	15461.6	-0.209539	0.0269407	-7.77778	7.38097e-15	3.68677e-13	Nosig
Mprip	30363.8	-0.169407	0.0217824	-7.77725	7.41199e-15	3.69134e-13	Nosig
Serpina3n	143.389	1.56869	0.201936	7.76823	7.95883e-15	3.95203e-13	Up
Odf2	207260	-0.160276	0.0206466	-7.76286	8.30374e-15	4.1112e-13	Nosig
1700022A21Rik	6650.89	-0.304205	0.0391899	-7.76235	8.33696e-15	4.11558e-13	Nosig
Ttbk2	26573.9	-0.166362	0.0214419	-7.75876	8.5765e-15	4.22149e-13	Nosig
Cyp11a1	2143.59	0.397745	0.051299	7.75345	8.94288e-15	4.38903e-13	Nosig
Oplah	3901.35	-0.339009	0.0437323	-7.75193	9.05083e-15	4.42914e-13	Nosig
Klhl23	3152.83	0.342207	0.0442815	7.72799	1.09261e-14	5.33138e-13	Nosig
Vim	2668.28	0.381348	0.0493556	7.72653	1.10519e-14	5.3772e-13	Nosig
Pgrmc2	3833.4	-0.306055	0.0396282	-7.72316	1.13479e-14	5.48718e-13	Nosig
Cntnap5b	4370.93	-0.343417	0.0444674	-7.72289	1.13717e-14	5.48718e-13	Nosig
Clmn	20919	-0.195125	0.0252659	-7.72285	1.13754e-14	5.48718e-13	Nosig
1700074P13Rik	19651.9	-0.180591	0.0234071	-7.71525	1.20746e-14	5.80787e-13	Nosig
Gtsf1l	9798.61	-0.239234	0.0310306	-7.70962	1.26188e-14	6.05239e-13	Nosig
Ppm1f	1723.71	-0.482327	0.0626102	-7.70365	1.32234e-14	6.32438e-13	Nosig
Kif21b	4731.59	-0.33349	0.0433205	-7.69821	1.37985e-14	6.58078e-13	Nosig
Ybx1	80612.2	-0.145423	0.018907	-7.69149	1.45433e-14	6.91645e-13	Nosig
Ropn1	9884.72	-0.289731	0.037727	-7.67969	1.5948e-14	7.56319e-13	Nosig
Hmgb4	24339.8	-0.211557	0.027574	-7.67235	1.68873e-14	7.98623e-13	Nosig
Cdkn2c	5669.22	-0.276873	0.0361002	-7.66958	1.72562e-14	8.13788e-13	Nosig
Spata3	15147.3	-0.194951	0.0254386	-7.6636	1.80791e-14	8.50222e-13	Nosig
Armc12	6217.12	-0.263588	0.0344129	-7.65959	1.86521e-14	8.72441e-13	Nosig
Fam110a	4414.1	-0.327903	0.0428096	-7.65958	1.86549e-14	8.72441e-13	Nosig
Abhd2	6458.14	-0.289657	0.0378492	-7.65291	1.96488e-14	9.16385e-13	Nosig
Tspyl2	2660.86	0.378671	0.0495043	7.64927	2.02129e-14	9.40095e-13	Nosig
Kif27	25559.4	-0.187805	0.0246598	-7.61585	2.61959e-14	1.21501e-12	Nosig
Efcab15	5521.8	-0.325598	0.0427853	-7.61005	2.73986e-14	1.26732e-12	Nosig
Oxct2a	5927.14	-0.280583	0.0369593	-7.59168	3.1579e-14	1.45669e-12	Nosig
Dazl	8825.26	0.259557	0.0341939	7.59074	3.18072e-14	1.46322e-12	Nosig
Nudt4	52013.5	-0.168889	0.0222511	-7.59016	3.19499e-14	1.46568e-12	Nosig
Actl7a	15684.1	-0.207232	0.0273039	-7.58982	3.20344e-14	1.46568e-12	Nosig
Rnf19b	24021.6	-0.175565	0.0231391	-7.58738	3.2645e-14	1.48958e-12	Nosig
Rnf24	2711.28	-0.38759	0.0511381	-7.57928	3.47475e-14	1.58125e-12	Nosig
Syne2	12928.2	0.195534	0.0258103	7.57584	3.56817e-14	1.61939e-12	Nosig
Dnajb7	9370.93	-0.268451	0.0354376	-7.57533	3.58208e-14	1.62135e-12	Nosig
Ctnna1	2428.65	0.414544	0.0548136	7.56279	3.9451e-14	1.78089e-12	Nosig
Spata24	12383.8	-0.205609	0.0272033	-7.55823	4.08578e-14	1.83947e-12	Nosig
Ubxn8	3346.95	-0.369129	0.0488707	-7.55318	4.24763e-14	1.90725e-12	Nosig
Gsto2	6801.09	-0.245738	0.0325441	-7.55091	4.3222e-14	1.93559e-12	Nosig
Rnf138	23116.2	-0.166877	0.0221147	-7.54595	4.49002e-14	2.00542e-12	Nosig
Septin4	10101.4	-0.238704	0.0316707	-7.53706	4.80698e-14	2.14132e-12	Nosig
Pmfbp1	39285.8	-0.177999	0.0236309	-7.53247	4.97898e-14	2.21211e-12	Nosig
Tob1	4958.64	-0.301611	0.040083	-7.52466	5.28575e-14	2.34224e-12	Nosig
Sympk	10573.6	-0.232392	0.0309084	-7.51873	5.53098e-14	2.44449e-12	Nosig
Axl	2685.2	0.361582	0.0481141	7.51508	5.68749e-14	2.5071e-12	Nosig
H2-Ab1	584.634	0.800412	0.106661	7.50424	6.17838e-14	2.7164e-12	Up
Desi1	18667.9	-0.19622	0.0261618	-7.50026	6.36923e-14	2.79303e-12	Nosig
Wnt3	1535.21	-0.479333	0.0639194	-7.49901	6.43001e-14	2.81238e-12	Nosig
Prkag2	9831.46	-0.214732	0.028642	-7.49712	6.52377e-14	2.84602e-12	Nosig
Psme4	46866.9	-0.153958	0.0205637	-7.48687	7.05341e-14	3.06914e-12	Nosig
Appl2	3670.27	0.300545	0.0401686	7.48209	7.31493e-14	3.17475e-12	Nosig
Jup	2948.12	-0.348098	0.0466355	-7.46422	8.3793e-14	3.62738e-12	Nosig
Mea1	19294.5	-0.18892	0.0253235	-7.46027	8.63468e-14	3.72837e-12	Nosig
C1qa	402.075	0.887963	0.119138	7.45326	9.10593e-14	3.92182e-12	Up
Kif21a	3168.25	0.360322	0.0484548	7.43625	1.03585e-13	4.44995e-12	Nosig
Tent5c	19717.3	-0.215857	0.0290771	-7.42362	1.13961e-13	4.87477e-12	Nosig
BC049762	6592.27	-0.278595	0.0375287	-7.42352	1.14052e-13	4.87477e-12	Nosig
Tmem184a	4210.95	0.29464	0.0397298	7.41608	1.20639e-13	5.14331e-12	Nosig
Eif4g1	29101.7	-0.163223	0.022019	-7.41286	1.23608e-13	5.25661e-12	Nosig
Traf3ip1	4255.11	-0.314286	0.0424347	-7.40634	1.29835e-13	5.50757e-12	Nosig
Kank3	3009.39	-0.35642	0.048207	-7.39354	1.42966e-13	6.04938e-12	Nosig
Sh3rf2	9810.97	-0.235814	0.0318988	-7.39256	1.44034e-13	6.0793e-12	Nosig
Nr5a1	1140.65	0.55531	0.0752204	7.38244	1.5542e-13	6.54354e-12	Nosig
Cdc14b	5603.27	-0.274133	0.0371708	-7.37498	1.64376e-13	6.90337e-12	Nosig
Tmem144	4839.9	-0.265757	0.0360386	-7.37423	1.65295e-13	6.92476e-12	Nosig
Ankrd42	20167.4	-0.168806	0.022898	-7.37212	1.67936e-13	7.01797e-12	Nosig
Trrap	10292.7	0.219781	0.0298487	7.36316	1.79603e-13	7.48701e-12	Nosig
1110017D15Rik	11399.8	-0.216484	0.0294515	-7.35053	1.97428e-13	8.20139e-12	Nosig
Ahnak	2820.06	0.33872	0.0460823	7.35033	1.97712e-13	8.20139e-12	Nosig
Kifc3	3408.62	-0.350827	0.0477435	-7.34815	2.00967e-13	8.316e-12	Nosig
Pwwp3b	5292.15	0.276293	0.0376038	7.34746	2.02011e-13	8.33876e-12	Nosig
Dnajb2	10030.7	-0.229038	0.0311911	-7.34307	2.08745e-13	8.5957e-12	Nosig
Akr1b8	1658.33	0.438667	0.0598305	7.33184	2.27019e-13	9.32547e-12	Nosig
Gigyf2	8496.1	-0.222735	0.0304733	-7.30919	2.68763e-13	1.10134e-11	Nosig
Phf2	6602.04	-0.251905	0.0344845	-7.30489	2.77497e-13	1.13438e-11	Nosig
Prss51	1517.04	-0.499716	0.0684852	-7.29669	2.94933e-13	1.20274e-11	Nosig
Zfp451	33277.8	-0.179848	0.0246693	-7.29037	3.09107e-13	1.25751e-11	Nosig
Clpb	28311.2	-0.170674	0.0234344	-7.28305	3.26347e-13	1.32445e-11	Nosig
C1qb	507.108	0.738197	0.101481	7.27425	3.48356e-13	1.41038e-11	Up
Rsph6a	8917.74	-0.252656	0.0347426	-7.27222	3.53622e-13	1.42828e-11	Nosig
Ssx2ip	23014.7	-0.202807	0.0279401	-7.25862	3.91045e-13	1.57566e-11	Nosig
Amer2	4162.92	-0.290922	0.0401369	-7.24824	4.22231e-13	1.69727e-11	Nosig
Fscn3	6814.69	-0.255763	0.0353012	-7.24515	4.31956e-13	1.73051e-11	Nosig
Egln2	18930.6	-0.21865	0.0301796	-7.24497	4.3255e-13	1.73051e-11	Nosig
Klc3	721.414	-0.688114	0.0950566	-7.23899	4.52032e-13	1.80417e-11	Down
1700013F07Rik	8030.22	-0.236305	0.0326519	-7.23711	4.58346e-13	1.82506e-11	Nosig
4930511M06Rik	1453.43	-0.436441	0.0603712	-7.2293	4.85496e-13	1.92862e-11	Nosig
Jak1	3010.9	0.333816	0.0461809	7.22844	4.88559e-13	1.93623e-11	Nosig
Nrd1	55287.2	-0.149099	0.020629	-7.22763	4.91489e-13	1.94328e-11	Nosig
Lrrc8b	42199.1	-0.156303	0.0216332	-7.22515	5.00539e-13	1.97444e-11	Nosig
Ogt	2707.86	0.394636	0.0546338	7.22329	5.07453e-13	1.99705e-11	Nosig
1700037C18Rik	1393.96	-0.537013	0.0744454	-7.21352	5.45257e-13	2.14083e-11	Nosig
Dyrk4	2646.52	-0.38855	0.0539437	-7.20288	5.89539e-13	2.30932e-11	Nosig
Eef1d	27384.9	-0.202422	0.0281181	-7.19899	6.06591e-13	2.37062e-11	Nosig
Fbxo46	2513.05	-0.371569	0.0516277	-7.1971	6.15083e-13	2.39825e-11	Nosig
Cypt1	3581.8	-0.327602	0.045586	-7.18646	6.64905e-13	2.58654e-11	Nosig
Cep63	34452.3	-0.154276	0.0214698	-7.1857	6.68659e-13	2.59517e-11	Nosig
Iqcf1	4614.74	-0.277805	0.0386644	-7.18505	6.7185e-13	2.60157e-11	Nosig
Ccdc159	2424.62	-0.367121	0.0510986	-7.18457	6.74199e-13	2.60469e-11	Nosig
Dgat2	7771.14	-0.256629	0.0357464	-7.17917	7.01376e-13	2.7035e-11	Nosig
Cdca2	12992.9	-0.23251	0.0324608	-7.16279	7.9049e-13	3.04006e-11	Nosig
Herpud2	6855.86	-0.231045	0.0322831	-7.15685	8.25508e-13	3.16751e-11	Nosig
Ccdc28a	4737.82	-0.266642	0.0372731	-7.15374	8.44475e-13	3.23294e-11	Nosig
Mpeg1	1113.54	0.561651	0.0785446	7.15073	8.63195e-13	3.29713e-11	Nosig
Pacc1	1615.17	0.434465	0.0607928	7.14665	8.89228e-13	3.3889e-11	Nosig
Stpg3	3868.29	-0.282301	0.0395083	-7.14535	8.97645e-13	3.41327e-11	Nosig
Ccdc88c	11240.9	-0.225815	0.0316212	-7.14125	9.2484e-13	3.50878e-11	Nosig
Ehmt2	13636.7	-0.204258	0.0286218	-7.13647	9.5761e-13	3.62496e-11	Nosig
Rimbp3	35580.1	-0.170199	0.0238538	-7.13509	9.67238e-13	3.65322e-11	Nosig
Cd55	1965.81	-0.387853	0.0545853	-7.10545	1.19932e-12	4.51965e-11	Nosig
Eif4a1	6340.86	0.25215	0.0355062	7.10157	1.23348e-12	4.63803e-11	Nosig
4933409G03Rik	8209.87	-0.232317	0.0327383	-7.09617	1.28264e-12	4.8122e-11	Nosig
Pom121	9985.4	-0.224061	0.0316217	-7.08565	1.38391e-12	5.1806e-11	Nosig
Ubtf	2268.19	0.383545	0.054159	7.08183	1.42258e-12	5.3136e-11	Nosig
Lpp	6218.31	-0.233689	0.0330437	-7.07213	1.52574e-12	5.68632e-11	Nosig
Ddhd1	18767	-0.16079	0.0227537	-7.06656	1.5882e-12	5.90609e-11	Nosig
Hnrnpu	51190.1	-0.186281	0.0263841	-7.06036	1.66074e-12	6.16224e-11	Nosig
Actl9	12997.6	-0.223477	0.0316551	-7.05972	1.66836e-12	6.17694e-11	Nosig
4931428F04Rik	3594.13	-0.334167	0.0473632	-7.05541	1.72097e-12	6.35781e-11	Nosig
Tex35	11448.6	-0.244161	0.0346404	-7.04845	1.80925e-12	6.66933e-11	Nosig
Maged1	7802.99	0.230913	0.0327798	7.04438	1.86294e-12	6.85228e-11	Nosig
Trim41	6094.86	-0.237737	0.0337647	-7.041	1.90866e-12	7.00519e-11	Nosig
Abhd16b	1734.21	-0.428338	0.0608579	-7.03833	1.94555e-12	7.1251e-11	Nosig
Fndc8	3414.27	-0.296735	0.0421809	-7.03484	1.99492e-12	7.29011e-11	Nosig
Ahctf1	29225.6	-0.201587	0.0286694	-7.03143	2.04428e-12	7.45434e-11	Nosig
Col20a1	2024.51	-0.417561	0.0593901	-7.03083	2.05316e-12	7.47058e-11	Nosig
Cdc42ep3	9581.41	-0.201853	0.0287134	-7.02994	2.06622e-12	7.50194e-11	Nosig
Capza3	8592.96	-0.22182	0.0315715	-7.02594	2.12632e-12	7.70356e-11	Nosig
Evi5l	9310.52	-0.224418	0.0320698	-6.99781	2.59995e-12	9.39936e-11	Nosig
Stat4	28502.8	-0.176163	0.025183	-6.99533	2.64644e-12	9.54699e-11	Nosig
Ccdc63	11205.6	-0.200766	0.0287064	-6.99377	2.67599e-12	9.63301e-11	Nosig
Grin2b	936.475	-0.520412	0.0745067	-6.98477	2.85313e-12	1.02488e-10	Nosig
Cst12	2063.44	0.393659	0.056411	6.97841	2.98535e-12	1.0685e-10	Nosig
Rcc1	6098.24	-0.268564	0.0384854	-6.97832	2.98722e-12	1.0685e-10	Nosig
Stard10	15638.6	-0.226606	0.0324781	-6.97719	3.01143e-12	1.07488e-10	Nosig
D1Pas1	17865.9	-0.161324	0.023153	-6.96775	3.22047e-12	1.14707e-10	Nosig
Glt6d1	1368.58	-0.482584	0.0692639	-6.96732	3.23033e-12	1.14784e-10	Nosig
Adam32	38321.6	-0.173045	0.0248376	-6.96706	3.23623e-12	1.14784e-10	Nosig
Apba1	7914.59	-0.219962	0.0315861	-6.96387	3.31056e-12	1.17174e-10	Nosig
Gprasp1	2343.94	0.387823	0.0557445	6.95716	3.47209e-12	1.22634e-10	Nosig
Ropn1l	35741.3	-0.162242	0.0233431	-6.95031	3.64482e-12	1.28467e-10	Nosig
Mipep	11204	-0.194398	0.0279736	-6.94935	3.66967e-12	1.29073e-10	Nosig
Cdc42bpb	3740.27	0.279806	0.0402929	6.9443	3.80331e-12	1.33495e-10	Nosig
Pros1	1747.76	0.433159	0.0623793	6.94396	3.81265e-12	1.33546e-10	Nosig
1700013G24Rik	19655.2	-0.180252	0.025977	-6.9389	3.95176e-12	1.38132e-10	Nosig
4932414N04Rik	13011.9	-0.227445	0.032838	-6.92627	4.32072e-12	1.50716e-10	Nosig
Spz1	63557.9	-0.153286	0.0221384	-6.92397	4.39174e-12	1.52878e-10	Nosig
Aldoart2	12405.3	-0.213316	0.0308144	-6.92261	4.4339e-12	1.54028e-10	Nosig
Dhx16	4204.56	-0.302716	0.043771	-6.91588	4.64953e-12	1.61187e-10	Nosig
1700093K21Rik	12818.6	-0.188451	0.0272855	-6.90665	4.96216e-12	1.71673e-10	Nosig
Spata31d1d	8365.73	-0.203598	0.0295185	-6.8973	5.2999e-12	1.82982e-10	Nosig
Tssk2	17335.9	-0.225781	0.0327608	-6.89181	5.50885e-12	1.89808e-10	Nosig
Prr30	22667	-0.174632	0.0253476	-6.88949	5.59909e-12	1.92524e-10	Nosig
4930413G21Rik	1207.56	-0.541747	0.0786514	-6.88795	5.66029e-12	1.94233e-10	Nosig
Gstm1	9181.15	0.240066	0.0348832	6.88198	5.90248e-12	2.02133e-10	Nosig
Inpp1	1612.85	-0.440938	0.0641333	-6.87533	6.1845e-12	2.11362e-10	Nosig
4921509C19Rik	3288.31	-0.342454	0.0498138	-6.87468	6.21303e-12	2.11908e-10	Nosig
Lrrc18	26141.1	-0.169617	0.0246915	-6.86944	6.44548e-12	2.19393e-10	Nosig
Brms1	5599.71	-0.2306	0.0335927	-6.86457	6.66919e-12	2.26551e-10	Nosig
Tmem189	2645.53	-0.367163	0.0534977	-6.86315	6.73578e-12	2.28354e-10	Nosig
Spata19	11102.1	-0.220374	0.0321156	-6.8619	6.79519e-12	2.29906e-10	Nosig
1700011L22Rik	5372.59	-0.252208	0.0368297	-6.84795	7.49132e-12	2.52952e-10	Nosig
Crybg3	18934.6	-0.18699	0.0273234	-6.84356	7.72498e-12	2.60321e-10	Nosig
Zfp219	2646.72	-0.370076	0.0541792	-6.83059	8.45678e-12	2.84414e-10	Nosig
Fam243	15740.7	-0.161453	0.0236609	-6.82365	8.87578e-12	2.97912e-10	Nosig
1700056E22Rik	1946.42	-0.436925	0.0640371	-6.823	8.91567e-12	2.98657e-10	Nosig
Ubl4b	9680.01	-0.248357	0.0364446	-6.81464	9.44971e-12	3.1592e-10	Nosig
Cfap45	14549.6	-0.206075	0.0302891	-6.8036	1.02035e-11	3.40445e-10	Nosig
BC049715	3357.47	-0.306358	0.0450686	-6.79758	1.06392e-11	3.54282e-10	Nosig
Ube2n	18352.9	-0.167044	0.0246002	-6.79035	1.11861e-11	3.7176e-10	Nosig
Cct8l1	3603	-0.277704	0.0409041	-6.78914	1.12801e-11	3.74151e-10	Nosig
Lyar	64962	-0.198556	0.0292908	-6.77878	1.21191e-11	4.01191e-10	Nosig
C1qc	302.51	0.932457	0.137753	6.76906	1.2962e-11	4.28252e-10	Up
Nsun4	20119.5	-0.151696	0.0224278	-6.76375	1.34461e-11	4.43381e-10	Nosig
Cpeb2	18583.3	-0.186354	0.0275573	-6.76243	1.35692e-11	4.45919e-10	Nosig
Star	2747.62	0.343984	0.0508675	6.76236	1.35759e-11	4.45919e-10	Nosig
Hk2	2321.06	0.36302	0.0537385	6.75531	1.42526e-11	4.67235e-10	Nosig
Aldh1a1	6534.71	0.23981	0.0355201	6.75138	1.46441e-11	4.79141e-10	Nosig
Psmf1	12456.4	-0.209844	0.0311159	-6.74396	1.54132e-11	5.03328e-10	Nosig
Drap1	7079.18	-0.263432	0.0390933	-6.73854	1.59991e-11	5.21454e-10	Nosig
Chmp5	1871.47	-0.391428	0.0582041	-6.72509	1.75478e-11	5.70828e-10	Nosig
Lmtk3	687.011	-0.639785	0.0951535	-6.72372	1.77145e-11	5.75141e-10	Down
Tepp	2308.07	-0.338668	0.0503729	-6.72321	1.77762e-11	5.76038e-10	Nosig
Scrt1	1368.07	-0.507553	0.0755157	-6.72116	1.80289e-11	5.83106e-10	Nosig
Csf1r	473.95	0.784255	0.116779	6.71574	1.87112e-11	6.04016e-10	Up
Otud7b	8720.23	-0.201086	0.0300564	-6.69029	2.22735e-11	7.17641e-10	Nosig
1700003F12Rik	8818.47	-0.552507	0.0826833	-6.68222	2.35355e-11	7.55565e-10	Nosig
Hook1	37976.3	-0.19668	0.0294334	-6.68219	2.35401e-11	7.55565e-10	Nosig
Fam107b	9276.15	-0.22177	0.0332045	-6.67891	2.40727e-11	7.71194e-10	Nosig
Bspry	11713.6	-0.206734	0.0309623	-6.67695	2.43964e-11	7.78361e-10	Nosig
Cdkl3	21759.6	-0.158036	0.0236689	-6.67694	2.43983e-11	7.78361e-10	Nosig
Haspin	37529	-0.145115	0.0217345	-6.67672	2.44347e-11	7.78361e-10	Nosig
Rnf139	21089.7	-0.169385	0.0253717	-6.67611	2.4536e-11	7.80115e-10	Nosig
Cmtm2b	11864.8	-0.188098	0.028195	-6.67132	2.53514e-11	8.04525e-10	Nosig
Ddx3x	3010.67	0.328179	0.0492748	6.66018	2.73485e-11	8.66276e-10	Nosig
Adam4	3106.02	-0.329583	0.0495522	-6.65123	2.90657e-11	9.18945e-10	Nosig
Rnf38	28008.3	-0.14471	0.0217813	-6.64376	3.05786e-11	9.64971e-10	Nosig
Dnaaf1	46011.5	-0.144177	0.0217211	-6.63766	3.18699e-11	1.00384e-09	Nosig
Abce1	6607.3	-0.21924	0.0330384	-6.6359	3.2253e-11	1.01402e-09	Nosig
Ppp1r18	1704.49	-0.446139	0.067271	-6.63197	3.31243e-11	1.03947e-09	Nosig
Col16a1	5279.48	-0.332218	0.0501203	-6.62841	3.39321e-11	1.06285e-09	Nosig
Rora	2870.17	-0.341461	0.0515407	-6.62507	3.4708e-11	1.08514e-09	Nosig
1700001K19Rik	6571.85	-0.213989	0.032336	-6.61766	3.64925e-11	1.13882e-09	Nosig
Actr10	14466.7	-0.165966	0.0250829	-6.61669	3.67321e-11	1.14419e-09	Nosig
Asb9	2610.88	-0.350173	0.0530165	-6.60498	3.97566e-11	1.23612e-09	Nosig
C1ra	396.964	0.786691	0.11918	6.60086	4.08787e-11	1.26867e-09	Up
Ccser2	10608.1	-0.231065	0.035046	-6.5932	4.30457e-11	1.33347e-09	Nosig
Gpm6b	2084.95	0.379338	0.057543	6.59226	4.3319e-11	1.33948e-09	Nosig
Ube2m	7129.55	-0.214496	0.0325428	-6.59119	4.36305e-11	1.34664e-09	Nosig
Dnajc5b	8401.48	-0.206608	0.0313583	-6.58861	4.43961e-11	1.36777e-09	Nosig
Tex55	4220.41	-0.25255	0.0383413	-6.58689	4.49144e-11	1.38122e-09	Nosig
Col15a1	1103.33	-0.459095	0.0697175	-6.58508	4.54654e-11	1.39562e-09	Nosig
Samd4b	10551.9	-0.250737	0.0380945	-6.58197	4.64257e-11	1.42251e-09	Nosig
1700001C19Rik	8029.83	-0.205875	0.0313244	-6.57235	4.95259e-11	1.51446e-09	Nosig
Pirb	41.0896	2.78477	0.423724	6.57211	4.96058e-11	1.51446e-09	Up
Fndc5	1379.84	0.431458	0.0656653	6.57057	5.01245e-11	1.52753e-09	Nosig
Mfsd14a	7304.61	-0.217329	0.0331036	-6.56511	5.19934e-11	1.58163e-09	Nosig
Bag1	16978.5	-0.164126	0.0250042	-6.56395	5.24013e-11	1.59117e-09	Nosig
Apoc1	456.739	0.72864	0.111347	6.54388	5.99418e-11	1.81687e-09	Up
Socs7	13637.5	-0.209244	0.0320754	-6.52349	6.86881e-11	2.07825e-09	Nosig
Lats2	8619.55	-0.223896	0.0343399	-6.52	7.03087e-11	2.12347e-09	Nosig
Cyp51	5816.6	-0.262326	0.0402454	-6.51816	7.11729e-11	2.14574e-09	Nosig
Ttll11	2433.39	-0.327909	0.0504214	-6.50337	7.85378e-11	2.36177e-09	Nosig
Aldh2	4523.09	0.272282	0.0418688	6.50322	7.86185e-11	2.36177e-09	Nosig
Ccdc150	13200.4	-0.223195	0.0343249	-6.50243	7.90317e-11	2.36997e-09	Nosig
Xrra1	17802.3	-0.153903	0.0236833	-6.49839	8.11846e-11	2.43021e-09	Nosig
Spata4	40523.8	-0.1463	0.0225146	-6.49798	8.14064e-11	2.43254e-09	Nosig
Itgb1	4105.68	0.274906	0.0423212	6.4957	8.26456e-11	2.4652e-09	Nosig
Abl1	6566.82	-0.232586	0.035844	-6.48882	8.65111e-11	2.57595e-09	Nosig
Afap1	3581.43	-0.286373	0.0441374	-6.48821	8.68629e-11	2.58188e-09	Nosig
Laptm4b	3042.45	0.28267	0.0436	6.48325	8.97681e-11	2.66354e-09	Nosig
Prdx1	2371.01	0.327001	0.0504556	6.48097	9.11365e-11	2.6994e-09	Nosig
Slc36a3	1625.74	-0.399202	0.0616126	-6.47922	9.2199e-11	2.72609e-09	Nosig
Cyb5r1	908.928	0.487012	0.0752473	6.47215	9.66181e-11	2.85176e-09	Nosig
Hdac11	3775.34	-0.276032	0.0426562	-6.4711	9.7293e-11	2.86666e-09	Nosig
Emilin2	1291.19	-0.451725	0.0698734	-6.46491	1.01357e-10	2.98121e-09	Nosig
Efnb1	494.938	0.731446	0.113223	6.46021	1.04558e-10	3.06999e-09	Up
Pkdcc	711.112	0.597823	0.0926144	6.45496	1.08244e-10	3.17272e-09	Up
Plppr4	422.943	0.724112	0.112316	6.44709	1.14018e-10	3.33618e-09	Up
Bbs5	4950.38	-0.241762	0.0375653	-6.43577	1.22849e-10	3.58835e-09	Nosig
Irf8	198.154	1.18718	0.184647	6.42947	1.28052e-10	3.73386e-09	Up
4933433H22Rik	413.729	-0.746541	0.116184	-6.42553	1.31409e-10	3.82512e-09	Down
Lcp1	246.835	0.932289	0.145123	6.42414	1.32619e-10	3.8537e-09	Up
Ccdc88b	1436.43	-0.473052	0.073651	-6.42289	1.33711e-10	3.87875e-09	Nosig
Fat1	4970.86	0.261588	0.0407386	6.42113	1.35269e-10	3.91723e-09	Nosig
Larp1	34124.6	-0.136496	0.0212967	-6.40923	1.46255e-10	4.22811e-09	Nosig
Fam227a	3219.06	-0.288356	0.0450248	-6.40438	1.50977e-10	4.35718e-09	Nosig
Ssb	3765.9	0.261831	0.0409082	6.40045	1.54923e-10	4.46342e-09	Nosig
Comp	9129.67	-0.207895	0.0324915	-6.39845	1.56965e-10	4.51455e-09	Nosig
Ankrd36	26947.7	-0.147082	0.0230045	-6.39362	1.62002e-10	4.65149e-09	Nosig
Retreg1	4968.83	-0.251393	0.0393291	-6.39204	1.63683e-10	4.69177e-09	Nosig
Mepce	5142.56	-0.233339	0.036506	-6.39178	1.63961e-10	4.69177e-09	Nosig
Cmtm3	317.228	0.829999	0.129867	6.39115	1.64642e-10	4.7033e-09	Up
Lipe	7138.96	-0.229763	0.0359759	-6.38659	1.69621e-10	4.83734e-09	Nosig
Dnah8	118456	-0.137297	0.0215138	-6.38179	1.75029e-10	4.98315e-09	Nosig
Atp8b3	128895	-0.120189	0.0188423	-6.37872	1.7858e-10	5.07569e-09	Nosig
Git1	32033.9	-0.178634	0.0280166	-6.37599	1.81783e-10	5.15804e-09	Nosig
Fbxo2	761.267	-0.604737	0.0948761	-6.37397	1.84193e-10	5.21765e-09	Down
Fyb2	947.197	0.489292	0.0768279	6.36868	1.9066e-10	5.39181e-09	Nosig
Ccdc9	1687.44	-0.39064	0.0613712	-6.36519	1.95046e-10	5.50663e-09	Nosig
Ghitm	11303.2	-0.182585	0.0286925	-6.36352	1.97176e-10	5.55748e-09	Nosig
Dnah7c	11745.3	-0.179569	0.028221	-6.36296	1.97902e-10	5.56863e-09	Nosig
Nup98	38144.6	-0.125871	0.0197874	-6.3612	2.0018e-10	5.62337e-09	Nosig
Slc30a4	5987.87	-0.214693	0.0337594	-6.3595	2.0241e-10	5.67655e-09	Nosig
Cacnb1	3870.15	-0.317258	0.0499738	-6.34848	2.17452e-10	6.08828e-09	Nosig
Ccdc54	10842.2	-0.175758	0.0276948	-6.34625	2.20629e-10	6.16702e-09	Nosig
Lgmn	1846.13	0.399759	0.0630178	6.34359	2.24474e-10	6.25786e-09	Nosig
Gm5767	1781.51	-0.347045	0.0547089	-6.34349	2.2462e-10	6.25786e-09	Nosig
Luzp1	24570.5	-0.168742	0.0266062	-6.34221	2.26498e-10	6.29977e-09	Nosig
Ftl1	1673.59	0.411326	0.0649112	6.33675	2.34655e-10	6.51594e-09	Nosig
Cpeb3	4202.53	-0.245221	0.0387359	-6.33057	2.44255e-10	6.77135e-09	Nosig
Jmjd6	4455.18	-0.23502	0.03714	-6.32797	2.48415e-10	6.8754e-09	Nosig
Gdpd1	6403.91	-0.231123	0.0365262	-6.3276	2.49011e-10	6.88061e-09	Nosig
4933402J07Rik	14842.5	-0.18743	0.0296451	-6.32248	2.57406e-10	7.10095e-09	Nosig
Kitl	1707.88	0.411975	0.0652314	6.3156	2.69114e-10	7.41183e-09	Nosig
Cdkn2aip	8301.47	-0.221739	0.0351154	-6.31456	2.7093e-10	7.44969e-09	Nosig
Enc1	1369.66	0.401851	0.0637888	6.29971	2.98204e-10	8.18631e-09	Nosig
Hspa8	11704.5	0.193257	0.0306808	6.29896	2.9965e-10	8.21265e-09	Nosig
Ubqlnl	16284.1	-0.191226	0.03039	-6.29239	3.12614e-10	8.55406e-09	Nosig
Ttll13	26904.7	-0.142478	0.0226441	-6.29207	3.13252e-10	8.55765e-09	Nosig
Slc7a5	4684.2	0.244719	0.0388954	6.29172	3.13967e-10	8.56333e-09	Nosig
Plekhg1	1941.42	0.354277	0.0563633	6.28559	3.26605e-10	8.89366e-09	Nosig
Rasd1	348.762	0.848579	0.135038	6.28402	3.2993e-10	8.96975e-09	Up
Tex50	4419	-0.250895	0.0399715	-6.27685	3.45498e-10	9.37789e-09	Nosig
Ap2a1	12947.6	-0.240063	0.0382597	-6.27457	3.50603e-10	9.50116e-09	Nosig
2810408A11Rik	12599.6	-0.16124	0.0257218	-6.2686	3.64306e-10	9.8567e-09	Nosig
Map2k7	8771.35	-0.187619	0.0299825	-6.25763	3.90878e-10	1.05587e-08	Nosig
Tmem64	4111.9	-0.254903	0.0407752	-6.25144	4.06694e-10	1.09684e-08	Nosig
Ell	3345.96	-0.285953	0.0457848	-6.24558	4.22218e-10	1.13689e-08	Nosig
Spin1	1831.15	0.354331	0.0567932	6.23898	4.40446e-10	1.18408e-08	Nosig
Acsbg2	12024.2	-0.160982	0.0258314	-6.23203	4.60425e-10	1.23583e-08	Nosig
Ttyh1	2377.8	0.336544	0.0540916	6.22175	4.9164e-10	1.31752e-08	Nosig
Hmgn1	2861.68	0.283737	0.0456186	6.21977	4.97891e-10	1.33216e-08	Nosig
Gstt4	9245.2	-0.205883	0.0331196	-6.21636	5.08816e-10	1.35923e-08	Nosig
Agpat3	17731.6	-0.163631	0.0263639	-6.20661	5.41401e-10	1.44188e-08	Nosig
Mro	1788.96	0.352555	0.0568033	6.20659	5.41465e-10	1.44188e-08	Nosig
Aard	5898.92	0.233827	0.0377067	6.20121	5.60311e-10	1.48972e-08	Nosig
Slc29a3	3921.77	-0.268456	0.0433026	-6.19953	5.66312e-10	1.50331e-08	Nosig
Arhgef2	13483.5	-0.179766	0.0290185	-6.19488	5.83281e-10	1.54592e-08	Nosig
Ift172	24248.6	-0.143554	0.0231905	-6.19019	6.00918e-10	1.59017e-08	Nosig
Fbrsl1	2392.89	0.326121	0.0527197	6.18594	6.17341e-10	1.63108e-08	Nosig
Sfmbt2	7404.47	-0.20183	0.0326455	-6.18247	6.31063e-10	1.66472e-08	Nosig
Dusp11	2325.46	0.303625	0.0491212	6.18113	6.36435e-10	1.67628e-08	Nosig
Zfand3	14086.4	-0.159925	0.0258761	-6.18041	6.39371e-10	1.68139e-08	Nosig
Lexm	2805.26	-0.306257	0.0495625	-6.1792	6.44277e-10	1.69165e-08	Nosig
Mroh2b	44366.3	-0.132401	0.0214561	-6.17082	6.79385e-10	1.78106e-08	Nosig
Lnpk	4101.99	-0.239316	0.0388147	-6.16561	7.02111e-10	1.83779e-08	Nosig
Rps6ka2	1618.57	0.380056	0.0616491	6.16483	7.05601e-10	1.84407e-08	Nosig
Atp1b2	2038.88	0.334847	0.0543182	6.16454	7.06869e-10	1.84452e-08	Nosig
1700016H13Rik	6809.53	-0.222757	0.0361423	-6.16335	7.12232e-10	1.85565e-08	Nosig
Ppp1r2-ps7	2041.66	-0.354965	0.0576178	-6.16068	7.24353e-10	1.88432e-08	Nosig
Col22a1	9977.55	-0.524267	0.0851185	-6.15926	7.30863e-10	1.89833e-08	Nosig
Sord	77984.9	-0.124685	0.0202726	-6.15041	7.72835e-10	2.00427e-08	Nosig
F5	2001.05	-0.39172	0.0638052	-6.13931	8.28806e-10	2.14612e-08	Nosig
Klhl10	23410.1	-0.131664	0.0214578	-6.13597	8.46424e-10	2.18839e-08	Nosig
Alms1	15362.8	-0.185623	0.0302725	-6.13173	8.6928e-10	2.24405e-08	Nosig
Fam53c	6599.11	-0.25525	0.0416336	-6.13086	8.74047e-10	2.25291e-08	Nosig
Cep295	11847.7	-0.202527	0.0330405	-6.12964	8.80784e-10	2.26681e-08	Nosig
Tmco5	15529.6	-0.189934	0.0310001	-6.12689	8.96132e-10	2.3028e-08	Nosig
Entr1	14600.8	-0.162456	0.0265346	-6.12245	9.21498e-10	2.36439e-08	Nosig
Kmt2a	2485.34	0.290659	0.047493	6.12004	9.35499e-10	2.39667e-08	Nosig
Gm15104	1805.05	-0.334671	0.0546914	-6.11927	9.40061e-10	2.4047e-08	Nosig
Jade3	2298.48	0.308402	0.0504054	6.11842	9.45058e-10	2.41383e-08	Nosig
Fads2	4813.81	0.246126	0.0402628	6.11298	9.7788e-10	2.49389e-08	Nosig
Snrnp35	1486.24	-0.396181	0.0648202	-6.112	9.83901e-10	2.50546e-08	Nosig
C1qtnf3	548.535	0.631716	0.103365	6.11152	9.86871e-10	2.50824e-08	Up
Gpt2	1477.3	0.37614	0.0615479	6.11134	9.87965e-10	2.50824e-08	Nosig
Gmcl1	7921.95	-0.203896	0.0333988	-6.10488	1.0288e-09	2.608e-08	Nosig
Mapkapk2	809.729	0.507281	0.0831596	6.10008	1.06012e-09	2.68291e-08	Nosig
Srpr	4010.71	-0.250378	0.0410464	-6.09987	1.06153e-09	2.68291e-08	Nosig
Mapk6	27495.3	-0.142318	0.023338	-6.09811	1.07332e-09	2.70866e-08	Nosig
Wt1	3283.24	0.278974	0.0457593	6.09656	1.08374e-09	2.73085e-08	Nosig
Hipk2	1892.35	-0.335811	0.0551219	-6.09216	1.11399e-09	2.8029e-08	Nosig
Lonrf3	4507.96	0.233892	0.0384088	6.08953	1.13242e-09	2.84503e-08	Nosig
Ldha	31569.4	-0.147504	0.024226	-6.08867	1.13852e-09	2.85612e-08	Nosig
Nudt18	9647.85	-0.245499	0.040332	-6.08696	1.15077e-09	2.88256e-08	Nosig
Azin2	6499.89	-0.248476	0.0408673	-6.08007	1.20131e-09	3.00471e-08	Nosig
Spem1	14360.9	-0.186095	0.0306092	-6.07972	1.20393e-09	3.0068e-08	Nosig
Kctd16	1471.59	-0.378609	0.0624693	-6.06072	1.35516e-09	3.3795e-08	Nosig
Sh3bp5	2848.89	-0.28201	0.0465445	-6.05893	1.37028e-09	3.41216e-08	Nosig
Marchf10	40883.5	-0.132651	0.0219122	-6.05375	1.41508e-09	3.51852e-08	Nosig
Adgre1	244.394	0.905736	0.149645	6.05256	1.42563e-09	3.53954e-08	Up
Myo15	1163.07	-0.431442	0.0712929	-6.05168	1.43339e-09	3.55358e-08	Nosig
Oscp1	11510.2	-0.173144	0.0286123	-6.05139	1.43604e-09	3.55493e-08	Nosig
Klf4	10759.8	-0.168538	0.0278536	-6.05085	1.44086e-09	3.56165e-08	Nosig
Dnajb8	15320.1	-0.156834	0.025922	-6.05025	1.44621e-09	3.56965e-08	Nosig
Zfp37	13529.3	-0.203424	0.0336239	-6.04999	1.44859e-09	3.5703e-08	Nosig
Ccdc136	94966.4	-0.147427	0.0243692	-6.04974	1.45076e-09	3.57042e-08	Nosig
Fkbp5	2399.58	0.291541	0.0482045	6.04801	1.46648e-09	3.60387e-08	Nosig
Mgat4b	1273.04	0.468714	0.0776306	6.03776	1.56273e-09	3.83481e-08	Nosig
Ehbp1l1	6867.46	-0.240146	0.0397942	-6.0347	1.59259e-09	3.90241e-08	Nosig
Papolb	34172.9	-0.120319	0.0199464	-6.03214	1.61806e-09	3.9591e-08	Nosig
Arl2bp	13321.5	-0.157857	0.0261792	-6.02988	1.64082e-09	4.00897e-08	Nosig
Anxa2	2233.54	0.321814	0.0534083	6.02555	1.68534e-09	4.11178e-08	Nosig
Sgk3	1854.89	0.32362	0.0537439	6.02151	1.72795e-09	4.20967e-08	Nosig
Rbm28	6425.51	-0.202773	0.0336808	-6.02043	1.73959e-09	4.23191e-08	Nosig
Tcp11	73677.1	-0.156215	0.0259531	-6.01914	1.7535e-09	4.25608e-08	Nosig
Kif5b	3970.61	0.257814	0.042833	6.01904	1.75456e-09	4.25608e-08	Nosig
Rnf168	3484.79	-0.269839	0.0448336	-6.01868	1.75843e-09	4.25933e-08	Nosig
Fer1l5	5968.69	0.208003	0.0345755	6.01591	1.78879e-09	4.32666e-08	Nosig
Nfe2l2	1192.64	0.402481	0.0669268	6.01374	1.81291e-09	4.37874e-08	Nosig
Ywhab	3187.64	0.258054	0.0429154	6.0131	1.82013e-09	4.3899e-08	Nosig
Acadl	1193.35	0.40849	0.0679805	6.00893	1.86756e-09	4.49785e-08	Nosig
Serpina3g	500.526	0.601368	0.100093	6.00807	1.87749e-09	4.51533e-08	Up
Per1	7450.4	-0.235429	0.0391896	-6.00745	1.88465e-09	4.5261e-08	Nosig
Bhmt	2596.07	0.301488	0.0502241	6.00284	1.93894e-09	4.64988e-08	Nosig
Neo1	3430.33	0.259164	0.0431816	6.00172	1.95236e-09	4.67541e-08	Nosig
Gsta4	1533.53	0.400315	0.0667147	6.0004	1.96828e-09	4.70686e-08	Nosig
Ubr7	7720.38	-0.200009	0.0333395	-5.99916	1.98335e-09	4.7362e-08	Nosig
Trp53rkb	470.018	-0.621666	0.103657	-5.99736	2.00549e-09	4.78229e-08	Down
Clip1	14744.6	-0.1493	0.0249171	-5.99188	2.07431e-09	4.93944e-08	Nosig
Lemd1	2346.62	-0.319366	0.0533626	-5.98482	2.16626e-09	5.15113e-08	Nosig
Tnks	14201.9	-0.157442	0.0263341	-5.97865	2.24999e-09	5.34269e-08	Nosig
Lmbrd2	2311.49	-0.29527	0.0494156	-5.97524	2.29754e-09	5.44795e-08	Nosig
Sh3kbp1	2196.91	-0.347917	0.0582327	-5.97461	2.30648e-09	5.46095e-08	Nosig
Enpp2	1296.36	0.376566	0.0630299	5.97439	2.30949e-09	5.46095e-08	Nosig
Adora1	2179.07	0.311574	0.0521589	5.97355	2.32151e-09	5.4817e-08	Nosig
Hp1bp3	2433.37	0.304038	0.0509106	5.97199	2.34372e-09	5.52639e-08	Nosig
Gsn	2412.41	0.323322	0.054162	5.96954	2.37919e-09	5.60221e-08	Nosig
Rnf4	6525.56	-0.215466	0.0360994	-5.96869	2.39173e-09	5.6239e-08	Nosig
Igf1r	1652.17	0.353735	0.0593355	5.9616	2.49778e-09	5.86509e-08	Nosig
Tmem131l	7638.79	-0.192209	0.0322621	-5.95772	2.55779e-09	5.99766e-08	Nosig
Cybb	148.648	1.14649	0.192522	5.95513	2.59859e-09	6.08489e-08	Up
Prlr	1866.24	0.352982	0.0592801	5.95447	2.60918e-09	6.10122e-08	Nosig
Hdgfl1	9704.93	-0.230471	0.0387741	-5.94394	2.78252e-09	6.49755e-08	Nosig
Lrp1	3760.28	0.267342	0.0449829	5.94319	2.79536e-09	6.51851e-08	Nosig
Wnk4	941.533	0.460749	0.0775756	5.93935	2.86153e-09	6.66363e-08	Nosig
Atp6v1e2	5009.83	-0.250908	0.0422877	-5.93336	2.96801e-09	6.90206e-08	Nosig
Qpct	1440.22	0.379597	0.0639884	5.93228	2.98762e-09	6.93811e-08	Nosig
Ip6k1	9202.15	-0.20797	0.0351093	-5.9235	3.15166e-09	7.309e-08	Nosig
1700009N14Rik	23360.3	-0.139312	0.0235311	-5.92031	3.21331e-09	7.44174e-08	Nosig
Gm973	6871.35	-0.200174	0.0338306	-5.91696	3.2794e-09	7.5844e-08	Nosig
Cypt2	1805.91	-0.328795	0.055632	-5.91019	3.41718e-09	7.89224e-08	Nosig
Ppp3r2	16951.9	-0.154598	0.0261605	-5.9096	3.42943e-09	7.90971e-08	Nosig
Igf2bp3	8919.7	-0.181857	0.030804	-5.90368	3.55477e-09	8.18762e-08	Nosig
Faiml	1123.62	-0.431904	0.0731675	-5.90296	3.57047e-09	8.21256e-08	Nosig
Gpat4	33372.2	-0.125561	0.0212903	-5.89757	3.68891e-09	8.47346e-08	Nosig
Pkd1l3	6556.01	-0.196889	0.0335201	-5.87376	4.26033e-09	9.7727e-08	Nosig
Ldhb	3296.32	0.275532	0.0469283	5.87134	4.32296e-09	9.90293e-08	Nosig
Cst8	6620.48	-0.215772	0.0367524	-5.87097	4.33264e-09	9.91165e-08	Nosig
Myo6	2329.68	0.293633	0.0500435	5.86755	4.42274e-09	1.01041e-07	Nosig
Hspd1	2899.06	0.276114	0.047068	5.86629	4.4565e-09	1.01674e-07	Nosig
Mllt11	6789.68	-0.219972	0.0375234	-5.86227	4.56584e-09	1.04028e-07	Nosig
Grip1	10754.9	-0.170984	0.0291807	-5.85948	4.64308e-09	1.05646e-07	Nosig
H2-K1	2739.99	0.267153	0.0456198	5.85609	4.73903e-09	1.07684e-07	Nosig
Pcmt1	8680.43	-0.192111	0.0328247	-5.85265	4.83814e-09	1.09788e-07	Nosig
Amhr2	4240.09	0.311585	0.0532739	5.84873	4.9533e-09	1.1225e-07	Nosig
Afm	265.992	0.837373	0.143447	5.8375	5.29888e-09	1.19921e-07	Up
Atl3	21780.3	-0.135689	0.0232662	-5.83201	5.47621e-09	1.23768e-07	Nosig
Morn3	9401.61	-0.200734	0.0344313	-5.82998	5.54344e-09	1.2512e-07	Nosig
Zbbx	20094.4	-0.158925	0.0272899	-5.82358	5.76004e-09	1.29835e-07	Nosig
Cd99l2	536.686	0.624245	0.107218	5.8222	5.8077e-09	1.30735e-07	Up
Bend4	2598.91	0.292825	0.0503094	5.8205	5.86726e-09	1.319e-07	Nosig
Gm527	2460.27	-0.340749	0.0585866	-5.81615	6.02168e-09	1.35192e-07	Nosig
Tdrd6	56106.7	-0.127068	0.0218583	-5.81325	6.12698e-09	1.37373e-07	Nosig
Gm6657	4839.61	-0.243774	0.0419479	-5.81135	6.1971e-09	1.38761e-07	Nosig
Mllt10	17791.4	-0.177337	0.0305169	-5.81111	6.206e-09	1.38776e-07	Nosig
Lrrc9	23001.8	-0.137375	0.0236454	-5.80979	6.25514e-09	1.3969e-07	Nosig
Pdgfra	1095.1	0.428728	0.0738116	5.80841	6.30694e-09	1.40661e-07	Nosig
Arrdc5	4221.01	-0.238898	0.0411344	-5.80774	6.33225e-09	1.40837e-07	Nosig
Zfp820	2788.73	0.313506	0.053982	5.8076	6.33746e-09	1.40837e-07	Nosig
Gapdh	3095.47	0.263066	0.0452973	5.80754	6.33987e-09	1.40837e-07	Nosig
Dis3l	17615.6	-0.158081	0.0272268	-5.80608	6.39506e-09	1.41876e-07	Nosig
Atrx	2232.43	0.300314	0.0517373	5.80459	6.45237e-09	1.4296e-07	Nosig
Ssh2	29972.1	-0.143195	0.0246868	-5.80049	6.61228e-09	1.46311e-07	Nosig
Helz	6893	0.195175	0.03367	5.79671	6.76274e-09	1.49444e-07	Nosig
Ica1	5393.97	-0.210909	0.0363943	-5.79511	6.82772e-09	1.50683e-07	Nosig
Itga6	968.402	0.445089	0.0768214	5.79381	6.8807e-09	1.51654e-07	Nosig
Rpl10	922.133	0.499224	0.0862129	5.7906	7.01356e-09	1.54381e-07	Nosig
Usp12	8475.87	-0.192439	0.033237	-5.78991	7.04236e-09	1.54813e-07	Nosig
Usp22	1653.84	0.361668	0.062504	5.78632	7.19464e-09	1.57955e-07	Nosig
Mief1	3486.73	-0.245095	0.0423714	-5.78444	7.27553e-09	1.59523e-07	Nosig
Scaf11	2965.7	0.272688	0.0471721	5.78069	7.43951e-09	1.62907e-07	Nosig
Zdhhc5	29070.7	-0.120335	0.0208248	-5.77847	7.53815e-09	1.64853e-07	Nosig
Iqcf6	843.69	-0.475114	0.082249	-5.77654	7.62535e-09	1.66544e-07	Nosig
Oaz3	50777.9	-0.141663	0.0245407	-5.77255	7.80787e-09	1.7031e-07	Nosig
Dcaf1	10952.3	-0.157495	0.0273047	-5.76803	8.02023e-09	1.74717e-07	Nosig
Plcz1	15704.1	-0.143157	0.0248595	-5.75865	8.47914e-09	1.84476e-07	Nosig
Kctd12	1714.97	0.350972	0.0610109	5.75261	8.78739e-09	1.90936e-07	Nosig
Tex101	6394.41	0.217922	0.0378908	5.75133	8.85448e-09	1.92147e-07	Nosig
Cabyr	18910.1	-0.142449	0.024774	-5.74992	8.92841e-09	1.93502e-07	Nosig
Zfp217	15410	-0.139705	0.0243316	-5.7417	9.37318e-09	2.02881e-07	Nosig
Lpin1	30265.6	-0.133836	0.0233125	-5.74097	9.41347e-09	2.03492e-07	Nosig
Bag6	44517.1	-0.131084	0.0228401	-5.73921	9.51168e-09	2.05352e-07	Nosig
Sgms1	14228.5	-0.148361	0.0258565	-5.73786	9.58784e-09	2.06645e-07	Nosig
Nop56	842.214	0.462122	0.080542	5.73765	9.60014e-09	2.06645e-07	Nosig
Thoc2	3161.18	0.292657	0.0510077	5.7375	9.60826e-09	2.06645e-07	Nosig
Ppp6r1	8553.81	-0.203433	0.0355117	-5.72862	1.01252e-08	2.17485e-07	Nosig
Sdc3	1592.1	-0.384175	0.0670669	-5.72823	1.01482e-08	2.17702e-07	Nosig
Trim7	996.432	0.41817	0.0730196	5.72683	1.02327e-08	2.19236e-07	Nosig
Atp1a2	3034.96	0.268389	0.0468744	5.7257	1.03008e-08	2.20415e-07	Nosig
Spata6	39392.3	-0.117749	0.0205663	-5.72535	1.03222e-08	2.20595e-07	Nosig
Frmpd1	626.392	0.52167	0.0911868	5.7209	1.05963e-08	2.26008e-07	Nosig
Tctex1d1	2264.09	-0.29738	0.0519822	-5.7208	1.06023e-08	2.26008e-07	Nosig
Ankrd9	2271.98	-0.296779	0.0518972	-5.7186	1.07405e-08	2.28667e-07	Nosig
Gm21283	1678.52	-0.343241	0.0600343	-5.71742	1.08154e-08	2.29971e-07	Nosig
Plpp6	1212.4	-0.406042	0.0710315	-5.71636	1.08827e-08	2.31111e-07	Nosig
Ulk4	14707.8	-0.150446	0.026327	-5.71449	1.10031e-08	2.33373e-07	Nosig
Tle5	1866.11	0.313682	0.054924	5.7112	1.12185e-08	2.37644e-07	Nosig
Dpysl4	578.303	0.544461	0.09536	5.70953	1.13288e-08	2.39679e-07	Nosig
Rpl4	13154.9	0.147939	0.0259198	5.70759	1.14587e-08	2.42124e-07	Nosig
Fam126a	8069.64	-0.184348	0.0323156	-5.70462	1.16605e-08	2.4608e-07	Nosig
Paqr5	4302.63	-0.263535	0.0461989	-5.70436	1.16782e-08	2.46147e-07	Nosig
Ccdc169	5804.75	-0.216214	0.0379135	-5.70282	1.1784e-08	2.48067e-07	Nosig
4921517D22Rik	1745.92	-0.348519	0.0611195	-5.70225	1.18238e-08	2.48594e-07	Nosig
Lrrc69	1752.37	-0.364423	0.0639209	-5.70115	1.19002e-08	2.49889e-07	Nosig
Dnah7b	14036.2	-0.151942	0.0266936	-5.69208	1.25502e-08	2.63212e-07	Nosig
Sbno1	26235	-0.159399	0.0280051	-5.69181	1.257e-08	2.63299e-07	Nosig
Susd3	1280.2	0.377146	0.0662745	5.69067	1.26539e-08	2.64728e-07	Nosig
Clba1	2560.82	-0.301996	0.053076	-5.68988	1.27125e-08	2.65626e-07	Nosig
Kit	1227.21	0.419283	0.0736961	5.68935	1.27523e-08	2.66127e-07	Nosig
Gm14137	446.93	-0.675012	0.118748	-5.68439	1.3128e-08	2.7363e-07	Down
Huwe1	10733.7	0.154104	0.0271247	5.68132	1.33659e-08	2.78245e-07	Nosig
Tnik	2515.16	0.279555	0.0492728	5.67362	1.39812e-08	2.90695e-07	Nosig
Antxrl	5938.81	-0.193132	0.0340789	-5.66718	1.45166e-08	3.01456e-07	Nosig
Tbx3	152.414	1.11842	0.197408	5.66553	1.46571e-08	3.04e-07	Up
Ttc23l	8074.36	-0.183221	0.0323593	-5.66208	1.49553e-08	3.09805e-07	Nosig
Rps3a1	4295.6	0.228322	0.0403349	5.66066	1.5079e-08	3.11983e-07	Nosig
C7	2726.29	0.264259	0.0467224	5.65595	1.5499e-08	3.20282e-07	Nosig
Zfand4	14881.3	-0.154628	0.0273447	-5.65477	1.56052e-08	3.22082e-07	Nosig
BC048671	5545.16	-0.194658	0.0344277	-5.65412	1.56651e-08	3.22923e-07	Nosig
Spa17	41070.2	-0.15253	0.0269798	-5.65347	1.57243e-08	3.236e-07	Nosig
Spn-ps	3510.1	-0.237234	0.0419636	-5.65334	1.57363e-08	3.236e-07	Nosig
Fam71e2	23415.3	-0.122537	0.0216886	-5.64986	1.60577e-08	3.29808e-07	Nosig
Lrriq3	9156.82	-0.170626	0.0302096	-5.64807	1.6226e-08	3.3286e-07	Nosig
1700101O22Rik	1670.08	-0.317887	0.0562859	-5.64772	1.62588e-08	3.33128e-07	Nosig
Efcab3	8766.17	-0.179164	0.0317459	-5.64367	1.66464e-08	3.40655e-07	Nosig
Ubl3	8261.1	-0.186963	0.0331497	-5.63994	1.70109e-08	3.47694e-07	Nosig
Hnrnpll	6326.23	-0.184668	0.0327673	-5.63574	1.74311e-08	3.55852e-07	Nosig
Gfer	4606.41	-0.230959	0.040988	-5.63479	1.75269e-08	3.57375e-07	Nosig
Cep85l	16974.9	-0.173353	0.030774	-5.63309	1.77014e-08	3.60497e-07	Nosig
Nphp1	39922.6	-0.11355	0.0201643	-5.63125	1.78908e-08	3.63917e-07	Nosig
Fam221b	13636.2	-0.156226	0.0277467	-5.63045	1.79739e-08	3.65166e-07	Nosig
Asb1	3816.17	-0.249322	0.0442931	-5.62892	1.81345e-08	3.67987e-07	Nosig
Psme3	5797.67	-0.194555	0.0345722	-5.62751	1.82835e-08	3.70564e-07	Nosig
Smok2b	739.862	-0.507595	0.0902178	-5.62633	1.84087e-08	3.72656e-07	Nosig
Msn	436.001	0.609523	0.108388	5.62353	1.871e-08	3.783e-07	Up
Lrrc59	5946.66	-0.194002	0.0345651	-5.61265	1.99247e-08	4.02378e-07	Nosig
Abcc1	2762.97	0.256565	0.0457208	5.61155	2.00519e-08	4.04463e-07	Nosig
Fth1	6726.99	0.213275	0.0380257	5.60871	2.03845e-08	4.10683e-07	Nosig
Rnpepl1	2608.74	-0.266835	0.0475782	-5.60834	2.04273e-08	4.11054e-07	Nosig
Cast	13250.2	-0.147585	0.0263404	-5.60301	2.10667e-08	4.23192e-07	Nosig
Ttc30a2	5142.33	-0.209401	0.0373737	-5.60289	2.10806e-08	4.23192e-07	Nosig
Isg20l2	6454.41	-0.197633	0.0353011	-5.59849	2.16224e-08	4.33551e-07	Nosig
4930448K20Rik	1040.16	-0.449719	0.0803365	-5.59794	2.16915e-08	4.34421e-07	Nosig
Septin9	2192.98	0.296569	0.052993	5.59637	2.18882e-08	4.37842e-07	Nosig
Trpm8	483.135	-0.624859	0.111723	-5.59294	2.23256e-08	4.46043e-07	Down
Lipg	1042.21	0.415313	0.0742598	5.5927	2.23564e-08	4.46043e-07	Nosig
Tmem214	6353.73	-0.199968	0.0357563	-5.59254	2.23774e-08	4.46043e-07	Nosig
Nrbp2	874.944	0.429253	0.0767761	5.59097	2.25808e-08	4.49565e-07	Nosig
Asrgl1	52919.7	-0.131458	0.0235205	-5.5891	2.28249e-08	4.53889e-07	Nosig
Rsph3a	8156.02	-0.179224	0.0320691	-5.58869	2.2879e-08	4.5443e-07	Nosig
Atp2b1	1957.65	0.326824	0.0584898	5.58771	2.30088e-08	4.56471e-07	Nosig
Msl3l2	4120.72	-0.234692	0.0420579	-5.58023	2.40207e-08	4.75988e-07	Nosig
Mrps36	1537.9	-0.349354	0.0626304	-5.57803	2.43264e-08	4.81479e-07	Nosig
Cldn3	1392.8	-0.386593	0.0693363	-5.57562	2.46653e-08	4.87616e-07	Nosig
Pxk	3662.5	-0.223637	0.0401355	-5.57205	2.5176e-08	4.97131e-07	Nosig
Zfp513	1286.17	-0.444872	0.079962	-5.56353	2.64365e-08	5.2141e-07	Nosig
Tmem29	536.595	0.568397	0.102199	5.56167	2.67207e-08	5.26401e-07	Nosig
4931430N09Rik	886.608	-0.428795	0.0771156	-5.56042	2.69134e-08	5.29579e-07	Nosig
4921536K21Rik	4199.36	-0.21862	0.0393317	-5.55837	2.7231e-08	5.35206e-07	Nosig
Ptpre	1149.86	0.400004	0.0720264	5.55358	2.79878e-08	5.4944e-07	Nosig
Vav2	1346.71	-0.354378	0.06384	-5.55103	2.83987e-08	5.56859e-07	Nosig
Fasn	5271.63	0.229785	0.0414295	5.5464	2.91605e-08	5.71134e-07	Nosig
Aldh7a1	2311.78	0.275816	0.049756	5.54338	2.96696e-08	5.8043e-07	Nosig
Spem2	17053.1	-0.15598	0.0281422	-5.54255	2.98093e-08	5.82489e-07	Nosig
Gnai2	3307.68	0.273118	0.0492846	5.54165	2.99633e-08	5.84821e-07	Nosig
Hhipl2	439.379	-0.633015	0.114236	-5.54131	3.00215e-08	5.85281e-07	Down
Kif1a	1436.32	-0.386271	0.0697162	-5.54062	3.01406e-08	5.86924e-07	Nosig
Ctnnb1	6077.07	0.1838	0.0331843	5.53875	3.04631e-08	5.92522e-07	Nosig
Gas7	3722.47	0.266602	0.048146	5.53737	3.07047e-08	5.96533e-07	Nosig
Pea15a	995.322	0.411064	0.0742689	5.53481	3.11569e-08	6.04624e-07	Nosig
Lgals8	12690.6	-0.168047	0.0303777	-5.53193	3.16726e-08	6.13713e-07	Nosig
Frat2	2000.04	-0.366618	0.0662748	-5.53179	3.1698e-08	6.13713e-07	Nosig
Aamp	14549.1	-0.199062	0.0360107	-5.52786	3.24165e-08	6.26905e-07	Nosig
Rcn1	431.325	0.637469	0.115349	5.52643	3.2681e-08	6.31296e-07	Up
Pcolce	1650.6	0.342557	0.0620365	5.52187	3.35406e-08	6.47161e-07	Nosig
Tmem205	1570.6	-0.375501	0.0680492	-5.51808	3.42723e-08	6.60525e-07	Nosig
Hadh	1482.8	0.377043	0.068398	5.51249	3.53792e-08	6.8108e-07	Nosig
Mfge8	1837.19	0.297345	0.0539933	5.50708	3.64837e-08	7.01542e-07	Nosig
Mcf2	688.613	0.526447	0.0956072	5.50635	3.66355e-08	7.0366e-07	Nosig
Gpam	1603.3	0.343125	0.0623196	5.50589	3.67313e-08	7.04699e-07	Nosig
Gabarapl1	8179.29	-0.167468	0.0304193	-5.50533	3.68481e-08	7.06137e-07	Nosig
Lzts2	1376.07	-0.445191	0.0809217	-5.5015	3.76569e-08	7.20818e-07	Nosig
Iqcd	4436.9	-0.231844	0.0421768	-5.49695	3.86425e-08	7.38847e-07	Nosig
Dda1	3525.96	-0.262572	0.0477853	-5.49482	3.91101e-08	7.4694e-07	Nosig
Mroh8	7871.68	-0.184204	0.0335451	-5.49123	3.99134e-08	7.61421e-07	Nosig
Cyp1b1	1227.9	-0.364879	0.0664644	-5.48984	4.02289e-08	7.66574e-07	Nosig
Shcbp1l	15051.7	-0.158495	0.0288755	-5.48891	4.0442e-08	7.69767e-07	Nosig
Pwwp3a	16722.2	-0.150673	0.0274632	-5.48635	4.10319e-08	7.80115e-07	Nosig
Cldn11	3417.07	0.288224	0.0525802	5.48161	4.2148e-08	8.00433e-07	Nosig
Dusp13	4817.98	-0.25287	0.0461484	-5.4795	4.26529e-08	8.09111e-07	Nosig
Cdkn1c	569.785	-0.559132	0.102054	-5.47878	4.28267e-08	8.11497e-07	Nosig
Ppm1a	16234	-0.144968	0.0264931	-5.47193	4.45171e-08	8.42005e-07	Nosig
Tcfl5	16817.3	-0.13963	0.0255178	-5.47185	4.45365e-08	8.42005e-07	Nosig
Oat	1584.06	0.377942	0.0691735	5.46368	4.66364e-08	8.79826e-07	Nosig
Zdhhc9	533.702	0.526454	0.0963555	5.46366	4.66413e-08	8.79826e-07	Nosig
Nat9	1851.99	-0.30278	0.0554255	-5.46282	4.68625e-08	8.83013e-07	Nosig
D10Wsu102e	1098.07	0.406905	0.074507	5.4613	4.72665e-08	8.89633e-07	Nosig
Slc25a45	583.141	0.571117	0.104587	5.46067	4.74334e-08	8.91779e-07	Nosig
Smg7	12711.6	-0.142458	0.0260993	-5.45833	4.80643e-08	9.02636e-07	Nosig
Acsl1	40353.6	-0.111443	0.0204269	-5.45571	4.87769e-08	9.15001e-07	Nosig
D11Wsu47e	10944.9	-0.195941	0.035919	-5.45508	4.89516e-08	9.17258e-07	Nosig
Rpl14	4052.18	0.254243	0.0466476	5.45028	5.02897e-08	9.41286e-07	Nosig
Eppin	1051.38	0.391837	0.0719029	5.44954	5.05014e-08	9.44202e-07	Nosig
Hipk1	15801.1	-0.134554	0.0246947	-5.4487	5.07391e-08	9.47597e-07	Nosig
Tmem247	4010.46	-0.233453	0.0428491	-5.44826	5.08654e-08	9.48906e-07	Nosig
4930544D05Rik	4042.11	-0.253796	0.0465922	-5.44717	5.11777e-08	9.53563e-07	Nosig
Cpxm1	1410.39	-0.33682	0.0618359	-5.44699	5.12279e-08	9.53563e-07	Nosig
Flywch1	9790.77	-0.175122	0.0321573	-5.44577	5.15804e-08	9.59066e-07	Nosig
Saxo1	5681.94	-0.202223	0.0371426	-5.4445	5.19501e-08	9.64878e-07	Nosig
Paqr9	5157.42	-0.198787	0.0365217	-5.44299	5.2393e-08	9.72034e-07	Nosig
Mospd4	3763.92	-0.276606	0.0508851	-5.43589	5.45243e-08	1.01047e-06	Nosig
Dynll2	11547.4	-0.156857	0.0288645	-5.43425	5.50269e-08	1.01866e-06	Nosig
Corin	2646.35	0.253788	0.0467054	5.43381	5.51646e-08	1.02009e-06	Nosig
Odf3b	1076.01	-0.380134	0.0699619	-5.43345	5.52756e-08	1.02103e-06	Nosig
Sav1	6774.71	-0.185931	0.0342382	-5.43052	5.61913e-08	1.03681e-06	Nosig
Sult1e1	594.146	0.645488	0.118953	5.42641	5.74983e-08	1.05976e-06	Up
Ddx20	16211.8	-0.13274	0.0244669	-5.42529	5.78595e-08	1.06526e-06	Nosig
Tlcd4	8687.01	-0.196484	0.0362211	-5.42459	5.80883e-08	1.06831e-06	Nosig
Galnt1	2272.34	0.280265	0.0516867	5.42238	5.88116e-08	1.08043e-06	Nosig
Arhgap31	1275.43	0.417357	0.0770108	5.41945	5.9781e-08	1.09705e-06	Nosig
Fbf1	6013.49	-0.213075	0.039337	-5.41666	6.07235e-08	1.11313e-06	Nosig
Ubtd2	3861.46	-0.22958	0.0424045	-5.41406	6.16126e-08	1.12821e-06	Nosig
Tpd52l1	765.126	0.454045	0.0838917	5.41228	6.22264e-08	1.13821e-06	Nosig
Ehd1	15885.8	-0.138662	0.0256229	-5.41163	6.24537e-08	1.14113e-06	Nosig
Cfl1	7585.5	0.189579	0.0350361	5.41096	6.26879e-08	1.14417e-06	Nosig
Creg1	2332.06	0.297344	0.0549583	5.41035	6.29012e-08	1.14683e-06	Nosig
Slc35a5	2963.07	-0.245049	0.0453311	-5.40577	6.4531e-08	1.17527e-06	Nosig
Cstdc2	220.432	-0.980186	0.181358	-5.40471	6.49139e-08	1.18097e-06	Down
Rnf19a	29088.3	-0.123388	0.0228324	-5.4041	6.51358e-08	1.18373e-06	Nosig
Slc41a2	1625.61	0.34728	0.064337	5.39783	6.74535e-08	1.22454e-06	Nosig
Dmrtb1	27196.5	-0.126249	0.0233954	-5.39634	6.80144e-08	1.23339e-06	Nosig
Hdgf	14121.2	-0.142976	0.0265044	-5.39444	6.87388e-08	1.24519e-06	Nosig
Gpx1	602.147	0.499996	0.0927172	5.3927	6.94075e-08	1.25596e-06	Nosig
Gas8	3539.09	-0.258586	0.0479916	-5.38815	7.11883e-08	1.2868e-06	Nosig
Ttbk1	13467.9	-0.185473	0.0344273	-5.38738	7.14915e-08	1.28968e-06	Nosig
Zfp956	4903.9	-0.200201	0.0371613	-5.38736	7.15006e-08	1.28968e-06	Nosig
Zmym3	2951.45	0.299445	0.0556499	5.38088	7.41242e-08	1.33558e-06	Nosig
Tex13c1	2549.28	-0.26244	0.0488366	-5.37384	7.70764e-08	1.38729e-06	Nosig
1700016K19Rik	6429.61	-0.180754	0.0336424	-5.3728	7.75238e-08	1.39386e-06	Nosig
App	4892	0.191695	0.0356865	5.37164	7.80229e-08	1.40134e-06	Nosig
Nampt	1995.6	0.283111	0.0527221	5.36987	7.87924e-08	1.41366e-06	Nosig
Ncoa2	10153.2	0.147531	0.0274875	5.3672	7.99674e-08	1.43322e-06	Nosig
Lrrd1	3089.19	-0.259578	0.0483761	-5.36583	8.05799e-08	1.44266e-06	Nosig
Wfdc10	482.79	0.591466	0.110284	5.36312	8.17968e-08	1.4629e-06	Up
Plekha6	7085.87	-0.217205	0.0405043	-5.36252	8.20705e-08	1.46624e-06	Nosig
Slc2a5	28866.1	-0.110718	0.0206513	-5.36129	8.26303e-08	1.47468e-06	Nosig
Pde8a	18546.1	-0.142068	0.0265033	-5.36038	8.30454e-08	1.48052e-06	Nosig
Sytl4	1008.12	0.409396	0.076396	5.35886	8.37475e-08	1.49146e-06	Nosig
Ubtd1	5199.05	-0.244986	0.0457199	-5.3584	8.39605e-08	1.49368e-06	Nosig
Fam120a	2172.34	0.283106	0.0528674	5.35502	8.5545e-08	1.52027e-06	Nosig
Tm9sf2	10513.8	-0.143106	0.0267306	-5.35362	8.6211e-08	1.53049e-06	Nosig
Klhl5	1554.54	0.314275	0.0587164	5.35243	8.67795e-08	1.53897e-06	Nosig
Best1	9892.74	-0.171995	0.0321577	-5.34848	8.86968e-08	1.57132e-06	Nosig
4933411K16Rik	49163.8	-0.108279	0.0202506	-5.34696	8.9445e-08	1.58291e-06	Nosig
Mbd3	3313.26	-0.237902	0.0444988	-5.34625	8.97948e-08	1.58744e-06	Nosig
AY702103	7687.15	-0.163026	0.0305097	-5.34341	9.12156e-08	1.61087e-06	Nosig
Tshz2	952.364	0.395304	0.0739847	5.34304	9.1399e-08	1.61242e-06	Nosig
Herpud1	7477.86	-0.17507	0.0327703	-5.34232	9.17641e-08	1.61717e-06	Nosig
Adgrg1	1133.27	0.385254	0.0721172	5.34206	9.1895e-08	1.61779e-06	Nosig
Midn	3180.39	-0.27327	0.0511562	-5.34187	9.19909e-08	1.61779e-06	Nosig
Asb8	3101.15	-0.265618	0.0497737	-5.33651	9.47518e-08	1.66461e-06	Nosig
Lama1	1184.21	0.463079	0.0868252	5.33346	9.63567e-08	1.69105e-06	Nosig
Neil3	313.208	0.690048	0.129436	5.33118	9.75765e-08	1.71068e-06	Up
Lamb2	1428.26	0.352488	0.0661235	5.33075	9.78083e-08	1.71296e-06	Nosig
P2rx3	2593.85	-0.256893	0.0481985	-5.32989	9.82714e-08	1.71929e-06	Nosig
Kat7	11714.8	-0.147971	0.0277897	-5.32468	1.01129e-07	1.76746e-06	Nosig
Camsap2	6983.44	-0.182266	0.0342528	-5.32121	1.0308e-07	1.7997e-06	Nosig
H2-D1	234.762	0.871499	0.163786	5.32095	1.0323e-07	1.80044e-06	Up
Mlf1	24442.2	-0.123379	0.0231901	-5.32035	1.0357e-07	1.80451e-06	Nosig
Rps6ka3	1039.42	0.389621	0.0732465	5.31931	1.04161e-07	1.81293e-06	Nosig
Dlgap4	5399.83	-0.207265	0.038993	-5.31544	1.064e-07	1.85e-06	Nosig
Dag1	3739.95	0.227116	0.0427294	5.31521	1.06534e-07	1.85043e-06	Nosig
Dgkh	8047.81	-0.17669	0.0332499	-5.31402	1.07233e-07	1.86065e-06	Nosig
Fam71f2	15686	-0.131325	0.0247257	-5.31129	1.08855e-07	1.88685e-06	Nosig
Setx	116699	-0.130306	0.024535	-5.31102	1.09013e-07	1.88696e-06	Nosig
Morn4	5491.56	-0.18948	0.0356775	-5.3109	1.09084e-07	1.88696e-06	Nosig
Nlrc5	507.401	-0.625358	0.117771	-5.30994	1.09664e-07	1.89504e-06	Down
Fam170b	6529.1	-0.20219	0.0380866	-5.3087	1.10409e-07	1.90596e-06	Nosig
Ccdc157	3964.74	-0.225302	0.0424726	-5.30464	1.12898e-07	1.94694e-06	Nosig
Tbc1d8	1210.98	0.364797	0.0688342	5.29965	1.16023e-07	1.99694e-06	Nosig
Ldhal6b	31560.4	-0.116497	0.0219826	-5.29953	1.16102e-07	1.99694e-06	Nosig
Add1	2620.44	0.289419	0.054613	5.29945	1.16152e-07	1.99694e-06	Nosig
Gipr	587.529	-0.493806	0.0931893	-5.29895	1.16468e-07	2.00034e-06	Nosig
Sptbn4	2077.13	-0.382792	0.0722532	-5.29793	1.17124e-07	2.00956e-06	Nosig
Peg10	3887.11	0.268191	0.0506935	5.29044	1.22024e-07	2.09151e-06	Nosig
4933417A18Rik	3507.46	-0.249604	0.0471878	-5.2896	1.22587e-07	2.09616e-06	Nosig
Btbd16	9279.63	-0.157013	0.0296833	-5.28959	1.22588e-07	2.09616e-06	Nosig
Sema6c	1592.38	0.317892	0.0600989	5.28948	1.22668e-07	2.09616e-06	Nosig
Tacc1	8454.52	0.171433	0.0324254	5.28702	1.24328e-07	2.12238e-06	Nosig
4930567H17Rik	308.763	-0.693812	0.13131	-5.28379	1.26538e-07	2.15583e-06	Down
Osbpl11	2321.24	0.276286	0.0522894	5.28378	1.26543e-07	2.15583e-06	Nosig
Fdps	2163.88	-0.276488	0.0523651	-5.28	1.29184e-07	2.19861e-06	Nosig
Car3	12.4515	-7.11349	1.34795	-5.27727	1.31125e-07	NA	Nosig
Tceal9	841.104	0.414838	0.0786306	5.27578	1.32191e-07	2.24752e-06	Nosig
Abcg2	2092.78	-0.307516	0.0583032	-5.27443	1.33172e-07	2.26192e-06	Nosig
Rab31	3043.35	0.245009	0.046493	5.2698	1.36574e-07	2.31737e-06	Nosig
Ankar	10241.4	-0.168667	0.0320471	-5.2631	1.41643e-07	2.40026e-06	Nosig
Izumo2	4883.15	-0.204127	0.0387854	-5.26297	1.41744e-07	2.40026e-06	Nosig
Iqcf3	27590.8	-0.117363	0.0223153	-5.25933	1.44579e-07	2.44582e-06	Nosig
Ppm1j	3605.82	-0.26566	0.0505354	-5.2569	1.46503e-07	2.47589e-06	Nosig
Prdx4	3548.6	-0.265847	0.0506158	-5.25224	1.50259e-07	2.53682e-06	Nosig
Dnah12	17276	-0.149371	0.0284633	-5.24784	1.53895e-07	2.59562e-06	Nosig
Gm10638	4119.02	-0.296907	0.0565851	-5.24709	1.54518e-07	2.60353e-06	Nosig
Plaat5	31146	-0.109553	0.0208796	-5.24688	1.54695e-07	2.60391e-06	Nosig
1700012A03Rik	5023.72	-0.230458	0.0439431	-5.24446	1.56738e-07	2.63567e-06	Nosig
Smap1	10016.9	-0.14967	0.0285433	-5.2436	1.57472e-07	2.64537e-06	Nosig
Bysl	1892.51	-0.304136	0.058039	-5.24019	1.60409e-07	2.69203e-06	Nosig
Rab11fip1	1314.41	0.424282	0.0810495	5.23485	1.6512e-07	2.76833e-06	Nosig
Gsg1	53759	-0.13815	0.0263985	-5.23323	1.66569e-07	2.78987e-06	Nosig
Man2a1	5562.85	0.186499	0.0356464	5.23191	1.6777e-07	2.8072e-06	Nosig
Smim23	3107.27	-0.241033	0.04609	-5.22961	1.69866e-07	2.83946e-06	Nosig
Mospd2	334.246	0.663882	0.126967	5.22876	1.70653e-07	2.84978e-06	Up
Tgfb1	502.786	0.541264	0.103566	5.22628	1.7295e-07	2.88529e-06	Nosig
Eps8	1301.7	0.350784	0.0671456	5.22423	1.74885e-07	2.91468e-06	Nosig
Mtfr1	10580.3	-0.150526	0.0288384	-5.21962	1.79291e-07	2.98518e-06	Nosig
Chd6	2194.41	0.264742	0.0507473	5.21687	1.81971e-07	3.0262e-06	Nosig
Ints6l	706.512	0.591307	0.113348	5.21673	1.82113e-07	3.0262e-06	Up
Cacybp	3841.44	0.253986	0.0486961	5.21574	1.83085e-07	3.03935e-06	Nosig
Zmynd8	881.749	0.431727	0.0827846	5.21506	1.83756e-07	3.04589e-06	Nosig
Cited2	1162.51	0.399643	0.0766356	5.21484	1.83975e-07	3.04589e-06	Nosig
S100a10	260.694	0.753855	0.144561	5.21479	1.84024e-07	3.04589e-06	Up
Fscb	16539.7	-0.147544	0.0282943	-5.21461	1.842e-07	3.04589e-06	Nosig
Mycbpap	15117.1	-0.130429	0.025016	-5.21382	1.84994e-07	3.05602e-06	Nosig
Tex2	36252.5	-0.109909	0.0211045	-5.20782	1.91075e-07	3.15339e-06	Nosig
Hectd4	16468.8	-0.139086	0.026711	-5.20707	1.91848e-07	3.16305e-06	Nosig
Csnka2ip	25725.8	-0.126107	0.0242195	-5.20683	1.92091e-07	3.16397e-06	Nosig
Syce2	5067.11	-0.197507	0.0379598	-5.20307	1.96028e-07	3.22567e-06	Nosig
Rhbdd1	2950.36	-0.246265	0.0473505	-5.20088	1.98343e-07	3.26059e-06	Nosig
Ccnt2	1528.21	0.313556	0.0603136	5.19877	2.00616e-07	3.29474e-06	Nosig
Phlpp1	12985.1	-0.143477	0.0276112	-5.19633	2.03266e-07	3.33502e-06	Nosig
Zmynd15	6597.29	-0.180036	0.0346737	-5.19231	2.07704e-07	3.40453e-06	Nosig
Fkbp6	1367.16	0.324256	0.0625378	5.18496	2.16056e-07	3.538e-06	Nosig
Nol4l	18677.5	-0.118013	0.0227625	-5.18453	2.16555e-07	3.54274e-06	Nosig
Ttc23	2702.12	-0.240656	0.0464458	-5.18145	2.20164e-07	3.59829e-06	Nosig
Gja1	3078.53	0.271238	0.0523956	5.17673	2.25807e-07	3.68694e-06	Nosig
Ascc2	5653.85	-0.186245	0.0359885	-5.17513	2.2775e-07	3.71507e-06	Nosig
Otud1	1106.68	-0.374902	0.0724839	-5.1722	2.31348e-07	3.77013e-06	Nosig
Meiob	1228.25	0.353987	0.0685056	5.16727	2.37541e-07	3.86732e-06	Nosig
Dennd5b	4351.18	-0.1983	0.0383904	-5.16536	2.39979e-07	3.9011e-06	Nosig
Cd2ap	3219.56	0.252639	0.048911	5.16528	2.40079e-07	3.9011e-06	Nosig
Nisch	2970.08	0.239358	0.046344	5.1648	2.40692e-07	3.90731e-06	Nosig
Ggn	20085.8	-0.177652	0.0344094	-5.16289	2.43162e-07	3.94361e-06	Nosig
Nelfe	5627.06	-0.191208	0.0370457	-5.1614	2.4511e-07	3.9714e-06	Nosig
Cox6c	4833.34	0.217281	0.042106	5.16032	2.46528e-07	3.99053e-06	Nosig
Car2	6551.62	-0.178239	0.034555	-5.15814	2.49413e-07	4.03019e-06	Nosig
Atp8b2	2274.38	0.290395	0.0563003	5.15797	2.49643e-07	4.03019e-06	Nosig
Mark4	1764.25	0.292775	0.0567621	5.15793	2.49693e-07	4.03019e-06	Nosig
Lrrc57	7217.53	-0.177884	0.034491	-5.15741	2.50385e-07	4.03748e-06	Nosig
Pld3	2402.81	0.296473	0.0575095	5.1552	2.53358e-07	4.08153e-06	Nosig
Slc30a2	1708.72	0.296641	0.0575532	5.1542	2.54719e-07	4.09955e-06	Nosig
Ptpn4	5565.75	-0.186379	0.0361841	-5.15086	2.59299e-07	4.16928e-06	Nosig
Cmtm2a	23601.2	-0.132633	0.0257557	-5.14964	2.60984e-07	4.19238e-06	Nosig
Ctsc	294.783	0.864798	0.16821	5.14118	2.73012e-07	4.38143e-06	Up
Spred3	2238.74	-0.262013	0.0509672	-5.14081	2.7355e-07	4.38589e-06	Nosig
Pabpc6	28640.2	-0.131204	0.0255308	-5.13905	2.76136e-07	4.42316e-06	Nosig
C3ar1	98.26	1.23656	0.24064	5.13864	2.76732e-07	4.42851e-06	Up
Grina	12137.8	-0.147657	0.0287643	-5.13335	2.84622e-07	4.55045e-06	Nosig
Rcor3	6905.06	-0.159919	0.0311572	-5.13266	2.85679e-07	4.56303e-06	Nosig
Gm30083	2055.59	-0.303936	0.0592264	-5.13176	2.87041e-07	4.58045e-06	Nosig
Dcaf6	16198.3	-0.144136	0.0280895	-5.13129	2.8776e-07	4.58758e-06	Nosig
Ppp2r2b	4335.4	-0.203091	0.0395806	-5.13107	2.88099e-07	4.58866e-06	Nosig
Lypd4	15335.5	-0.130727	0.0254793	-5.13071	2.88656e-07	4.59319e-06	Nosig
Fam104a	9668.97	-0.160688	0.0313247	-5.12977	2.90096e-07	4.61176e-06	Nosig
Tmod1	1409.64	-0.36357	0.0709081	-5.12735	2.93854e-07	4.66712e-06	Nosig
Slc17a7	961.519	-0.387032	0.0754991	-5.12632	2.95461e-07	4.68823e-06	Nosig
6430548M08Rik	1041.26	0.362791	0.0707801	5.1256	2.96587e-07	4.69476e-06	Nosig
Tspan6	6394	-0.170847	0.0333322	-5.12557	2.96646e-07	4.69476e-06	Nosig
4930579D09Rik	332.455	-0.659543	0.128678	-5.12553	2.96707e-07	4.69476e-06	Down
Tex52	562.663	-0.504577	0.098478	-5.12376	2.99501e-07	4.73452e-06	Nosig
Cdiptos	24491.2	-0.127921	0.0249722	-5.12252	3.01472e-07	4.76122e-06	Nosig
1700095A21Rik	2266.54	-0.276196	0.0539345	-5.12095	3.03993e-07	4.79655e-06	Nosig
Ap3b1	13076.1	-0.136624	0.0266954	-5.11789	3.08965e-07	4.87045e-06	Nosig
Marcks	2006.25	0.29036	0.0567799	5.11379	3.15766e-07	4.97254e-06	Nosig
Tprgl	6750.97	-0.196216	0.0383712	-5.11363	3.1603e-07	4.97254e-06	Nosig
Stk39	20569.6	-0.113962	0.0223046	-5.10937	3.2324e-07	5.08125e-06	Nosig
Pom121l2	18273.4	-0.133399	0.0261178	-5.10759	3.26299e-07	5.12457e-06	Nosig
Gm5460	999.241	-0.42063	0.0823601	-5.10721	3.26942e-07	5.1299e-06	Nosig
St6galnac2	46146.5	-0.11492	0.0225039	-5.10668	3.27861e-07	5.13954e-06	Nosig
Slc3a2	3848.43	0.22837	0.0447358	5.10487	3.31029e-07	5.18438e-06	Nosig
Mroh4	28234.1	-0.132348	0.0259304	-5.10397	3.32601e-07	5.20418e-06	Nosig
Ipo13	6539.37	-0.190377	0.0373456	-5.09771	3.43789e-07	5.37425e-06	Nosig
Ctsb	2163.84	0.328753	0.064513	5.09591	3.47068e-07	5.42049e-06	Nosig
Fkbp4	21252.9	-0.124311	0.0244009	-5.09452	3.49617e-07	5.45526e-06	Nosig
Fhad1	23595.7	-0.141285	0.027742	-5.09284	3.52745e-07	5.49898e-06	Nosig
Gas6	2918.79	0.23986	0.0471129	5.09117	3.5586e-07	5.54243e-06	Nosig
Gm5627	136.461	-1.01234	0.198859	-5.09074	3.56678e-07	5.55003e-06	Down
Adcy10	21499.6	-0.133585	0.0262629	-5.08645	3.64829e-07	5.67002e-06	Nosig
Ly6e	830.174	0.40224	0.0790826	5.08633	3.6506e-07	5.67002e-06	Nosig
Plxnc1	1952.56	0.281991	0.0554821	5.08255	3.72394e-07	5.77861e-06	Nosig
Btg1	8366.92	-0.191431	0.0376997	-5.0778	3.81839e-07	5.91973e-06	Nosig
Cdk4	1028.7	0.366353	0.0721643	5.07665	3.84151e-07	5.95011e-06	Nosig
Cp	867.407	0.404552	0.0797215	5.07456	3.88385e-07	6.01018e-06	Nosig
Atp1b3	18491.6	-0.126079	0.0248697	-5.06958	3.98701e-07	6.16417e-06	Nosig
Lrrfip2	13189.3	-0.131159	0.0258789	-5.0682	4.01602e-07	6.20333e-06	Nosig
Gcc1	2158.41	-0.285538	0.0563784	-5.06468	4.09093e-07	6.31327e-06	Nosig
Zdhhc19	2325.95	-0.24696	0.0487657	-5.06423	4.10064e-07	6.32248e-06	Nosig
AU015836	1963.9	0.29671	0.0586047	5.06291	4.12903e-07	6.36043e-06	Nosig
Myzap	370.606	0.612503	0.121042	5.06026	4.18685e-07	6.44363e-06	Up
Mroh3	676.623	-0.467309	0.0924417	-5.05518	4.29987e-07	6.61154e-06	Nosig
Sox8	736.712	0.432442	0.0855699	5.05367	4.33409e-07	6.65731e-06	Nosig
Gm28269	1287.07	-0.367876	0.0727961	-5.05352	4.33752e-07	6.65731e-06	Nosig
Med16	4686.91	-0.206042	0.0407838	-5.05204	4.37106e-07	6.70268e-06	Nosig
Ctns	716.453	-0.429021	0.0849252	-5.05175	4.37788e-07	6.70705e-06	Nosig
Nsmf	1193.15	-0.338692	0.067099	-5.04764	4.47298e-07	6.84309e-06	Nosig
Zfp574	10238.7	-0.164782	0.0326458	-5.04756	4.47478e-07	6.84309e-06	Nosig
Irx5	433.319	-0.598116	0.118541	-5.04564	4.52011e-07	6.90615e-06	Down
Rbbp7	3659.59	0.22147	0.0439104	5.04369	4.56633e-07	6.97046e-06	Nosig
Lamtor3	545.167	0.488206	0.0968438	5.04117	4.62689e-07	7.05653e-06	Nosig
Gxylt1	2919.71	-0.233139	0.0462747	-5.03816	4.7003e-07	7.16202e-06	Nosig
Ilrun	7203.19	-0.180092	0.0357498	-5.03756	4.71506e-07	7.17803e-06	Nosig
Usp45	2130.26	-0.26505	0.0526394	-5.03519	4.77375e-07	7.26083e-06	Nosig
Ypel1	13405.7	-0.161252	0.0320319	-5.03412	4.80043e-07	7.29484e-06	Nosig
Fmn1	6357.16	-0.184417	0.0366409	-5.03311	4.82584e-07	7.32686e-06	Nosig
Smarcc2	15978	-0.130287	0.0258901	-5.03231	4.84604e-07	7.35091e-06	Nosig
Nectin4	969.324	-0.392111	0.077946	-5.03054	4.89091e-07	7.41233e-06	Nosig
Arhgef25	796.446	0.454142	0.0902964	5.02946	4.91859e-07	7.44219e-06	Nosig
Rab11fip5	16826.6	-0.166642	0.0331334	-5.02943	4.91943e-07	7.44219e-06	Nosig
Tiam1	3418.2	0.208266	0.041446	5.02499	5.03468e-07	7.60971e-06	Nosig
Atxn3	8307.9	-0.163657	0.0325762	-5.02381	5.06551e-07	7.64947e-06	Nosig
Nbr1	38963.2	-0.109241	0.0217504	-5.0225	5.10045e-07	7.69535e-06	Nosig
Ntn4	303.63	0.698908	0.139187	5.02135	5.13093e-07	7.73442e-06	Up
Ctsa	460.958	0.545909	0.108731	5.02071	5.14808e-07	7.75335e-06	Nosig
Mgat5	2445.42	-0.25248	0.0502959	-5.01989	5.17015e-07	7.77965e-06	Nosig
Sox9	1318.12	0.341328	0.0680108	5.01874	5.20119e-07	7.81939e-06	Nosig
Rtn1	2786.66	-0.235605	0.0469936	-5.01356	5.34327e-07	8.02584e-06	Nosig
Smg9	5265.65	-0.218995	0.0437351	-5.00731	5.51961e-07	8.28233e-06	Nosig
Dkkl1	25475.1	-0.140053	0.0279706	-5.00716	5.52384e-07	8.28233e-06	Nosig
Cep112	9765.03	-0.159013	0.031762	-5.0064	5.54576e-07	8.30781e-06	Nosig
Ptpn20	7677	-0.179054	0.0357667	-5.00615	5.55288e-07	8.3111e-06	Nosig
Cttn	2672.26	0.25464	0.050894	5.00333	5.63479e-07	8.42623e-06	Nosig
Cabin1	2620.53	0.252645	0.050529	4.99999	5.73325e-07	8.56484e-06	Nosig
Atr	28045.1	-0.132456	0.026492	-4.99985	5.73763e-07	8.56484e-06	Nosig
Rps12	8222.87	0.147871	0.029584	4.99833	5.78284e-07	8.6186e-06	Nosig
Itm2b	9489.01	0.142076	0.0284249	4.9983	5.78385e-07	8.6186e-06	Nosig
Ppp1r11	17545.2	-0.125499	0.0251151	-4.99695	5.82447e-07	8.67147e-06	Nosig
Pnp2	317.984	-0.651418	0.130464	-4.99307	5.94265e-07	8.83963e-06	Down
Pdia6	7260.35	0.162619	0.0325716	4.99266	5.95525e-07	8.85057e-06	Nosig
Hspa5	29327.4	0.112002	0.0224344	4.99243	5.96238e-07	8.85337e-06	Nosig
Mroh2a	15723	-0.123552	0.0247518	-4.99162	5.98738e-07	8.88268e-06	Nosig
Vps4a	8826.84	-0.148611	0.0297784	-4.99054	6.02098e-07	8.92469e-06	Nosig
Alas2	715.775	0.441998	0.08858	4.98982	6.04352e-07	8.95024e-06	Nosig
Igf1	646.979	0.457564	0.0917211	4.98865	6.08032e-07	8.99685e-06	Nosig
Cep89	6426.75	-0.158394	0.0317605	-4.98713	6.12838e-07	9.06002e-06	Nosig
Rfx2	17298.8	-0.149677	0.0300328	-4.9838	6.23473e-07	9.20918e-06	Nosig
Spatc1	6068.66	-0.190207	0.0381838	-4.98137	6.3137e-07	9.31767e-06	Nosig
Cspp1	5789.21	-0.177849	0.0357424	-4.97587	6.4956e-07	9.57775e-06	Nosig
Fads1	2221.23	0.275464	0.0554278	4.96978	6.70295e-07	9.87486e-06	Nosig
Fam3c	826.189	0.408666	0.0822585	4.96807	6.7622e-07	9.95346e-06	Nosig
Elovl5	3412.14	0.221723	0.044636	4.96736	6.78704e-07	9.98132e-06	Nosig
Iqank1	1561.03	-0.340164	0.0685445	-4.96268	6.95281e-07	1.02162e-05	Nosig
Spata25	1027.47	-0.414497	0.0835786	-4.95937	7.07217e-07	1.03826e-05	Nosig
Serinc1	3202.5	0.220321	0.0444275	4.95911	7.08173e-07	1.03876e-05	Nosig
Dact3	909.36	-0.376225	0.0759044	-4.95657	7.17501e-07	1.05153e-05	Nosig
Myo7a	9691.33	0.168111	0.03392	4.9561	7.19238e-07	1.05286e-05	Nosig
1700109G14Rik	1751.63	-0.277932	0.05608	-4.95598	7.1966e-07	1.05286e-05	Nosig
Cdc42	3102.48	0.232613	0.0469723	4.95213	7.34066e-07	1.07301e-05	Nosig
Eif4e	10095.4	-0.148558	0.030003	-4.95146	7.36591e-07	1.07577e-05	Nosig
Gnl1	6134.39	-0.216588	0.0437961	-4.94537	7.59998e-07	1.10899e-05	Nosig
Hmox2	16655.6	-0.16366	0.0331157	-4.94206	7.73013e-07	1.12701e-05	Nosig
Oxct2b	6790.12	-0.208451	0.0421867	-4.94115	7.76643e-07	1.13133e-05	Nosig
Pudp	3183.82	-0.218068	0.044163	-4.93781	7.9006e-07	1.14988e-05	Nosig
Cyfip1	1070.84	0.362245	0.0733826	4.93639	7.95828e-07	1.15727e-05	Nosig
Zfand6	4466.19	-0.226639	0.0459234	-4.93516	8.00862e-07	1.16359e-05	Nosig
Samd9l	418.882	0.594751	0.120519	4.93493	8.01798e-07	1.16395e-05	Up
B4galnt4	828.035	-0.435832	0.0883258	-4.93437	8.04089e-07	1.16553e-05	Nosig
Spata46	4528.86	-0.19514	0.0395474	-4.93433	8.04269e-07	1.16553e-05	Nosig
Ctnnal1	1409.57	0.31822	0.0645373	4.93079	8.1899e-07	1.18585e-05	Nosig
H2al3	1348.03	-0.312341	0.063348	-4.93055	8.19964e-07	1.18624e-05	Nosig
Tbc1d2b	254.881	0.727587	0.147613	4.92902	8.26446e-07	1.19388e-05	Up
Fhl4	101205	-0.112572	0.0228388	-4.92897	8.26658e-07	1.19388e-05	Nosig
Lsr	1006.07	0.408141	0.0828239	4.92782	8.31521e-07	1.19988e-05	Nosig
Ldhc	93455.2	-0.129596	0.0262998	-4.92764	8.32283e-07	1.19995e-05	Nosig
Rffl	6094.89	-0.179988	0.0365286	-4.92731	8.33676e-07	1.20093e-05	Nosig
Ccdc124	1704.86	-0.307555	0.0624778	-4.92263	8.53883e-07	1.22899e-05	Nosig
Tom1	2854.75	-0.251882	0.0511845	-4.92106	8.60759e-07	1.23784e-05	Nosig
Inpp4a	2645.44	-0.238233	0.048439	-4.9182	8.73435e-07	1.255e-05	Nosig
Tuba1c	1993.66	-0.304564	0.0619307	-4.91783	8.75108e-07	1.25633e-05	Nosig
Maged2	1256.22	0.325046	0.066107	4.91696	8.78972e-07	1.26081e-05	Nosig
Scamp1	7220.45	-0.163693	0.0333085	-4.91444	8.90368e-07	1.27607e-05	Nosig
Aldh1l1	797.954	0.406916	0.0828576	4.91103	9.0601e-07	1.29739e-05	Nosig
Kpna4	11511.2	-0.138603	0.0282303	-4.90971	9.12105e-07	1.30501e-05	Nosig
Zfp532	652.455	0.439474	0.0895478	4.9077	9.21504e-07	1.31734e-05	Nosig
Tnrc6b	5024.1	-0.170588	0.0347615	-4.90738	9.23007e-07	1.31808e-05	Nosig
Tssk6	5705.56	-0.249996	0.0509442	-4.90726	9.23582e-07	1.31808e-05	Nosig
Ubqln3	21830.1	-0.125653	0.0256173	-4.90502	9.34174e-07	1.33207e-05	Nosig
Pgk2	31005.1	-0.136077	0.027757	-4.90244	9.4655e-07	1.34857e-05	Nosig
Wdr66	6261.66	-0.173237	0.0353449	-4.90131	9.51981e-07	1.35517e-05	Nosig
Kif15	4935.88	-0.195412	0.0398877	-4.89905	9.63006e-07	1.36971e-05	Nosig
Gfy	2553.63	-0.237038	0.0484157	-4.89589	9.78618e-07	1.39074e-05	Nosig
1700012B07Rik	8782.39	-0.172561	0.0352504	-4.89529	9.81585e-07	1.39378e-05	Nosig
Rnf126	12116	-0.164009	0.0335175	-4.89324	9.91915e-07	1.40727e-05	Nosig
Apc	3374.54	0.216331	0.0442327	4.89076	1.00446e-06	1.42387e-05	Nosig
Ralgps2	17952.8	-0.115108	0.0235455	-4.88875	1.01479e-06	1.43731e-05	Nosig
Btbd10	8719.25	-0.154241	0.0315537	-4.88819	1.01767e-06	1.44017e-05	Nosig
Igfbp7	1112.65	0.348579	0.0713145	4.88791	1.01913e-06	1.44104e-05	Nosig
Fkbp14	815.427	0.410104	0.0839158	4.8871	1.02334e-06	1.44578e-05	Nosig
Gapdhs	60271	-0.118196	0.0241964	-4.88485	1.03508e-06	1.46114e-05	Nosig
Lrp2bp	5983.88	-0.197819	0.0405293	-4.8809	1.05602e-06	1.48889e-05	Nosig
Sema7a	1869.91	0.268447	0.0550004	4.88081	1.0565e-06	1.48889e-05	Nosig
Ggnbp1	18574.6	-0.1589	0.032559	-4.88038	1.05883e-06	1.49092e-05	Nosig
Rps4x	672.073	0.455969	0.0934453	4.87953	1.06341e-06	1.49612e-05	Nosig
Fam161a	9547.51	-0.157731	0.0323367	-4.87778	1.07287e-06	1.50818e-05	Nosig
Fam220a	7134.46	-0.153144	0.0314023	-4.87683	1.07806e-06	1.51421e-05	Nosig
Morf4l2	2049.92	0.282674	0.0579997	4.87372	1.09517e-06	1.53697e-05	Nosig
Zfp428	1580.07	-0.286033	0.0587121	-4.8718	1.10588e-06	1.55071e-05	Nosig
Slc30a3	3805.09	-0.216445	0.0444722	-4.86698	1.13315e-06	1.58652e-05	Nosig
Polb	8814.89	-0.144735	0.0297383	-4.86696	1.13329e-06	1.58652e-05	Nosig
Suds3	5561.74	-0.192873	0.0396409	-4.8655	1.14168e-06	1.59694e-05	Nosig
Etv5	1218.37	0.319875	0.0657519	4.86487	1.1453e-06	1.60068e-05	Nosig
Vdac1	1278.19	0.312149	0.0642275	4.86005	1.17355e-06	1.63879e-05	Nosig
Gm2a	13870.3	0.131402	0.0270429	4.85903	1.17961e-06	1.6459e-05	Nosig
Fyn	2380.34	0.248398	0.0511302	4.85814	1.18496e-06	1.652e-05	Nosig
Cypt3	2222.73	-0.276676	0.0569584	-4.8575	1.18874e-06	1.65591e-05	Nosig
4933400A11Rik	2262.54	-0.273346	0.0563096	-4.85433	1.20791e-06	1.68039e-05	Nosig
Ankrd60	7919.08	-0.179114	0.0368983	-4.85427	1.20831e-06	1.68039e-05	Nosig
Appl1	2892.81	0.252812	0.0520824	4.85408	1.20948e-06	1.68063e-05	Nosig
Lpcat3	7712.15	-0.153272	0.0315779	-4.85376	1.2114e-06	1.68191e-05	Nosig
Fen1	1642.92	-0.319085	0.0657923	-4.84988	1.23536e-06	1.71377e-05	Nosig
Tsnaxip1	15337.9	-0.134695	0.0277762	-4.8493	1.23896e-06	1.71736e-05	Nosig
Nup205	26857.5	-0.114446	0.0236264	-4.84399	1.27258e-06	1.76251e-05	Nosig
Rab22a	3550.02	-0.198744	0.041035	-4.84328	1.27713e-06	1.76736e-05	Nosig
Szt2	1310.51	0.304956	0.0629886	4.84145	1.28896e-06	1.78227e-05	Nosig
Slc25a5	1295.45	0.351894	0.0726918	4.84091	1.29246e-06	1.78565e-05	Nosig
Parvg	1716.21	-0.334311	0.0690627	-4.84068	1.29396e-06	1.78626e-05	Nosig
Slc13a5	2674.17	-0.233851	0.048312	-4.84043	1.29556e-06	1.78701e-05	Nosig
Ccp110	18275.1	-0.136234	0.0281461	-4.84023	1.29686e-06	1.78734e-05	Nosig
Speer4b	621.039	0.460226	0.0950907	4.83986	1.29932e-06	1.78927e-05	Nosig
Zyx	1351.3	0.311888	0.0644796	4.83701	1.3181e-06	1.81365e-05	Nosig
Dnajc21	6553.19	-0.166607	0.0344487	-4.83638	1.32222e-06	1.81784e-05	Nosig
Ppm1l	653.366	-0.457219	0.0945777	-4.83432	1.336e-06	1.83528e-05	Nosig
Elf2	11470.2	-0.132634	0.0274525	-4.83141	1.3557e-06	1.86084e-05	Nosig
Slc44a2	2348.09	0.24264	0.0502482	4.82882	1.37345e-06	1.8825e-05	Nosig
Abcc12	9527.15	-0.134825	0.0279211	-4.82878	1.37371e-06	1.8825e-05	Nosig
Usp50	4434.05	-0.209385	0.0433746	-4.82736	1.38356e-06	1.89446e-05	Nosig
Acaa2	744.856	0.414703	0.0860131	4.8214	1.42555e-06	1.95038e-05	Nosig
Gata4	1048.25	0.395042	0.0819977	4.81772	1.4521e-06	1.98509e-05	Nosig
Gbp7	259.535	0.684706	0.142193	4.81534	1.46951e-06	2.00726e-05	Up
1700029B22Rik	1275.48	-0.312003	0.064803	-4.81464	1.47465e-06	2.01265e-05	Nosig
Gps2	6626.55	-0.157999	0.0328187	-4.81429	1.47725e-06	2.01458e-05	Nosig
Aoah	65.6417	1.43077	0.297254	4.81331	1.4845e-06	2.02282e-05	Up
Sf3b3	3131.67	0.205438	0.0427177	4.80921	1.51528e-06	2.06311e-05	Nosig
Itprip	3201.77	-0.218025	0.045365	-4.80602	1.53966e-06	2.09461e-05	Nosig
Ncl	7815.4	0.171493	0.0356945	4.80445	1.55176e-06	2.10936e-05	Nosig
Clec4a1	52.2344	1.58301	0.329615	4.8026	1.56618e-06	2.12725e-05	Up
Myh14	188.516	-0.803052	0.16738	-4.79777	1.60443e-06	2.17746e-05	Down
Limd2	15627.2	-0.138362	0.0288879	-4.78962	1.67099e-06	2.26597e-05	Nosig
Slc7a8	1516.44	0.286303	0.0598144	4.78652	1.69697e-06	2.29936e-05	Nosig
Kpna6	16152.9	-0.118155	0.024687	-4.78611	1.70046e-06	2.30224e-05	Nosig
Cldnd1	1385.24	0.312345	0.0652651	4.7858	1.70311e-06	2.30397e-05	Nosig
Ubap2	17154.5	-0.12116	0.0253248	-4.78427	1.71613e-06	2.31973e-05	Nosig
Bcl2l14	19009	-0.117905	0.0246477	-4.78363	1.72159e-06	2.32525e-05	Nosig
Vwa3b	13475.1	-0.121673	0.0254402	-4.78268	1.7297e-06	2.33261e-05	Nosig
Htatsf1	2355.43	0.265978	0.0556128	4.78267	1.72981e-06	2.33261e-05	Nosig
Reep1	3587.45	0.229571	0.0480199	4.78075	1.74643e-06	2.35315e-05	Nosig
1110032A03Rik	12808.7	-0.13406	0.0280431	-4.7805	1.74861e-06	2.35422e-05	Nosig
Cfap70	12805.3	-0.135288	0.028309	-4.779	1.76171e-06	2.36996e-05	Nosig
Zfp821	4630.07	-0.184585	0.0386805	-4.77203	1.82381e-06	2.45154e-05	Nosig
Stk35os1	3861.77	-0.19307	0.040484	-4.76905	1.85092e-06	2.48601e-05	Nosig
Rundc3a	1403.25	-0.300812	0.0631149	-4.7661	1.87825e-06	2.52071e-05	Nosig
Aldh1a7	428.378	0.533602	0.112059	4.76182	1.91855e-06	2.57275e-05	Nosig
Ppp1r9b	2171.48	-0.266365	0.0559499	-4.76078	1.9285e-06	2.58404e-05	Nosig
Flii	1498.33	0.286796	0.0602558	4.75965	1.9393e-06	2.59644e-05	Nosig
Eif5	35357	-0.121264	0.0254885	-4.7576	1.95906e-06	2.62082e-05	Nosig
Gm6093	488.75	-0.5435	0.114275	-4.75608	1.97391e-06	2.6386e-05	Nosig
Ctsh	309.509	0.636136	0.133792	4.75466	1.98784e-06	2.65513e-05	Up
Txn1	364.707	0.576919	0.121388	4.75267	2.00748e-06	2.67923e-05	Nosig
Sardh	253.193	0.731071	0.154172	4.74192	2.11703e-06	2.82321e-05	Up
Dhcr24	1937.82	0.25495	0.0538006	4.7388	2.14986e-06	2.86472e-05	Nosig
Zmym6	2643.46	0.250267	0.0528144	4.73861	2.15194e-06	2.86523e-05	Nosig
Rap1b	2274.48	0.236183	0.049875	4.7355	2.18515e-06	2.90717e-05	Nosig
Sun3	4141.77	-0.187341	0.0396056	-4.73017	2.24337e-06	2.98227e-05	Nosig
Dr1	7704.58	-0.162568	0.0343947	-4.72654	2.28377e-06	3.03166e-05	Nosig
Rev1	2636.53	-0.255489	0.0540544	-4.72651	2.28411e-06	3.03166e-05	Nosig
Ptprc	155.34	1.03987	0.220037	4.7259	2.29104e-06	3.03846e-05	Up
Slc4a3	441.835	0.54723	0.115819	4.72486	2.30273e-06	3.05156e-05	Nosig
Aqp8	831.924	0.416637	0.0881949	4.72405	2.31195e-06	3.06122e-05	Nosig
Capza2	1934.17	0.293804	0.0621953	4.7239	2.31364e-06	3.06122e-05	Nosig
Eif3a	19958.9	-0.147331	0.0312162	-4.71969	2.36203e-06	3.1228e-05	Nosig
Rsl1d1	2545.56	0.225416	0.0477832	4.71747	2.38792e-06	3.15456e-05	Nosig
Gldnos	1055.95	-0.371518	0.0787854	-4.71556	2.41041e-06	3.18178e-05	Nosig
Eif3b	23429.8	-0.12281	0.0260582	-4.7129	2.44216e-06	3.22117e-05	Nosig
Filip1	1488.26	-0.312156	0.0662552	-4.71142	2.45998e-06	3.24214e-05	Nosig
Gm12530	259.294	-0.67733	0.143836	-4.70903	2.48893e-06	3.2766e-05	Down
Lrrc28	7266.5	-0.148441	0.0315231	-4.70895	2.49e-06	3.2766e-05	Nosig
Pcsk6	438.699	0.52628	0.112103	4.69463	2.67094e-06	3.51196e-05	Nosig
Psmb8	53.4965	1.47784	0.31496	4.69216	2.70336e-06	3.55181e-05	Up
Il17rb	183.324	0.865542	0.184499	4.6913	2.71472e-06	3.56397e-05	Up
Tmsb10	39414	-0.108613	0.0231605	-4.68956	2.7379e-06	3.59125e-05	Nosig
Dnajb13	8199.76	-0.165576	0.0353084	-4.68942	2.73976e-06	3.59125e-05	Nosig
Hsd17b12	957.145	0.383295	0.0817518	4.68852	2.75189e-06	3.60436e-05	Nosig
Atl1	3082.67	-0.208528	0.0444976	-4.68628	2.78219e-06	3.64122e-05	Nosig
Mex3c	4765.6	-0.177938	0.0379878	-4.68407	2.81238e-06	3.67788e-05	Nosig
Grin2d	3428.64	-0.240347	0.0513762	-4.67819	2.89417e-06	3.78191e-05	Nosig
Thbd	310.227	0.638856	0.136582	4.67744	2.90477e-06	3.79282e-05	Up
Scand1	2371.08	-0.290323	0.0621034	-4.67483	2.94201e-06	3.83849e-05	Nosig
Odf3	5229.22	-0.20093	0.0429852	-4.6744	2.94816e-06	3.84354e-05	Nosig
Snrnp70	8336.38	-0.156105	0.033397	-4.67423	2.95061e-06	3.84377e-05	Nosig
Smg5	10492.2	-0.16671	0.0356895	-4.67111	2.99572e-06	3.89952e-05	Nosig
Slc7a1	2228.01	0.259484	0.0555814	4.66854	3.03345e-06	3.94559e-05	Nosig
2410002F23Rik	1447.32	0.300747	0.0644224	4.66835	3.03624e-06	3.94618e-05	Nosig
Ank3	1022.56	0.342323	0.0733395	4.66765	3.04668e-06	3.95669e-05	Nosig
1700092M07Rik	4408.5	-0.244491	0.0523953	-4.66628	3.06705e-06	3.98009e-05	Nosig
1700019D03Rik	7525.27	-0.188117	0.0403382	-4.6635	3.10875e-06	4.03111e-05	Nosig
Tcte2	5328.36	-0.18582	0.0398483	-4.66319	3.11342e-06	4.03407e-05	Nosig
Snx18	580.162	0.504867	0.108295	4.66196	3.13209e-06	4.05465e-05	Nosig
Ccdc158	11311.8	-0.135259	0.0290141	-4.66183	3.13411e-06	4.05465e-05	Nosig
Cd82	531.044	0.492115	0.105576	4.66123	3.14322e-06	4.06332e-05	Nosig
Zwint	2288.45	0.232996	0.0499932	4.66055	3.15362e-06	4.07365e-05	Nosig
1700016P04Rik	2378.64	-0.248415	0.0533307	-4.65802	3.19259e-06	4.12083e-05	Nosig
Gstm6	1458.7	0.312966	0.067205	4.65689	3.21028e-06	4.13871e-05	Nosig
4930432J09Rik	604.334	-0.490867	0.105408	-4.65682	3.21135e-06	4.13871e-05	Nosig
Spanxn4	4349.36	-0.190843	0.0409992	-4.6548	3.24295e-06	4.17626e-05	Nosig
Bod1l	7969.01	0.173802	0.03736	4.6521	3.28579e-06	4.2282e-05	Nosig
Anapc5	4265.61	0.183326	0.0394315	4.64922	3.33192e-06	4.2843e-05	Nosig
Elac1	528.451	0.467235	0.10066	4.64171	3.45542e-06	4.43855e-05	Nosig
Fbxo43	2223.16	-0.229971	0.0495463	-4.64153	3.45846e-06	4.43855e-05	Nosig
Otop2	375.782	-0.596167	0.128444	-4.64145	3.45977e-06	4.43855e-05	Down
Mgst1	899.729	0.38073	0.0820472	4.64038	3.47773e-06	4.4582e-05	Nosig
Gm2762	12354.6	-0.141504	0.0305048	-4.63876	3.50501e-06	4.48976e-05	Nosig
Atp6v0a1	1390.19	0.290252	0.0626128	4.63566	3.55805e-06	4.55425e-05	Nosig
Sfxn3	610.946	0.4832	0.104248	4.63512	3.56729e-06	4.56097e-05	Nosig
Dusp3	2165.11	-0.238204	0.0513919	-4.63504	3.56871e-06	4.56097e-05	Nosig
Vhl	3150.29	-0.241812	0.0521815	-4.63406	3.5857e-06	4.57922e-05	Nosig
Wnk3	3053.54	0.202968	0.0438346	4.63032	3.65102e-06	4.65885e-05	Nosig
Eef1g	19227.9	-0.112283	0.0242502	-4.63017	3.65357e-06	4.65885e-05	Nosig
Kcnk10	1800.63	-0.306662	0.0662382	-4.62967	3.66242e-06	4.66661e-05	Nosig
Znhit2	8738.06	-0.198373	0.0428638	-4.62798	3.69253e-06	4.70143e-05	Nosig
Nt5c1b	28463.5	-0.0971663	0.0209975	-4.62752	3.70062e-06	4.70818e-05	Nosig
Mrc1	2948.71	0.207076	0.0447507	4.62732	3.70429e-06	4.7093e-05	Nosig
Fkbpl	6980.12	-0.166949	0.0360811	-4.62704	3.70936e-06	4.7122e-05	Nosig
Gpatch2	5558.51	-0.173949	0.0376104	-4.62503	3.74553e-06	4.75457e-05	Nosig
Mtmr4	4202.16	-0.186939	0.0404434	-4.62224	3.79613e-06	4.81518e-05	Nosig
Arhgef1	923.925	0.350581	0.0758603	4.6214	3.81154e-06	4.83109e-05	Nosig
Top2b	3554.3	0.196056	0.0424393	4.61968	3.84339e-06	4.86781e-05	Nosig
Gstcd	1814.96	-0.270386	0.0585455	-4.6184	3.86713e-06	4.89422e-05	Nosig
Neat1	4083.87	0.197124	0.0426909	4.61747	3.88443e-06	4.91242e-05	Nosig
Cfap206	39743.7	-0.104001	0.0225299	-4.61611	3.90998e-06	4.94068e-05	Nosig
Rif1	18147.3	-0.147757	0.03201	-4.61597	3.91263e-06	4.94068e-05	Nosig
Lancl1	12618.9	-0.131007	0.0283823	-4.61579	3.916e-06	4.94124e-05	Nosig
Vps26b	742.523	0.392365	0.0850612	4.61273	3.97411e-06	5.01082e-05	Nosig
Herc1	14814.7	-0.123426	0.026762	-4.612	3.98812e-06	5.02473e-05	Nosig
Klf15	235.4	0.697601	0.151335	4.60966	4.03334e-06	5.07792e-05	Up
Enpp5	1413.33	0.287594	0.0624066	4.60839	4.05809e-06	5.10527e-05	Nosig
Pou5f2	1495.78	-0.306817	0.066661	-4.60265	4.17156e-06	5.24411e-05	Nosig
Ssrp1	6469.28	-0.153561	0.0333774	-4.60075	4.20972e-06	5.28814e-05	Nosig
Zan	4500.97	0.181052	0.0393559	4.60038	4.21717e-06	5.29357e-05	Nosig
Zmynd10	9913.91	-0.140359	0.0305178	-4.59926	4.23993e-06	5.31819e-05	Nosig
Aknad1	2496.89	-0.252406	0.0548861	-4.59873	4.25066e-06	5.32768e-05	Nosig
Gm5893	9819.79	-0.152211	0.0331008	-4.5984	4.2574e-06	5.33217e-05	Nosig
Myl12b	1905.26	0.26648	0.0579551	4.59803	4.26495e-06	5.33767e-05	Nosig
Fam217a	17105.1	-0.134761	0.0293504	-4.59148	4.40124e-06	5.50416e-05	Nosig
Cdkl5	1994.55	-0.264948	0.0577318	-4.58928	4.44771e-06	5.55816e-05	Nosig
Fam214b	2343.88	-0.235262	0.051277	-4.58806	4.47389e-06	5.58673e-05	Nosig
Dynll1	11521.3	-0.123429	0.0269276	-4.58372	4.56784e-06	5.69983e-05	Nosig
Tle2	240.161	0.71078	0.15508	4.5833	4.57687e-06	5.70689e-05	Up
Ptp4a3	1631.56	-0.285358	0.062316	-4.57921	4.66734e-06	5.8154e-05	Nosig
Ctsz	266.106	0.70526	0.154239	4.57251	4.81924e-06	6.00024e-05	Up
Egr4	273.283	-0.714601	0.156315	-4.57156	4.84107e-06	6.02297e-05	Down
Fem1c	19192.5	-0.103853	0.0227369	-4.56758	4.93379e-06	6.13381e-05	Nosig
Atg9a	12288.5	-0.189096	0.0414032	-4.56719	4.94302e-06	6.14077e-05	Nosig
Cacna1h	11952.5	-0.164822	0.0360897	-4.56701	4.94734e-06	6.14162e-05	Nosig
Mapk8ip3	2727.71	0.211309	0.0462727	4.5666	4.95699e-06	6.14907e-05	Nosig
Ak8	8787.71	-0.143315	0.0314036	-4.56366	5.02697e-06	6.22847e-05	Nosig
Agt	3749.23	0.228449	0.050059	4.5636	5.02838e-06	6.22847e-05	Nosig
1700094J05Rik	239.132	-0.707392	0.155055	-4.56221	5.06184e-06	6.26532e-05	Down
Adam3	57445.9	-0.100165	0.0219577	-4.5617	5.0742e-06	6.27602e-05	Nosig
Phyhipl	16097.5	-0.122167	0.0267832	-4.56134	5.08277e-06	6.28202e-05	Nosig
Camk4	2941.59	-0.218776	0.0479877	-4.559	5.13975e-06	6.3478e-05	Nosig
Cycs	1612.18	0.276587	0.0607214	4.55502	5.23802e-06	6.46444e-05	Nosig
4930513N10Rik	3087.66	-0.210687	0.0462607	-4.55435	5.25488e-06	6.48051e-05	Nosig
Slc31a1	2002.34	0.251089	0.0551606	4.55197	5.31467e-06	6.54945e-05	Nosig
Cyp26b1	1617.89	0.28296	0.0621647	4.55177	5.31957e-06	6.55072e-05	Nosig
Gpatch8	4169.12	0.176344	0.038746	4.55129	5.3319e-06	6.56111e-05	Nosig
Prok2	2829	-0.21137	0.0464445	-4.55103	5.33843e-06	6.56436e-05	Nosig
Epb41l3	6477.75	-0.17265	0.0379568	-4.54858	5.40082e-06	6.63624e-05	Nosig
Fam166c	4078.22	-0.191033	0.0420307	-4.54509	5.49126e-06	6.74247e-05	Nosig
Trim37	52090.7	-0.0965956	0.0212664	-4.54217	5.5679e-06	6.83161e-05	Nosig
Srpk2	26833.8	-0.103666	0.0228433	-4.53812	5.6759e-06	6.95906e-05	Nosig
Ifitm2	154.001	0.814339	0.179495	4.53683	5.71051e-06	6.99641e-05	Up
Cdk5rap2	18219.2	-0.117232	0.0258472	-4.53559	5.74428e-06	7.03268e-05	Nosig
Dnali1	8836.55	-0.16482	0.0363471	-4.53461	5.77089e-06	7.06014e-05	Nosig
Nek2	12538.3	-0.1494	0.0329507	-4.53406	5.78619e-06	7.07374e-05	Nosig
Saysd1	5693.86	-0.198494	0.0437865	-4.53322	5.80905e-06	7.09654e-05	Nosig
Nab1	1009.41	0.328352	0.0724416	4.53265	5.82491e-06	7.11078e-05	Nosig
Mak	13276.3	-0.131199	0.0289491	-4.53205	5.84148e-06	7.12584e-05	Nosig
Gamt	460.615	0.47278	0.104387	4.5291	5.92358e-06	7.22077e-05	Nosig
Cct6b	10632.9	-0.12811	0.0282874	-4.52888	5.9296e-06	7.22291e-05	Nosig
Serpinb1a	149.238	0.880104	0.194366	4.52807	5.95239e-06	7.24544e-05	Up
Tulp4	8523.76	-0.142178	0.0314073	-4.52693	5.98481e-06	7.27965e-05	Nosig
Ctsd	2235.04	0.289628	0.0640159	4.52432	6.05905e-06	7.36464e-05	Nosig
Pdap1	4688.1	-0.191054	0.0422458	-4.52245	6.11285e-06	7.4247e-05	Nosig
Zdbf2	9085.92	-0.134024	0.0296388	-4.52191	6.12831e-06	7.43812e-05	Nosig
Gpd1	767.175	0.436693	0.096583	4.52143	6.14241e-06	7.44988e-05	Nosig
Zeb2	1298.55	0.298711	0.066113	4.51819	6.23701e-06	7.55919e-05	Nosig
Slc24a1	170.175	-0.790488	0.17503	-4.51629	6.29334e-06	7.62198e-05	Down
Gm14725	224.36	-0.719598	0.159346	-4.51594	6.30354e-06	7.62886e-05	Down
Myl9	1919.47	0.296492	0.0656915	4.51341	6.37938e-06	7.71512e-05	Nosig
Tspyl4	1050.21	-0.345325	0.0765193	-4.51292	6.39419e-06	7.7275e-05	Nosig
Ubxn11	8649.7	-0.167759	0.0371787	-4.51222	6.4154e-06	7.74758e-05	Nosig
Elfn2	3362.3	-0.206398	0.045749	-4.51152	6.43658e-06	7.7676e-05	Nosig
Akap13	2281.11	0.258902	0.0574119	4.50955	6.49649e-06	7.8343e-05	Nosig
Tsga8	5841	-0.19579	0.043435	-4.50766	6.55464e-06	7.89878e-05	Nosig
Mkrn2	3059.27	-0.211319	0.0468926	-4.50646	6.5919e-06	7.93802e-05	Nosig
Psmc3	25037.7	-0.10267	0.0227906	-4.50495	6.63892e-06	7.98895e-05	Nosig
Foxo1	640.734	0.416129	0.0924133	4.50291	6.70278e-06	8.06004e-05	Nosig
Cdkl4	2975.65	-0.224831	0.049932	-4.50274	6.70816e-06	8.06077e-05	Nosig
Klhl25	1746.46	-0.251964	0.0559783	-4.5011	6.76035e-06	8.11771e-05	Nosig
Bmi1	8921.81	-0.149667	0.0332677	-4.49886	6.83175e-06	8.19762e-05	Nosig
Spon1	1024.68	0.338722	0.0752989	4.49837	6.84765e-06	8.21086e-05	Nosig
Izumo3	5058.76	-0.158483	0.0352669	-4.49381	6.99594e-06	8.38272e-05	Nosig
Zfhx3	2901.9	-0.211745	0.0471228	-4.49348	7.00685e-06	8.38983e-05	Nosig
Marcksl1	3432.39	0.199703	0.0445172	4.48597	7.25827e-06	8.68472e-05	Nosig
Fxr1	38774.5	-0.0922926	0.0205797	-4.48464	7.30385e-06	8.73307e-05	Nosig
Grn	628.596	0.417508	0.0931023	4.4844	7.31193e-06	8.73655e-05	Nosig
Cpsf6	3112.89	0.203109	0.0453166	4.482	7.3945e-06	8.82895e-05	Nosig
Asap3	685.592	-0.458591	0.102329	-4.48152	7.41131e-06	8.84276e-05	Nosig
Gm5334	1546.92	-0.288663	0.0644625	-4.478	7.53451e-06	8.98341e-05	Nosig
Stox2	1827.41	-0.245191	0.054789	-4.47519	7.63451e-06	9.09622e-05	Nosig
Sin3a	5403.82	0.174079	0.0389054	4.47441	7.66216e-06	9.12272e-05	Nosig
Safb	5314.31	-0.171414	0.0383128	-4.47407	7.67437e-06	9.13083e-05	Nosig
Csnk1d	8296.43	-0.158369	0.0354057	-4.47298	7.71369e-06	9.17114e-05	Nosig
Cyp2a12	479.252	-0.475325	0.106348	-4.46951	7.83997e-06	9.31472e-05	Nosig
Ptgr1	755.627	0.402207	0.0900043	4.46876	7.86752e-06	9.34088e-05	Nosig
Arhgap21	733.956	0.373995	0.0837385	4.46622	7.96119e-06	9.44545e-05	Nosig
Dcaf12	5752.18	-0.170748	0.0382552	-4.46339	8.06727e-06	9.56458e-05	Nosig
Cfap46	7709.57	-0.140001	0.0313853	-4.46072	8.16831e-06	9.67759e-05	Nosig
Ryk	1023.19	0.360346	0.0808491	4.45702	8.31058e-06	9.83924e-05	Nosig
Zfp932	624.329	0.414401	0.0929868	4.45655	8.32883e-06	9.85393e-05	Nosig
Cstf2	4253.47	-0.169613	0.0380817	-4.45393	8.43129e-06	9.96817e-05	Nosig
Jazf1	2863.28	-0.218974	0.0491706	-4.45334	8.45446e-06	9.98666e-05	Nosig
Esyt3	2323.02	-0.231386	0.0519591	-4.45322	8.45915e-06	9.98666e-05	Nosig
Rusc1	325.945	-0.563393	0.126518	-4.45308	8.46468e-06	9.98666e-05	Nosig
Asah1	1511.66	0.309927	0.0696043	4.4527	8.47977e-06	9.99749e-05	Nosig
Sacm1l	1143.87	0.304793	0.068496	4.44979	8.59534e-06	0.000101267	Nosig
Gm21269	1683.25	-0.251548	0.0565393	-4.44908	8.62377e-06	0.000101531	Nosig
Nqo2	1712.57	-0.271203	0.0610145	-4.4449	8.79337e-06	0.000103455	Nosig
Ubr2	1726.85	0.259547	0.0584439	4.44097	8.9555e-06	0.00010529	Nosig
Phf20l1	2765.54	0.23052	0.0519297	4.43908	9.03442e-06	0.000106143	Nosig
Cd81	1994.27	0.264095	0.0594964	4.43883	9.04487e-06	0.000106192	Nosig
Efcab5	25760.2	-0.106842	0.0240721	-4.4384	9.06301e-06	0.000106331	Nosig
Mapre1	4200.53	0.197758	0.0445624	4.43777	9.08951e-06	0.000106568	Nosig
4930526I15Rik	709.7	-0.446533	0.100633	-4.43723	9.11223e-06	0.000106717	Nosig
Dnah17	37297.6	-0.0913098	0.0205784	-4.43717	9.11482e-06	0.000106717	Nosig
Fam241a	1657.04	-0.249648	0.0562876	-4.43522	9.198e-06	0.000107616	Nosig
Scarb1	3849.53	-0.193192	0.0435937	-4.43164	9.35169e-06	0.000109338	Nosig
Lmntd2	5532.62	-0.177352	0.0400212	-4.43146	9.3595e-06	0.000109354	Nosig
Gpr160	5786.65	-0.169416	0.0382387	-4.43048	9.40251e-06	0.000109771	Nosig
Rnf44	8282.66	-0.14411	0.032528	-4.43035	9.40817e-06	0.000109771	Nosig
Ppa2	4256.9	-0.195933	0.0442288	-4.42998	9.42405e-06	0.00010988	Nosig
Sqstm1	2961.6	0.203526	0.0459454	4.42973	9.43523e-06	0.000109934	Nosig
Apln	229.443	0.757202	0.170982	4.42853	9.48754e-06	0.000110468	Up
Sox6	7448.47	-0.164124	0.0370722	-4.42715	9.54884e-06	0.000111105	Nosig
Prdx2	1555.33	0.288326	0.0651433	4.42603	9.59838e-06	0.000111604	Nosig
Cdc42se2	1949.24	0.273021	0.0617018	4.42485	9.651e-06	0.000112139	Nosig
Srgap1	1353.91	-0.325807	0.0736354	-4.42459	9.66246e-06	0.000112195	Nosig
Pkm	14405	-0.118588	0.0268095	-4.42338	9.71699e-06	0.00011275	Nosig
Thra	395.141	0.530438	0.119957	4.42189	9.78414e-06	0.000113452	Nosig
5031439G07Rik	4946.41	-0.213778	0.048348	-4.42165	9.7949e-06	0.000113498	Nosig
Ubxn6	19960	-0.111541	0.0252392	-4.41935	9.89966e-06	0.000114634	Nosig
Dtx4	1422.49	0.303912	0.0687715	4.41915	9.90887e-06	0.000114662	Nosig
Klf6	705.497	0.465257	0.105307	4.41812	9.9563e-06	0.000115132	Nosig
Sh3bp2	233.882	0.642321	0.145396	4.41773	9.97449e-06	0.000115263	Up
Agrn	505.048	0.48227	0.109187	4.4169	1.00125e-05	0.000115623	Nosig
Ppp1r2-ps3	2560.38	-0.205786	0.0465929	-4.41668	1.0023e-05	0.000115665	Nosig
Dbil5	35032.6	-0.106698	0.0241661	-4.41518	1.00926e-05	0.000116388	Nosig
Mertk	721.222	0.399937	0.0906161	4.41353	1.01698e-05	0.0001172	Nosig
Pknox1	3054.91	-0.200009	0.0453209	-4.41317	1.01869e-05	0.000117276	Nosig
Mpc2	7251.6	-0.164513	0.0372784	-4.41309	1.01904e-05	0.000117276	Nosig
Tmem53	5496.82	-0.193158	0.0437751	-4.41252	1.02176e-05	0.000117509	Nosig
S100a11	253.182	0.657361	0.149097	4.40896	1.0387e-05	0.000119376	Up
Armcx5	327.08	0.571375	0.129668	4.40643	1.05087e-05	0.000120693	Nosig
B3gnt3	46.4287	1.66001	0.376758	4.40603	1.05283e-05	0.000120836	Up
Adam8	232.649	0.682928	0.155038	4.4049	1.05833e-05	0.000121384	Up
Pkib	5338.78	-0.157526	0.0357668	-4.40425	1.06152e-05	0.000121668	Nosig
Dpp6	449.268	-0.506836	0.11511	-4.40304	1.06745e-05	0.000122264	Nosig
Aars2	1753.77	-0.275642	0.0626124	-4.40236	1.07082e-05	0.000122546	Nosig
Sdc4	1782.55	0.246872	0.0560786	4.40224	1.07137e-05	0.000122546	Nosig
Fam102a	2775.43	0.237357	0.0539255	4.40158	1.07467e-05	0.000122841	Nosig
6430550D23Rik	411.294	-0.549358	0.124819	-4.40124	1.07636e-05	0.000122951	Nosig
Parp2	822.929	0.367655	0.0835474	4.40055	1.07975e-05	0.000123256	Nosig
Arid5b	1424.23	0.291501	0.0662901	4.39736	1.09575e-05	0.000124981	Nosig
Snn	975.463	-0.338614	0.0770075	-4.39715	1.09679e-05	0.000124981	Nosig
Nono	1269.57	0.332997	0.0757312	4.3971	1.09709e-05	0.000124981	Nosig
P4hb	3797.18	0.17404	0.0395945	4.39555	1.10491e-05	0.000125787	Nosig
Nr6a1	11563.6	-0.11499	0.0261623	-4.39526	1.1064e-05	0.000125872	Nosig
Nol4	3274.68	-0.219837	0.0500201	-4.39498	1.10782e-05	0.000125948	Nosig
Heg1	1278.65	0.284621	0.0647937	4.39273	1.11936e-05	0.000127175	Nosig
Oxtr	225.602	0.658539	0.150048	4.38885	1.1395e-05	0.000129376	Up
Snx33	831.044	0.349784	0.0797349	4.38684	1.15011e-05	0.000130493	Nosig
4930584F24Rik	2625.64	-0.21646	0.0493633	-4.38504	1.15966e-05	0.000131421	Nosig
Dnajb1	10932.1	-0.133987	0.0305557	-4.385	1.15984e-05	0.000131421	Nosig
1700001O22Rik	8322.18	-0.187486	0.0427583	-4.3848	1.16093e-05	0.000131455	Nosig
Otulinl	199.234	0.785118	0.179161	4.38218	1.17496e-05	0.000132955	Up
Incenp	3259.22	-0.187041	0.0426845	-4.38193	1.1763e-05	0.000133018	Nosig
Mroh7	11473.3	-0.122801	0.0280269	-4.38153	1.17847e-05	0.000133174	Nosig
Zkscan17	8381.72	-0.169162	0.0386411	-4.37778	1.19895e-05	0.000135397	Nosig
Rpl22	2651.76	0.230453	0.05271	4.3721	1.2306e-05	0.000138878	Nosig
N4bp2l1	616.252	0.417126	0.09546	4.36965	1.24448e-05	0.000140195	Nosig
Acot7	19665.3	-0.117331	0.0268516	-4.3696	1.24474e-05	0.000140195	Nosig
Stab1	486.482	0.477792	0.109345	4.3696	1.24476e-05	0.000140195	Nosig
Dstn	2267.92	0.223334	0.0511301	4.36796	1.25413e-05	0.000141156	Nosig
Birc3	203.766	0.756952	0.173401	4.36532	1.26936e-05	0.000142776	Up
Gripap1	1444.17	-0.310127	0.0710661	-4.36392	1.27755e-05	0.000143601	Nosig
Rnf148	2721.99	-0.219586	0.0503277	-4.36313	1.28217e-05	0.000144024	Nosig
Psmd8	11782.8	-0.117583	0.0269526	-4.36257	1.28541e-05	0.000144292	Nosig
Aspscr1	6396.67	-0.166112	0.0381076	-4.35903	1.30637e-05	0.000146548	Nosig
Actrt1	972.753	-0.326704	0.0749601	-4.35837	1.31035e-05	0.000146896	Nosig
Mat2a	6139.79	0.158108	0.0362828	4.35765	1.31467e-05	0.000147283	Nosig
Col9a3	595.047	-0.576732	0.132534	-4.35158	1.35158e-05	0.000151318	Nosig
Crtam	1749.54	-0.2457	0.0564813	-4.35011	1.3607e-05	0.000152163	Nosig
Firre	635.183	0.438911	0.100897	4.35007	1.36094e-05	0.000152163	Nosig
Cpt1a	2435.63	0.238903	0.0549814	4.34516	1.39177e-05	0.000155508	Nosig
Carm1	4268.86	-0.16511	0.0380086	-4.34401	1.39906e-05	0.000156155	Nosig
Kctd14	623.615	0.422234	0.0972003	4.34395	1.39941e-05	0.000156155	Nosig
Zfp275	1145.65	0.323174	0.074403	4.34357	1.40188e-05	0.000156328	Nosig
Ddi1	9263.79	-0.154045	0.035468	-4.34322	1.40411e-05	0.000156473	Nosig
Sh2d4a	516.044	0.440654	0.101486	4.34202	1.4118e-05	0.000157226	Nosig
Ndrg1	636.122	0.394243	0.0908846	4.33784	1.43888e-05	0.000160136	Nosig
Ccdc18	2540.18	0.231432	0.0533746	4.33598	1.4511e-05	0.000161389	Nosig
Zswim8	6318.32	0.172433	0.0397787	4.33481	1.45884e-05	0.000162144	Nosig
Wdr1	4679.25	-0.162052	0.037398	-4.33318	1.46972e-05	0.000163245	Nosig
1700011M02Rik	534.924	0.43184	0.0996993	4.33142	1.4815e-05	0.000164445	Nosig
Ecm1	469.79	0.495361	0.114408	4.32977	1.49267e-05	0.000165576	Nosig
Me2	1324.92	0.290914	0.0672081	4.32855	1.50091e-05	0.000166381	Nosig
1700015F17Rik	2916.27	-0.207102	0.0478541	-4.32777	1.50628e-05	0.000166867	Nosig
Cep126	20784.5	-0.116523	0.0269373	-4.32571	1.52042e-05	0.000168323	Nosig
Eef2	82602.9	-0.102568	0.0237454	-4.31948	1.56399e-05	0.000173034	Nosig
Ift140	30199	-0.10484	0.0242744	-4.31898	1.56754e-05	0.000173313	Nosig
Atic	708.271	0.417217	0.0966055	4.31877	1.56903e-05	0.000173363	Nosig
Lrrc58	4789.56	-0.175176	0.040565	-4.3184	1.57167e-05	0.000173542	Nosig
Zfp946	354.384	0.509571	0.118024	4.31751	1.57797e-05	0.000174123	Nosig
Acin1	13907.6	-0.115901	0.0268505	-4.31655	1.58489e-05	0.000174772	Nosig
Akap8l	3981.29	0.176876	0.0409933	4.31477	1.59769e-05	0.000176069	Nosig
Caskin2	635.376	-0.408537	0.0947128	-4.31343	1.60741e-05	0.000177025	Nosig
Galc	2717.87	-0.196491	0.0455578	-4.313	1.61052e-05	0.000177251	Nosig
Pdzk1	18287.1	-0.106042	0.0245931	-4.31187	1.61883e-05	0.00017805	Nosig
Fyb	1705.6	0.250112	0.0580141	4.31122	1.62356e-05	0.000178455	Nosig
C2cd6	62656.2	-0.130392	0.0302605	-4.30899	1.64e-05	0.000180144	Nosig
Mfap3	1857.21	0.239352	0.0555816	4.30631	1.65999e-05	0.000182221	Nosig
Khdc4	2313.51	0.235904	0.0547856	4.30594	1.66277e-05	0.000182408	Nosig
Izumo1	3653.49	-0.188462	0.0437701	-4.30573	1.66435e-05	0.000182463	Nosig
Baz1b	2669.84	0.211197	0.049068	4.30417	1.67615e-05	0.000183637	Nosig
Timp2	6120.74	0.142423	0.0331035	4.30236	1.68988e-05	0.000185021	Nosig
1700042G07Rik	2363.83	-0.234719	0.0545734	-4.30098	1.70042e-05	0.000186054	Nosig
Rac1	1726.87	0.259984	0.0604889	4.29804	1.72316e-05	0.000188421	Nosig
Dnah7a	9602.13	-0.137523	0.0320111	-4.29611	1.73822e-05	0.000189944	Nosig
Dtnb	4438.37	-0.176329	0.0410472	-4.29577	1.74088e-05	0.000190111	Nosig
Mlxipl	605.877	0.398966	0.0928877	4.29515	1.74577e-05	0.000190431	Nosig
Syap1	1906	0.238287	0.0554787	4.29511	1.74606e-05	0.000190431	Nosig
Ttll5	21145.3	-0.117043	0.0272517	-4.29488	1.7479e-05	0.000190509	Nosig
Aco1	718.875	0.363604	0.0846805	4.29383	1.75619e-05	0.000191289	Nosig
Rnf216	8949.37	-0.132984	0.0310123	-4.28812	1.80192e-05	0.000196144	Nosig
Topors	7671.38	-0.18193	0.0425009	-4.28062	1.8637e-05	0.000202737	Nosig
4930505A04Rik	7009.86	-0.156291	0.0365303	-4.27841	1.88236e-05	0.000204635	Nosig
Chpt1	4778.32	-0.1587	0.0371074	-4.27676	1.89635e-05	0.000206023	Nosig
Pigm	2179.65	-0.226523	0.0529753	-4.27601	1.90273e-05	0.000206554	Nosig
Fank1	11964.2	-0.116596	0.0272681	-4.2759	1.90367e-05	0.000206554	Nosig
Psmc2	15067.4	-0.115281	0.0269663	-4.27499	1.91149e-05	0.000207268	Nosig
Acrbp	15314.8	-0.125427	0.0293457	-4.27413	1.91884e-05	0.000207931	Nosig
Plcd4	8216.96	-0.127221	0.0298104	-4.26767	1.97522e-05	0.000213905	Nosig
Stap2	612.566	-0.395715	0.0927317	-4.26731	1.97847e-05	0.000214118	Nosig
Adam1a	7336.12	-0.170933	0.0400618	-4.26673	1.98355e-05	0.000214531	Nosig
Chrne	1332.17	-0.298996	0.0701135	-4.26445	2.00392e-05	0.000216595	Nosig
Espn	4371.54	0.216437	0.0507597	4.26395	2.00842e-05	0.000216943	Nosig
Rexo1	7341.65	-0.156967	0.0368182	-4.26331	2.01418e-05	0.000217426	Nosig
Svip	8131.39	-0.144459	0.0338952	-4.26194	2.02663e-05	0.00021863	Nosig
Spag17	38712.7	-0.105816	0.0248423	-4.25948	2.04899e-05	0.000220901	Nosig
Ccdc181	24678.5	-0.125626	0.0294997	-4.25856	2.05748e-05	0.000221674	Nosig
Tnks2	3005.89	0.201966	0.0474395	4.25735	2.06868e-05	0.00022274	Nosig
Sh3yl1	1175.56	-0.298902	0.0702316	-4.25595	2.08163e-05	0.000223991	Nosig
Tns1	20784.4	-0.12716	0.0298826	-4.25533	2.08739e-05	0.000224467	Nosig
Acox1	1608.6	0.250495	0.0588741	4.25475	2.0928e-05	0.000224906	Nosig
Pbx2	442.393	0.559963	0.131632	4.25401	2.09976e-05	0.000225511	Nosig
Actl7b	21700.7	-0.111488	0.0262109	-4.25348	2.1047e-05	0.000225897	Nosig
Pdzd9	6283.18	-0.145045	0.0341021	-4.25326	2.10684e-05	0.000225983	Nosig
Lsm4	2001.28	-0.227536	0.0535019	-4.25286	2.11055e-05	0.000226238	Nosig
Rps21	2320.85	0.226393	0.0532456	4.25187	2.11997e-05	0.000227103	Nosig
Cfd	6.59795	-6.20596	1.46004	-4.25055	2.13249e-05	NA	Nosig
Tmem164	601.18	0.435009	0.102355	4.24998	2.13785e-05	0.000228874	Nosig
Dek	2118.57	0.234076	0.0550869	4.24922	2.14519e-05	0.000229514	Nosig
Sdf2l1	1350.86	-0.298623	0.0703127	-4.24708	2.16577e-05	0.000231569	Nosig
Lca5l	14547.3	-0.141952	0.0334531	-4.24331	2.20242e-05	0.000235338	Nosig
Hgsnat	1028.25	0.309255	0.0729099	4.24161	2.21923e-05	0.000236984	Nosig
Sphkap	8251.76	-0.126085	0.029727	-4.24143	2.22096e-05	0.00023702	Nosig
Gm906	205.777	-0.727017	0.171419	-4.24116	2.22363e-05	0.000237154	Down
Dusp10	1502.41	-0.288583	0.0680479	-4.24089	2.2264e-05	0.0002373	Nosig
Fbxl13	8080.21	-0.134237	0.031674	-4.2381	2.2542e-05	0.000240111	Nosig
Coro2a	6024.42	-0.156138	0.0368464	-4.23753	2.2599e-05	0.000240567	Nosig
Yod1	2207.46	-0.209124	0.049374	-4.23551	2.28036e-05	0.000242592	Nosig
Prkacb	914.562	0.334094	0.0789003	4.23439	2.29178e-05	0.000243653	Nosig
Chd7	1964.72	-0.250933	0.0592635	-4.23419	2.29376e-05	0.00024371	Nosig
Ppp2r5a	1668.7	-0.276678	0.0653519	-4.23367	2.29907e-05	0.00024412	Nosig
Gm6815	48.9749	-1.41975	0.335451	-4.23236	2.31254e-05	0.000245397	Down
Btbd1	23242.2	-0.11057	0.0261311	-4.23134	2.32305e-05	0.000246357	Nosig
St3gal5	1364.98	0.288044	0.0680803	4.23095	2.32708e-05	0.00024663	Nosig
Adam34	1191.23	-0.31359	0.0741206	-4.23081	2.32854e-05	0.00024663	Nosig
Thoc2l	6846.17	-0.157877	0.0373185	-4.23052	2.33156e-05	0.000246795	Nosig
Zfp871	948.792	0.315479	0.0745826	4.22993	2.33764e-05	0.000247283	Nosig
Usp38	2340.61	-0.214588	0.0507536	-4.22804	2.35737e-05	0.000249214	Nosig
Bcl2l2	1635.1	0.253567	0.0599893	4.22687	2.36964e-05	0.000250355	Nosig
Bpifa3	2168.42	-0.251408	0.059503	-4.22513	2.38807e-05	0.000252099	Nosig
Faf1	4847.49	-0.165077	0.0390721	-4.22493	2.39011e-05	0.000252099	Nosig
Adgra3	1588.63	0.246637	0.0583772	4.22488	2.39063e-05	0.000252099	Nosig
Rb1cc1	43382.6	-0.137153	0.0324791	-4.2228	2.41281e-05	0.000254279	Nosig
Snx5	1319.61	0.3189	0.0755359	4.22183	2.42326e-05	0.000255221	Nosig
Tnpo1	8037.71	-0.130949	0.0310336	-4.2196	2.44735e-05	0.000257541	Nosig
Theg	6930.89	-0.14222	0.0337053	-4.21951	2.44834e-05	0.000257541	Nosig
Tex48	6045.79	-0.155742	0.0369131	-4.21914	2.45238e-05	0.000257805	Nosig
Smarca1	963.77	0.385709	0.0914304	4.21861	2.45816e-05	0.000258252	Nosig
Chrm4	483.328	-0.443067	0.105039	-4.2181	2.46365e-05	0.000258668	Nosig
Pax2	176.397	-0.72292	0.171416	-4.21733	2.47213e-05	0.000259397	Down
Proca1	10474.1	-0.142455	0.0337982	-4.21486	2.49929e-05	0.000262084	Nosig
Prcp	1338.18	-0.287398	0.0681939	-4.21442	2.50419e-05	0.000262435	Nosig
Klk1b8	2358.53	-0.218668	0.0518908	-4.21402	2.5087e-05	0.000262744	Nosig
Mtmr6	18684.6	-0.107337	0.0254863	-4.21158	2.53591e-05	0.000265429	Nosig
Galnt10	3328.52	-0.197804	0.0469705	-4.21123	2.5398e-05	0.000265671	Nosig
Ube2w	3013.89	-0.21353	0.0507241	-4.20964	2.55781e-05	0.00026739	Nosig
1700029M20Rik	10675.2	-0.119685	0.0284347	-4.20913	2.56354e-05	0.000267824	Nosig
Mtdh	15887	-0.127778	0.0303782	-4.20624	2.59649e-05	0.000271098	Nosig
Eid1	872.35	0.344889	0.0820145	4.20522	2.60825e-05	0.000272158	Nosig
Dtna	1151.28	0.285861	0.0679809	4.20502	2.6106e-05	0.000272234	Nosig
Cd24a	232.242	0.679668	0.161691	4.2035	2.62815e-05	0.000273896	Up
Lkaaear1	5185.94	-0.162905	0.0387791	-4.20085	2.65915e-05	0.000276955	Nosig
Pabpn1	13271.8	-0.13285	0.0316273	-4.20048	2.66354e-05	0.000277242	Nosig
Gm11978	928.433	-0.326121	0.0776644	-4.1991	2.67973e-05	0.000278755	Nosig
Eci2	397.918	0.502159	0.119598	4.19874	2.68405e-05	0.000279032	Nosig
Lrrn4	209.897	0.653319	0.155643	4.19754	2.69824e-05	0.000280335	Up
Acbd6	7803.48	-0.137814	0.0328345	-4.19722	2.70211e-05	0.000280564	Nosig
Hmgb2	6453.04	0.170448	0.0406238	4.19578	2.71935e-05	0.00028218	Nosig
Cfap97d1	4343.05	-0.181243	0.0432074	-4.19474	2.73189e-05	0.000283308	Nosig
Cstl1	2073.92	-0.223655	0.0533313	-4.1937	2.74442e-05	0.000284432	Nosig
Serpina3c	426.522	0.522558	0.124613	4.19344	2.7476e-05	0.000284588	Nosig
Ttll2	740.701	-0.349581	0.0833677	-4.19324	2.75003e-05	0.000284664	Nosig
Dbn1	1450.52	-0.290046	0.0691869	-4.19221	2.76251e-05	0.000285781	Nosig
Ccdc38	28272.1	-0.101017	0.0240994	-4.19167	2.76914e-05	0.000286292	Nosig
Hils1	12098.6	-0.302197	0.0721323	-4.18948	2.796e-05	0.000288729	Nosig
Nfat5	9861.87	0.162053	0.0386812	4.18946	2.79614e-05	0.000288729	Nosig
Hormad1	7813.28	0.150756	0.0359977	4.18792	2.81519e-05	0.000290405	Nosig
Znrf2	5045.83	-0.153801	0.0367254	-4.18787	2.81581e-05	0.000290405	Nosig
Ccdc170	612.151	0.392477	0.0937265	4.18746	2.82088e-05	0.00029075	Nosig
Dvl3	788.956	0.344342	0.0822412	4.18698	2.82687e-05	0.00029119	Nosig
Lrrc74a	6782.26	-0.149885	0.0358043	-4.18623	2.83624e-05	0.000291977	Nosig
Ehbp1	5242.44	-0.151079	0.0360942	-4.18569	2.84306e-05	0.000292384	Nosig
Cdc37	2356.36	-0.214368	0.0512151	-4.18564	2.84366e-05	0.000292384	Nosig
Cers5	1323.17	0.26587	0.0635278	4.1851	2.8504e-05	0.000292899	Nosig
Cdk11b	4663.9	-0.161282	0.0385419	-4.18458	2.85693e-05	0.000293391	Nosig
1700020A23Rik	1097.84	-0.309383	0.0739384	-4.18434	2.85999e-05	0.000293527	Nosig
Zbtb42	2061.94	-0.25821	0.0617392	-4.18227	2.88614e-05	0.000296031	Nosig
Lrrn1	61.1342	1.29628	0.310012	4.18137	2.89758e-05	0.000297024	Up
Shtn1	1793.73	0.255088	0.0610137	4.18083	2.90445e-05	0.000297548	Nosig
Rock2	3069.9	0.209692	0.050167	4.17987	2.91674e-05	0.000298625	Nosig
Inpp5b	1526.84	0.25221	0.0603537	4.17887	2.92958e-05	0.000299758	Nosig
Bcl2l1	3850.72	-0.178256	0.0426775	-4.17681	2.95622e-05	0.0003023	Nosig
Jag1	1728.53	-0.253756	0.0607705	-4.17565	2.97138e-05	0.000303668	Nosig
Ralb	1311.44	0.281865	0.0675153	4.17483	2.9821e-05	0.000304404	Nosig
Kif3b	16122.5	-0.101356	0.0242792	-4.17458	2.98538e-05	0.000304404	Nosig
Nfkbia	747.541	0.348655	0.0835186	4.17458	2.98539e-05	0.000304404	Nosig
4930488L21Rik	5515.02	-0.173784	0.0416312	-4.17436	2.98827e-05	0.000304404	Nosig
Tbc1d20	10978.1	-0.126498	0.0303038	-4.17433	2.9886e-05	0.000304404	Nosig
Fcer1g	95.9633	1.14744	0.274884	4.17427	2.98941e-05	0.000304404	Up
Qrich1	15879.6	-0.11473	0.0274897	-4.17355	2.99883e-05	0.00030518	Nosig
Deptor	430.047	0.477585	0.114633	4.16621	3.097e-05	0.00031498	Nosig
Hydin	20350.3	-0.100037	0.0240284	-4.16327	3.13719e-05	0.000318876	Nosig
Nipsnap3b	152.471	0.787097	0.189083	4.16269	3.14515e-05	0.000319492	Up
Lbp	251.771	0.674175	0.162103	4.15892	3.19751e-05	0.000324616	Up
Notch2	1293.77	0.281503	0.0677056	4.15775	3.21398e-05	0.000326092	Nosig
Rfc2	6416.67	-0.144606	0.0347844	-4.15722	3.2214e-05	0.000326648	Nosig
Odf1	44821.5	-0.109292	0.0262978	-4.15591	3.2399e-05	0.000328326	Nosig
Rhoa	3070.73	0.210451	0.0506632	4.15391	3.26838e-05	0.000331014	Nosig
Ctag2	1755.4	-0.23614	0.0568619	-4.15286	3.28346e-05	0.000332342	Nosig
Mmp14	1331.11	0.311493	0.0750319	4.15148	3.30334e-05	0.000334154	Nosig
Ttc25	11997.6	-0.127939	0.0308259	-4.15038	3.31924e-05	0.000335561	Nosig
Kcnk1	109.631	0.987496	0.237967	4.14973	3.32872e-05	0.000336318	Up
Ticam2	20.8582	2.29084	0.552345	4.14748	3.36161e-05	NA	Nosig
Anapc1	4820.72	0.162818	0.039262	4.14695	3.36927e-05	0.000340211	Nosig
Vps13a	22625.9	-0.118165	0.0284996	-4.14619	3.38055e-05	0.000341146	Nosig
Tcf25	2301.22	0.240146	0.0579361	4.14501	3.39795e-05	0.000342697	Nosig
Zfp618	952.088	-0.306533	0.0739612	-4.14451	3.40548e-05	0.0003431	Nosig
Pebp1	35062.6	-0.138261	0.0333604	-4.14447	3.40601e-05	0.0003431	Nosig
Med12l	1491.35	0.296891	0.0716853	4.14159	3.44912e-05	0.000347236	Nosig
Mbd3l1	4024.03	-0.1685	0.0406894	-4.14112	3.45609e-05	0.00034773	Nosig
Epc2	3480.84	0.184801	0.044635	4.14027	3.46895e-05	0.000348816	Nosig
Trpc5os	1546.69	0.304417	0.0735994	4.13613	3.53207e-05	0.000354952	Nosig
Phax	840.503	0.36842	0.0890926	4.13525	3.54572e-05	0.000356112	Nosig
Capzb	11091.4	-0.124001	0.029997	-4.13376	3.56871e-05	0.000358207	Nosig
Mmut	1065.02	0.297003	0.0718557	4.13332	3.57557e-05	0.000358683	Nosig
Itpr3	2954.3	-0.185675	0.0449242	-4.13306	3.57967e-05	0.000358881	Nosig
Klf13	321.068	0.536665	0.12986	4.13263	3.58635e-05	0.000359337	Nosig
Impad1	4100.07	-0.181175	0.0438451	-4.13215	3.5938e-05	0.000359871	Nosig
Arrdc4	259.615	0.588853	0.142524	4.1316	3.60242e-05	0.000360519	Up
Pdcl2	25627.7	-0.108466	0.0262556	-4.13116	3.60944e-05	0.000361009	Nosig
Topaz1	3166.86	-0.177857	0.0430546	-4.13096	3.61253e-05	0.000361103	Nosig
4933421O10Rik	2621.29	-0.248341	0.0601221	-4.13061	3.61802e-05	0.000361438	Nosig
Mfap3l	11966.5	-0.1081	0.0261936	-4.12697	3.67581e-05	0.000366728	Nosig
Pcf11	15647.7	-0.116127	0.0281413	-4.12658	3.68194e-05	0.000366728	Nosig
Rbm39	8310.2	0.145278	0.0352059	4.12653	3.68284e-05	0.000366728	Nosig
Frmd7	47.3033	1.54793	0.375117	4.12652	3.683e-05	0.000366728	Up
Fsip2	50901.1	0.123591	0.0299507	4.12647	3.68372e-05	0.000366728	Nosig
Bmpr1a	1952.32	0.232124	0.0562526	4.12645	3.684e-05	0.000366728	Nosig
Dtx1	1396.09	0.302968	0.0734788	4.1232	3.73637e-05	0.000371722	Nosig
Fshr	120.004	0.888862	0.215679	4.12122	3.76865e-05	0.000374712	Up
Mkrn1	24335.4	-0.089624	0.0217598	-4.1188	3.80856e-05	0.000378458	Nosig
Srsf5	10618.1	0.146665	0.0356286	4.11649	3.8468e-05	0.000382033	Nosig
Akna	4859.3	-0.184259	0.0447899	-4.11386	3.89102e-05	0.000386197	Nosig
Plekhh2	8121.43	-0.128688	0.0312895	-4.11282	3.9085e-05	0.000387704	Nosig
Rnaseh2c	454.744	-0.476953	0.115983	-4.11225	3.91819e-05	0.000388001	Nosig
Prdx6b	19475.8	-0.120096	0.0292045	-4.11225	3.91823e-05	0.000388001	Nosig
Secisbp2	1968.41	-0.240323	0.0584425	-4.11213	3.92032e-05	0.000388001	Nosig
Ogdhl	1134.65	0.297807	0.0724221	4.1121	3.92069e-05	0.000388001	Nosig
Erlin1	3542.24	-0.17956	0.0436753	-4.11125	3.93524e-05	0.000389213	Nosig
Usp19	8098.55	0.147506	0.0358803	4.11105	3.93872e-05	0.000389329	Nosig
Agbl4	2843.01	-0.184438	0.0448667	-4.11081	3.94279e-05	0.000389504	Nosig
Zic5	637.686	-0.392131	0.0954207	-4.10949	3.9653e-05	0.000391498	Nosig
Tacc2	641.018	0.37747	0.0918575	4.1093	3.96865e-05	0.000391599	Nosig
Hnrnpf	10923	-0.147535	0.0359078	-4.10872	3.9786e-05	0.000392352	Nosig
Tgfbr3	1338.02	0.284256	0.0692506	4.10475	4.04755e-05	0.000398919	Nosig
Crat	30624.1	-0.104734	0.025517	-4.10447	4.05243e-05	0.000399166	Nosig
Hip1r	2344.28	-0.222904	0.0543342	-4.10247	4.08764e-05	0.0004024	Nosig
Prpf39	2010.85	0.253091	0.0616985	4.10206	4.09493e-05	0.000402883	Nosig
Btbd3	310.033	0.551952	0.134595	4.10084	4.11655e-05	0.000404774	Nosig
Trim47	284.869	0.543986	0.132685	4.09982	4.13475e-05	0.000406327	Nosig
Taok2	5117.94	-0.184716	0.0450563	-4.09968	4.13729e-05	0.00040634	Nosig
Prrc2b	1761.85	0.242868	0.0592667	4.09789	4.16938e-05	0.000409254	Nosig
Lrrc63	9463.42	-0.119275	0.0291114	-4.09721	4.18168e-05	0.000410222	Nosig
Pde1a	10105	-0.15005	0.0366255	-4.09687	4.18772e-05	0.000410532	Nosig
Aebp1	395.148	0.478507	0.116801	4.09676	4.1897e-05	0.000410532	Nosig
Tmod2	5827.12	-0.13636	0.0332901	-4.09611	4.20155e-05	0.000411455	Nosig
1700018G05Rik	349.347	0.595161	0.145337	4.09503	4.22106e-05	0.000413126	Up
Bcl7c	1886.08	-0.230835	0.0563996	-4.09284	4.26124e-05	0.000416816	Nosig
Mllt6	1527.01	0.291741	0.0712879	4.09244	4.26865e-05	0.0004173	Nosig
Prm1	93664	-0.228809	0.0559599	-4.0888	4.33616e-05	0.000423417	Nosig
Klhdc3	14998.1	-0.126463	0.0309292	-4.08879	4.33624e-05	0.000423417	Nosig
Dnah2	17750.8	-0.095602	0.023384	-4.08835	4.34447e-05	0.000423975	Nosig
Cxcl13	14.9398	2.98416	0.730552	4.08481	4.41137e-05	NA	Nosig
Smg1	21331.5	-0.105608	0.0258574	-4.08427	4.42162e-05	0.000431254	Nosig
Ces1d	567.494	0.41883	0.102558	4.08384	4.42975e-05	0.000431798	Nosig
Sh3rf1	521.115	0.407089	0.0996953	4.08333	4.43952e-05	0.000432501	Nosig
Cmtm1	2985.08	-0.207025	0.0507019	-4.08317	4.44247e-05	0.000432538	Nosig
Prkx	576.117	0.386668	0.0947291	4.08183	4.46825e-05	0.000434798	Nosig
Rabgap1l	4846.05	-0.15839	0.0388145	-4.08069	4.49018e-05	0.000436681	Nosig
Htra3	439.752	0.441912	0.108314	4.07993	4.50497e-05	0.000437867	Nosig
Bnip2	3008.23	0.195532	0.0479425	4.07848	4.53321e-05	0.000440357	Nosig
Mamld1	423.789	0.452446	0.110945	4.07812	4.54015e-05	0.000440778	Nosig
Map4k4	3439.69	0.167003	0.0409684	4.07639	4.574e-05	0.00044381	Nosig
Rhobtb3	1710.95	0.230887	0.0566663	4.07449	4.61146e-05	0.000447187	Nosig
St6gal1	619.227	0.382969	0.0940145	4.07352	4.63088e-05	0.000448756	Nosig
Gtpbp2	3709.69	-0.174301	0.04279	-4.07341	4.63296e-05	0.000448756	Nosig
Eif2b4	2977.57	-0.178491	0.0438217	-4.07312	4.63871e-05	0.000449056	Nosig
Myo5a	2545.52	0.214075	0.0525656	4.07253	4.65049e-05	0.000449744	Nosig
Rdh11	12390.5	-0.119858	0.029431	-4.0725	4.65115e-05	0.000449744	Nosig
Fbp1	16457.8	-0.127156	0.031224	-4.07236	4.6539e-05	0.000449753	Nosig
Grb2	754.061	0.340119	0.0835508	4.0708	4.68517e-05	0.000452516	Nosig
Fbn2	3622.94	-0.17112	0.0420464	-4.06979	4.70551e-05	0.00045422	Nosig
G3bp1	2399.95	0.213245	0.0524023	4.06939	4.71366e-05	0.000454747	Nosig
Calr	27063.5	0.092601	0.0227566	4.0692	4.71745e-05	0.000454853	Nosig
Rnf187	5867.78	-0.183247	0.0450458	-4.06801	4.74162e-05	0.000456922	Nosig
Adam10	2141.96	0.236976	0.0582715	4.06676	4.76707e-05	0.000459113	Nosig
Nckap1	4041.4	0.182275	0.04483	4.06592	4.78428e-05	0.000460256	Nosig
Tmco5b	1475.97	-0.285453	0.0702067	-4.0659	4.78483e-05	0.000460256	Nosig
Trio	3156.34	-0.179416	0.0441282	-4.06578	4.78712e-05	0.000460256	Nosig
Exoc8	2403.16	-0.230205	0.0566235	-4.06554	4.7922e-05	0.000460482	Nosig
Ttc21a	11543.4	-0.110267	0.0271339	-4.06381	4.82781e-05	0.00046364	Nosig
Ces3a	169.067	-0.727779	0.179113	-4.06325	4.83947e-05	0.000464495	Down
Pim1	3578.26	-0.197525	0.0486226	-4.06242	4.85666e-05	0.000465881	Nosig
Cfap298	7323.21	-0.128564	0.031659	-4.0609	4.88838e-05	0.000468657	Nosig
Prkci	1509.12	0.263324	0.0648498	4.06052	4.8963e-05	0.00046915	Nosig
Csrnp1	2368.51	-0.262944	0.064775	-4.05934	4.92111e-05	0.00047126	Nosig
Leprot	682.154	0.354952	0.0874451	4.05914	4.92531e-05	0.000471364	Nosig
Phkg2	18507.2	-0.118993	0.0293156	-4.05903	4.92778e-05	0.000471364	Nosig
Gm15412	378.371	-0.47911	0.118062	-4.0581	4.94727e-05	0.000472777	Nosig
4930440I19Rik	592.05	-0.401907	0.0990391	-4.05806	4.94815e-05	0.000472777	Nosig
Dnhd1	14828.6	-0.102013	0.0251406	-4.05772	4.95549e-05	0.00047321	Nosig
Taf1	1586.71	0.234744	0.0578593	4.05716	4.96736e-05	0.000474076	Nosig
Hif1a	1826.31	0.223841	0.0551936	4.05556	5.00137e-05	0.000477052	Nosig
Gpank1	2419.04	-0.199214	0.0491328	-4.0546	5.02205e-05	0.000478753	Nosig
Gramd1c	6684.6	-0.126096	0.0311096	-4.05329	5.05022e-05	0.000481167	Nosig
Nol6	1161.12	0.308827	0.0762007	4.05281	5.06051e-05	0.000481876	Nosig
Tcf12	1278.64	0.267029	0.0658986	4.05212	5.07547e-05	0.000483028	Nosig
Sec61a2	2327.62	0.207592	0.051244	4.05105	5.09879e-05	0.000484974	Nosig
Ddx19b	10163.6	-0.119927	0.0296237	-4.04835	5.15799e-05	0.000490329	Nosig
Med4	1628.63	0.259172	0.0640321	4.04753	5.17609e-05	0.000491773	Nosig
Exoc1	1830.87	0.233998	0.0578159	4.0473	5.18114e-05	0.000491976	Nosig
Ergic2	7050.19	-0.157407	0.0388989	-4.04657	5.19735e-05	0.000493237	Nosig
Map2k4	1078.4	0.294157	0.0727427	4.0438	5.25911e-05	0.000498818	Nosig
4930453N24Rik	35411.9	-0.0834849	0.0206467	-4.0435	5.26583e-05	0.000499174	Nosig
Tubb4b	36841.4	-0.0987031	0.0244124	-4.04315	5.27373e-05	0.000499643	Nosig
Acadsb	1961.24	0.265542	0.0657076	4.04127	5.31634e-05	0.000503398	Nosig
Nr1d2	1740.97	0.242392	0.059992	4.04041	5.33584e-05	0.000504961	Nosig
Luc7l3	4156.62	0.176583	0.0437126	4.03964	5.35343e-05	0.000506307	Nosig
Lilrb4a	101.748	0.928217	0.229784	4.03952	5.35606e-05	0.000506307	Up
Tulp3	354.287	0.507805	0.125776	4.03737	5.40533e-05	0.000510678	Nosig
Dmrtc1a	1007.92	0.320622	0.0794585	4.03509	5.45825e-05	0.000515389	Nosig
Ptprv	478.197	0.524011	0.129891	4.03424	5.47788e-05	0.000516954	Nosig
Vsig8	215.397	-0.61989	0.153677	-4.03373	5.48984e-05	0.000517793	Down
Psmc6	2625.54	0.20559	0.0509721	4.03338	5.49807e-05	0.00051828	Nosig
Cdrt4	9714.01	-0.120491	0.0298761	-4.03302	5.50647e-05	0.000518782	Nosig
Mbnl1	1958	0.272297	0.0675261	4.03247	5.51944e-05	0.000519714	Nosig
Prrc2c	11215.3	0.125968	0.0312628	4.02932	5.59375e-05	0.000526418	Nosig
Myh11	2285.85	-0.215598	0.0535441	-4.02655	5.6602e-05	0.000532374	Nosig
Suco	20878.5	-0.117518	0.0291894	-4.02605	5.67228e-05	0.000533214	Nosig
Golga3	13615.8	-0.12187	0.0302775	-4.0251	5.69506e-05	0.000535057	Nosig
Tex22	4874.79	-0.148396	0.0368753	-4.02428	5.7149e-05	0.000536622	Nosig
Smad2	1436.11	0.242593	0.0603023	4.02295	5.7473e-05	0.000539364	Nosig
C2	531.437	0.424765	0.105591	4.02273	5.75275e-05	0.000539576	Nosig
Acte1	4785.61	-0.171312	0.0425954	-4.02184	5.77443e-05	0.000541309	Nosig
Kif5c	2086.54	-0.240925	0.0599195	-4.02081	5.79986e-05	0.000543391	Nosig
Wdr62	27852.6	-0.104527	0.0260135	-4.01817	5.86522e-05	0.000549139	Nosig
Colgalt1	1550.07	0.271439	0.0675545	4.01807	5.86772e-05	0.000549139	Nosig
Rgp1	2071.77	-0.213501	0.0531617	-4.01606	5.91794e-05	0.000553532	Nosig
Rps7	10882.9	-0.125396	0.0312358	-4.01449	5.95737e-05	0.000556911	Nosig
Agbl2	8927.75	-0.12384	0.0308573	-4.01332	5.98718e-05	0.000559389	Nosig
Acss2	3068.72	-0.191008	0.0476192	-4.01116	6.04209e-05	0.000564207	Nosig
Tlr2	34.0892	1.60247	0.399616	4.01003	6.07122e-05	0.000566613	Up
Dynlrb1	554.158	0.392629	0.0979428	4.00876	6.10379e-05	0.000569339	Nosig
Etnk2	1092.16	0.326234	0.0814347	4.00608	6.17345e-05	0.000575519	Nosig
Tnfrsf13c	563.701	-0.387686	0.0967814	-4.00578	6.18119e-05	0.000575922	Nosig
Mybl1	6971.52	-0.186066	0.0464543	-4.00536	6.19224e-05	0.000576633	Nosig
Magoh	845.339	0.321952	0.0803867	4.00505	6.20051e-05	0.000577085	Nosig
Slc27a1	1422.88	0.288468	0.0720795	4.00208	6.27893e-05	0.000584061	Nosig
Zcchc24	455.891	0.458781	0.114695	4.00001	6.33391e-05	0.000588851	Nosig
Gramd1a	809.831	0.329406	0.0823677	3.99921	6.35535e-05	0.000590519	Nosig
Tnfrsf10b	240.327	-0.606895	0.151781	-3.9985	6.37449e-05	0.000591972	Down
Rgs2	413.212	0.449797	0.112552	3.99635	6.43273e-05	0.000597052	Nosig
Pfn3	949.451	-0.364065	0.0911036	-3.99616	6.43785e-05	0.000597199	Nosig
Cdk5	832.465	0.313659	0.0784994	3.99569	6.45073e-05	0.000598065	Nosig
Ints3	1710.97	0.23081	0.0577754	3.99495	6.47069e-05	0.000599587	Nosig
Nfkbib	4954.04	-0.168516	0.0421905	-3.99418	6.49187e-05	0.000601219	Nosig
Lig3	14810	-0.102585	0.0256875	-3.99356	6.50899e-05	0.000602474	Nosig
Dcun1d1	28809.4	-0.120682	0.0302219	-3.9932	6.51886e-05	0.000603057	Nosig
Slc27a3	513.001	0.499956	0.125245	3.99182	6.55691e-05	0.000606245	Nosig
Itpripl1	1414.65	-0.257277	0.0645092	-3.98822	6.657e-05	0.000615162	Nosig
Uba1	8151.14	-0.116608	0.0292431	-3.98752	6.67662e-05	0.000616638	Nosig
Deup1	15366.7	-0.11085	0.0278083	-3.98623	6.71321e-05	0.000619678	Nosig
Msantd4	717.399	0.34541	0.0866667	3.9855	6.73394e-05	0.000621252	Nosig
Gm20714	946.637	-0.310021	0.0778191	-3.98387	6.78006e-05	0.000625166	Nosig
Zc3h10	1548.46	-0.30021	0.0753655	-3.98339	6.79398e-05	0.000626107	Nosig
4930447C04Rik	1746.77	0.240366	0.0603503	3.98285	6.80946e-05	0.000627191	Nosig
Chdh	2500.86	-0.200042	0.0502454	-3.9813	6.85393e-05	0.000630867	Nosig
Sltm	21107.3	-0.113616	0.0285382	-3.9812	6.85684e-05	0.000630867	Nosig
Jam2	1352.03	0.277739	0.0697744	3.98054	6.87602e-05	0.000632286	Nosig
Herc4	11473.2	-0.122281	0.0307453	-3.97723	6.97224e-05	0.000640785	Nosig
Cux2	358.136	-0.464764	0.116872	-3.97669	6.98815e-05	0.000641693	Nosig
Proc	471.342	-0.422482	0.106241	-3.97664	6.98971e-05	0.000641693	Nosig
Anxa5	626.338	0.396099	0.0996225	3.976	7.00833e-05	0.000643052	Nosig
Cad	1076.66	0.289525	0.072824	3.97569	7.01765e-05	0.000643558	Nosig
Psme1	362.382	0.497701	0.125197	3.97535	7.02744e-05	0.000644106	Nosig
Thop1	13413.6	-0.140453	0.0353396	-3.97439	7.0561e-05	0.000646381	Nosig
Unc119	912.855	0.32969	0.0829584	3.97416	7.0629e-05	0.000646654	Nosig
Pcyt1a	5601.26	-0.157948	0.0397727	-3.97127	7.14906e-05	0.000654188	Nosig
Pink1	7203.81	-0.140691	0.0354463	-3.96913	7.21352e-05	0.000659729	Nosig
Tbl1x	834.482	0.336808	0.0848717	3.96844	7.23449e-05	0.000661288	Nosig
Zfp541	14222	-0.111462	0.0280967	-3.96708	7.27589e-05	0.000664712	Nosig
Ngly1	14021.5	-0.105579	0.0266196	-3.96621	7.3025e-05	0.000666783	Nosig
Sgsm2	1913.8	-0.224371	0.0565766	-3.9658	7.31507e-05	0.00066757	Nosig
Dusp21	730.875	-0.36101	0.0910599	-3.96454	7.35385e-05	0.000670746	Nosig
Gm8096	548.594	-0.400254	0.101	-3.96292	7.40383e-05	0.00067487	Nosig
Cby1	3184.01	-0.169887	0.0428703	-3.96282	7.40706e-05	0.00067487	Nosig
Pla2g2d	35.9185	1.64978	0.416373	3.96228	7.42384e-05	0.000676034	Up
Znrd1as	7770.85	-0.153767	0.0388561	-3.95735	7.57858e-05	0.000689753	Nosig
Dpy19l2	13073.9	-0.114147	0.0288538	-3.95605	7.61985e-05	0.000693135	Nosig
Traf1	278.587	-0.533149	0.134775	-3.95585	7.62635e-05	0.00069315	Nosig
Zfp106	6292.35	0.142321	0.035978	3.95579	7.62822e-05	0.00069315	Nosig
Unc93a	471.434	-0.481385	0.121719	-3.95488	7.65721e-05	0.00069541	Nosig
Cd46	905.551	-0.318829	0.0806225	-3.95459	7.66666e-05	0.000695893	Nosig
Mtor	14239.9	-0.105938	0.0267905	-3.9543	7.67602e-05	0.000696369	Nosig
Rspry1	3689.95	-0.171709	0.0434255	-3.95411	7.68216e-05	0.000696552	Nosig
1700061N14Rik	1307.15	-0.251516	0.0636409	-3.95211	7.74642e-05	0.000702001	Nosig
Lrrc51	9334.34	-0.122945	0.03112	-3.95069	7.79248e-05	0.000705796	Nosig
Ywhah	1999.54	0.223478	0.0566279	3.94642	7.93292e-05	0.000718131	Nosig
Bpi	1583.18	-0.268765	0.0681154	-3.94573	7.95557e-05	0.000719796	Nosig
Nudt16l2	3491.07	-0.200455	0.0508172	-3.94463	7.99221e-05	0.000722386	Nosig
Slmap	7270.76	0.141876	0.0359671	3.94462	7.99276e-05	0.000722386	Nosig
Slc38a10	3457.12	-0.19575	0.0496485	-3.94271	8.05663e-05	0.000727769	Nosig
1700084M14Rik	3212.51	-0.205588	0.0521458	-3.94257	8.06139e-05	0.000727809	Nosig
Mafb	437.417	0.469807	0.119171	3.94229	8.07083e-05	0.000728273	Nosig
Ccdc13	7461.18	-0.141996	0.0360404	-3.93992	8.15092e-05	0.000735107	Nosig
Mcm3	932.195	0.296024	0.0751589	3.93864	8.19452e-05	0.000738644	Nosig
Prkcb	702.33	0.353852	0.0899014	3.936	8.28503e-05	0.000746405	Nosig
Zc3h18	3140.96	-0.187733	0.0476994	-3.93576	8.29355e-05	0.000746483	Nosig
Arhgap23	2257.16	-0.200131	0.0508498	-3.93572	8.29474e-05	0.000746483	Nosig
Hcfc1	2874.18	0.183943	0.0467453	3.93501	8.31928e-05	0.000748292	Nosig
Cnr1	212.486	-0.623805	0.158652	-3.9319	8.42766e-05	0.000757637	Down
Atp2b2	176.622	-0.676259	0.172027	-3.93112	8.45509e-05	0.000759698	Down
Serinc3	15053.7	0.104229	0.0265153	3.9309	8.46271e-05	0.000759966	Nosig
Sun2	1526.88	0.237201	0.060346	3.93068	8.47066e-05	0.000759966	Nosig
Nup35	3707.24	-0.168499	0.0428678	-3.93065	8.47158e-05	0.000759966	Nosig
Taf15	4798.61	-0.148168	0.0376989	-3.93029	8.48444e-05	0.000760716	Nosig
Ogdh	7372.05	-0.131156	0.0334208	-3.9244	8.69476e-05	0.00077916	Nosig
1700030K09Rik	2493.46	-0.19859	0.0506118	-3.92379	8.71681e-05	0.000780721	Nosig
Wasf1	637.669	0.352837	0.0899406	3.923	8.74516e-05	0.000782844	Nosig
Gca	1448.26	0.257784	0.0657162	3.92269	8.75648e-05	0.000783442	Nosig
Eid3	17158.6	-0.0953269	0.0243023	-3.92255	8.76168e-05	0.000783492	Nosig
Prokr1	139.986	-0.816638	0.208211	-3.92216	8.7757e-05	0.000784331	Down
Ssr3	2644.49	0.239692	0.0611612	3.91902	8.89102e-05	0.000794217	Nosig
Dab2	365.511	0.473014	0.120726	3.91807	8.92623e-05	0.000796941	Nosig
Pag1	730.615	0.365781	0.0933763	3.91728	8.95537e-05	0.000798964	Nosig
Arl6ip5	306.494	0.548386	0.139994	3.9172	8.95836e-05	0.000798964	Nosig
Vcl	3322.16	0.210787	0.0538198	3.91653	8.9831e-05	0.000800748	Nosig
Catsperd	7198.44	-0.131373	0.0335478	-3.91601	9.00262e-05	0.000802065	Nosig
Fem1b	12600.3	-0.101771	0.0259955	-3.91493	9.0429e-05	0.000805228	Nosig
Tmem239	1758.28	-0.2566	0.0655463	-3.91478	9.04851e-05	0.000805303	Nosig
Clip3	492.643	0.399647	0.102112	3.9138	9.08532e-05	0.000807782	Nosig
Zfp474	5104.06	-0.142235	0.0363422	-3.91379	9.08594e-05	0.000807782	Nosig
Atrnl1	1157.46	0.299316	0.0764806	3.91362	9.09227e-05	0.00080792	Nosig
Reep6	43799.8	-0.121391	0.0310238	-3.91284	9.12176e-05	0.000810114	Nosig
Slco1a4	238.324	0.567139	0.144948	3.91271	9.12677e-05	0.000810133	Nosig
Fbxw10	19262.6	-0.116964	0.0298947	-3.91252	9.13364e-05	0.000810316	Nosig
1700123L14Rik	35687.2	-0.0813681	0.020798	-3.91231	9.14174e-05	0.000810374	Nosig
Diaph2	1709.46	0.263479	0.067347	3.91225	9.14389e-05	0.000810374	Nosig
Klrb1	454.793	-0.421431	0.10773	-3.91191	9.15692e-05	0.000811103	Nosig
Ppp2r3a	1468.68	0.259432	0.0663441	3.9104	9.21447e-05	0.000815773	Nosig
Keap1	3161.83	-0.180805	0.0462391	-3.91022	9.22112e-05	0.000815934	Nosig
Nexmif	360.075	0.471306	0.120576	3.90878	9.27636e-05	0.000820392	Nosig
Mid1ip1	614.649	0.412503	0.105558	3.90785	9.31224e-05	0.000823134	Nosig
Piwil1	26795.8	-0.0925095	0.0236851	-3.90581	9.39093e-05	0.000829655	Nosig
Txnip	2300.92	0.191613	0.0490867	3.90357	9.4784e-05	0.000836944	Nosig
Ptpn13	2426.08	0.212668	0.0544825	3.90342	9.48423e-05	0.000837022	Nosig
Agpat1	10126.7	-0.129617	0.0332163	-3.9022	9.53213e-05	0.000840809	Nosig
Evi5	2644.37	0.210803	0.054031	3.90153	9.55861e-05	0.000842705	Nosig
Zmiz1	1399.8	-0.256993	0.065879	-3.90099	9.57996e-05	0.000844146	Nosig
Tcp1	56075.5	-0.0842844	0.021615	-3.89935	9.64516e-05	0.000849448	Nosig
Fabp5	215.557	0.631367	0.161963	3.89821	9.69069e-05	0.000853013	Up
Mybbp1a	1952.28	0.222433	0.0570739	3.89729	9.72761e-05	0.000855817	Nosig
Rsph3b	3165.27	-0.178577	0.0458486	-3.89492	9.82308e-05	0.000863766	Nosig
Osbpl10	5667.7	-0.144951	0.0372202	-3.89443	9.84314e-05	0.000865079	Nosig
Pom121l12	2880.45	-0.177966	0.0456999	-3.89423	9.85112e-05	0.00086533	Nosig
Hmgb3	1305.05	0.295735	0.0759539	3.89361	9.87652e-05	0.000866932	Nosig
Ints8	1720.17	0.237067	0.0608875	3.89353	9.87963e-05	0.000866932	Nosig
Gtsf1	7279.46	-0.144119	0.0370353	-3.8914	9.96681e-05	0.000874128	Nosig
1700061I17Rik	537.139	-0.415515	0.106786	-3.89112	9.97816e-05	0.000874669	Nosig
Cdhr5	110.699	0.825248	0.212309	3.88702	0.000101484	0.000889129	Up
Cd55b	7902.12	-0.130725	0.0336418	-3.88579	0.000101997	0.000893163	Nosig
Gprasp2	1255.73	0.262439	0.0675503	3.88509	0.000102294	0.000895294	Nosig
Hmx1	973.825	-0.305899	0.0787402	-3.88492	0.000102365	0.000895457	Nosig
Jpt2	476.846	0.409008	0.1054	3.88055	0.000104222	0.000911223	Nosig
Slc22a14	8586.77	-0.123747	0.0318905	-3.88036	0.000104301	0.000911443	Nosig
Crtc3	949.364	0.329717	0.0849792	3.87997	0.000104469	0.000912408	Nosig
Micos13	3587.27	-0.182085	0.0469308	-3.87985	0.000104519	0.000912408	Nosig
Spcs2	6033.1	-0.13393	0.0345282	-3.87885	0.000104951	0.000915702	Nosig
Actb	24700.2	-0.0924487	0.023841	-3.87772	0.000105442	0.000919513	Nosig
Ppp1ca	974.808	0.305603	0.0788179	3.87733	0.000105608	0.000920488	Nosig
Ubqln2	1062.32	0.34385	0.0887012	3.8765	0.000105968	0.000923148	Nosig
Nsun7	13853.6	-0.112733	0.0290901	-3.87532	0.000106485	0.000927171	Nosig
Cmas	1460.39	0.23102	0.0596307	3.87418	0.000106986	0.00093105	Nosig
Ttc7	4545.69	-0.183457	0.0473579	-3.87384	0.000107133	0.000931849	Nosig
Fez1	365.805	-0.48803	0.125993	-3.87349	0.00010729	0.000932735	Nosig
Angptl7	43.4189	-1.3604	0.351263	-3.87289	0.000107555	0.000934557	Down
4930590J08Rik	9357.08	-0.111141	0.0286983	-3.87275	0.000107613	0.00093458	Nosig
Zmiz2	11094.4	-0.151318	0.0390801	-3.87198	0.000107954	0.000937066	Nosig
Ccdc7a	2990.8	-0.197478	0.0510042	-3.8718	0.000108033	0.000937267	Nosig
Dgat1	2230.12	-0.236726	0.0611799	-3.86934	0.000109131	0.000946302	Nosig
Pcyt1b	326.945	0.478317	0.123646	3.86845	0.000109531	0.000949286	Nosig
Asnsd1	10015.3	-0.124417	0.0321813	-3.86614	0.000110571	0.000957805	Nosig
Bnc2	921.873	0.311301	0.0805249	3.8659	0.000110683	0.000958284	Nosig
Tram1	10275.5	-0.116894	0.0302448	-3.86493	0.000111122	0.000961598	Nosig
Tes	4147.4	-0.174234	0.0451117	-3.86227	0.000112338	0.000971616	Nosig
Tmem8	5794.38	-0.142061	0.0367888	-3.86153	0.00011268	0.000974071	Nosig
Sgip1	1343.98	-0.248759	0.0644219	-3.86141	0.000112737	0.000974071	Nosig
Tigar	1232.05	0.272519	0.0705946	3.86034	0.00011323	0.000977832	Nosig
Tcf3	676.185	0.378059	0.0979396	3.86013	0.000113328	0.000978182	Nosig
Clec12b	440.806	0.406901	0.105432	3.85936	0.000113683	0.000980738	Nosig
Ivd	1688.8	0.239215	0.0619948	3.85863	0.000114025	0.000983186	Nosig
Cdon	453.092	0.434087	0.112537	3.85729	0.000114652	0.000988094	Nosig
Ccdc155	4246.75	-0.185712	0.0481602	-3.85613	0.000115197	0.000992155	Nosig
Mpzl1	1534.43	0.238443	0.0618363	3.85603	0.000115241	0.000992155	Nosig
Tspan8	202.9	0.64595	0.167541	3.85547	0.000115507	0.000993937	Up
1700034G24Rik	821.959	-0.33594	0.0871497	-3.85475	0.00011585	0.00099638	Nosig
Kidins220	3886.82	0.152116	0.0394716	3.85382	0.00011629	0.000999409	Nosig
Zkscan8	850.379	0.309895	0.0804149	3.8537	0.000116348	0.000999409	Nosig
Slc34a2	4362.65	-0.161901	0.0420144	-3.85346	0.000116458	0.000999409	Nosig
Wdr48	25974.1	-0.0823001	0.0213577	-3.85343	0.000116477	0.000999409	Nosig
Pla2g6	12587.8	-0.106429	0.0276197	-3.85338	0.000116498	0.000999409	Nosig
Zfp523	3043.55	-0.184765	0.0479544	-3.85294	0.000116706	0.00100069	Nosig
Tlr7	48.7389	1.27608	0.331212	3.85274	0.000116802	0.001001	Up
Syn2	417.551	-0.451336	0.117154	-3.85251	0.000116915	0.00100146	Nosig
Ikbkg	410.892	0.433617	0.112565	3.85214	0.00011709	0.00100245	Nosig
Ak1	9399.4	-0.115633	0.0300227	-3.85152	0.000117387	0.00100448	Nosig
Pfkfb4	2455.28	-0.200462	0.0520733	-3.84962	0.000118303	0.00101181	Nosig
Kcnab3	935.883	-0.286646	0.0744957	-3.84783	0.000119171	0.00101871	Nosig
Stk11ip	925.164	0.302039	0.0785119	3.84704	0.000119551	0.00102127	Nosig
Trabd	870.297	-0.303619	0.0789243	-3.84696	0.000119591	0.00102127	Nosig
Tmf1	21084.7	-0.11196	0.0291131	-3.84568	0.00012022	0.00102613	Nosig
Vwa5a	375.046	0.508057	0.132138	3.84489	0.000120607	0.00102891	Nosig
Arhgef40	147.062	0.771834	0.200859	3.84266	0.000121707	0.00103777	Up
Sema3c	1169.74	0.289155	0.0752689	3.84162	0.000122226	0.00104166	Nosig
Dock7	4939.37	0.146765	0.038207	3.84132	0.000122376	0.00104241	Nosig
Uimc1	1678.54	0.243138	0.0633021	3.84092	0.000122573	0.00104357	Nosig
Gnaq	894.963	0.322833	0.0840777	3.8397	0.000123185	0.00104825	Nosig
Tyro3	1989.9	0.270724	0.0705586	3.83687	0.000124611	0.00105985	Nosig
Dmrta1	1351.09	0.25328	0.0660253	3.83611	0.000125	0.00106262	Nosig
Fam83e	2968.48	-0.177816	0.0463598	-3.83556	0.00012528	0.00106447	Nosig
Abhd17a	3156.07	-0.192203	0.0501195	-3.83489	0.000125621	0.00106683	Nosig
Aven	6328.64	-0.144505	0.0376971	-3.83331	0.00012643	0.00107316	Nosig
Zfp367	3913.75	-0.156497	0.0408467	-3.83133	0.000127453	0.00108103	Nosig
Tcp10a	19499.3	-0.122813	0.0320554	-3.83127	0.000127485	0.00108103	Nosig
Tex26	2368.04	-0.198607	0.0518528	-3.8302	0.000128038	0.00108483	Nosig
Cep120	9715.63	-0.106876	0.0279039	-3.83016	0.000128061	0.00108483	Nosig
Tle3	6728.43	-0.134761	0.0351937	-3.82912	0.000128601	0.00108885	Nosig
Slc6a6	5085.57	0.134317	0.0350799	3.82887	0.000128733	0.00108943	Nosig
[truncated: 23,240 more rows]
